# Supplementary material for: Platy-1 SINEs from Thirteen Diverse Genomes Reveal Callithrichidae Unique Amplification, Recent Alouatta Mobilization and Insights into Platyrrhine Phylogenetics
Source: Genes (Basel). 2026 Jan 19;17(1):100. doi: 10.3390/genes17010100 (PMC12840619; doi:10.3390/genes17010100)
Supplement: Supplementary file 1 [file genes-17-00100-s001.zip]

Archive with 6 entries (5 files):
- genes-4035299-supplementary/
- genes-4035299-supplementary/genes-4035299-Supplementary File S1.xlsx
- genes-4035299-supplementary/genes-4035299-Supplementary File S2.fa
- genes-4035299-supplementary/genes-4035299-Supplementary File S3.fas
- genes-4035299-supplementary/genes-4035299-Supplementary File S4.xlsx
- genes-4035299-supplementary/genes-4035299-Supplementary File S5.pdf
