# Supplementary material for: Platy-1 SINEs from Thirteen Diverse Genomes Reveal Callithrichidae Unique Amplification, Recent Alouatta Mobilization and Insights into Platyrrhine Phylogenetics
Source: Genes (Basel). 2026 Jan 19;17(1):100. doi: 10.3390/genes17010100 (PMC12840619; doi:10.3390/genes17010100)
Supplement: Supplementary file 1 [file genes-17-00100-s001.zip › genes-4035299-supplementary/genes-4035299-Supplementary File S1.xlsx]

## Sheet: Table S1
		Parvorder Platyrrhini
		Platyrrhine Family	Subfamily	Species Name	Common Name	Genome	NCBI genome version downloaded
	1	Pitheciidae	Pitheciinae	Pithecia pithecia	white-faced saki	PitPit_v1	GCA_004026645.1_PitPit_v1_BIUU
	2	Pitheciidae	Callicebinae	Plecturocebus donacophilus	Bolivian titi	CalDon_v1	GCA_004027715.1_CalDon_v1_BIUU
	3	Atelidae	Alouattinae	Alouatta palliata	mantled howler monkey	AloPal_v1	GCA_004027835.1_AloPal_v1_BIUU
	4	Atelidae	Atelinae	Ateles geoffroyi	black handed spider monkey	AteGeo_v1	GCA_004024785.1_AteGeo_v1_BIUU
	5	Atelidae	Atelinae	Ateles hybridus	brown spider monkey	ORGONE_01	GCA_916098195.1_ORGONE_01
	6	Cebidae	Cebinae	Cebus imitator	Panamanian white-faced capuchin	Cebus_imitator1.0	GCF_001604975.1_Cebus_imitator1.0
	7	Cebidae	Cebinae	Cebus albifrons	white-fronted capuchin	CebAlb_v1	GCA_023783575.1_ASM2378357v1
	8	Cebidae	Cebinae	Sapajus apella	tufted capuchin	GSC_monkey_1.0	GCF_009761245.1_GSC_monkey_1.0
	9	Cebidae	Saimiriinae	Saimiri boliviensis	Bolivian squirrel monkey	sBol_2.1	GCF_016699345.2_BCM_Sbol_2.1
	10	Aotidae	Aotinae	Aotus nancymaae	Ma's night monkey (owl monkey)	GCF_Anan_2.0	GCF_000952055.2_Anan_2.0
	11	Callithrichidae	Callithrichinae	Saguinus imperator	Tamarin	SagImp_v1	GCA_004024885.1_SagImp_v1_BIUU
	12	Callithrichidae	Callithrichinae	Saguinus midas	Midas tamarin	ASM2_v1	GCA_021498475.1_ASM2149847v1
	13	Callithrichidae	Callithrichinae	Callithrix jacchus	white-tufted-ear marmoset	calJac4	GCA_009663435.2_Callithrix_jacchus_cj1700_1.1

## Sheet: Table S2
	Platyrrhine family	Pitheciidae	Pitheciidae	Atelidae	Atelidae	Atelidae	Cebidae	Cebidae	Cebidae	Cebidae	Aotidae	Callithrichidae	Callithrichidae	Callithrichidae
	Common Name	White-faced saki	Bolivian titi	Mantled howler monkey	Black- handed spider monkey	Brown spider monkey	Panamanian white-faced capuchin	White-fronted capuchin	Tufted capuchin	Bolivian squirrel monkey	Owl monkey	Tamarin	Midas tamarin	Marmoset
	Genome	PitPit_v1	CalDon_v1	AloPal_v1	AteGeo_v1	ORGONE_01	Cebus_imitator1.0	CebAlb_v1	GSC_monkey_1.0	sBol_2.1	Anan_2.0	SagImp_v1	ASM2_v1	calJac4
	Platy-1-1	69	56	63	58	59	47	49	57	49	58	56	63	60
	Platy-1-2	20	16	15	22	22	21	15	17	15	22	27	19	23
	Platy-1-2a	56	83	55	57	58	49	54	53	48	49	53	59	51
	Platy-1-2b	43	50	41	45	41	24	38	33	30	45	45	37	39
	Platy-1-3	20	26	43	19	19	32	36	30	31	39	22	21	25
	Platy-1-5	46	22	33	24	24	17	26	21	19	23	43	20	18
	Platy-1-4	4	6	5	4	4	6	5	4	2	9	22	18	18
	Platy-1-4a	7	12	112	19	17	31	36	35	45	130	20	20	19
	Platy-1-4b_aotus	0	0	0	0	0	0	0	0	0	44	2	1	2
	Platy-1-4b3_aotus	0	0	0	0	0	0	0	0	0	28	0	0	1
	Platy-1-6	0	2	1	3	3	2	4	2	1	1	11	16	14
	Platy-1-6a	1	1	1	0	0	0	0	0	0	0	70	65	67
	Platy-1-6b	0	0	0	0	0	0	0	0	0	0	77	80	76
	Platy-1-6c	0	0	0	0	0	0	0	0	0	0	118	127	117
	Platy-1-6x	0	0	0	0	0	0	0	0	0	0	34	34	32
	Platy-1-6d	0	0	0	0	1	0	1	1	1	0	19	21	13
	Platy-1-6e	0	0	1	0	0	0	0	0	1	0	16	10	16
	Platy-1-6f	0	0	1	0	0	0	0	0	0	0	29	29	27
	Platy-1-6g	0	0	0	0	1	0	0	0	0	0	101	40	26
	Platy-1-7	0	0	0	0	0	0	0	0	0	0	29	28	59
	Platy-1-7a	0	0	0	0	0	0	0	0	0	0	10	10	19
	Platy-1-6h	0	0	0	0	0	0	0	0	0	0	59	58	51
	Platy-1-8	0	0	0	0	0	0	0	0	0	0	6824	5778	28
	Platy-1-17	0	0	0	0	0	0	0	0	0	0	0 (11)	0 (2)	0 (7)
	Platy-1-17a	0	0	0	0	0	0	0	0	0	0	0 (137)	0 (4)	0 (1)
	Platy-1-9	0	0	0	1	0	0	0	0	0	0	5818	4684	36
	Platy-1-9a	0	0	0	0	0	0	0	0	0	1	36	44	28
	Platy-1-10	0	0	0	0	0	0	0	0	0	0	1	5	41
	Platy-1-10a	0	0	0	0	0	0	0	0	0	0	0	1	16
	Platy-1-9b	0	0	0	0	0	0	0	0	0	0	0	1	99
	Platy-1-9c	0	0	0	0	0	0	0	0	0	0	1	0	47
	Platy-1-9d	0	0	0	0	0	0	0	0	0	0	0	0	34
	Platy-1-9e	0	0	0	0	0	0	0	0	0	0	0	0	12
	Platy-1-11	0	0	0	0	0	0	0	0	0	0	0	0	33
	Platy-1-11a	0	0	0	0	0	0	0	0	0	0	0	0	16
	Platy-1-11b	0	0	0	0	0	0	0	0	0	0	0	2	20
	Platy-1-11c	0	0	0	0	0	0	0	0	0	0	0	0	35
	Platy-1-12	0	0	0	0	0	0	0	0	0	0	0	0	19
	Platy-1-12a	0	0	0	0	0	0	0	0	0	0	1	0	11
	Platy-1-12b	0	0	0	0	0	0	0	0	0	0	0	0	71
	Platy-1-12d	0	0	0	0	0	0	0	0	0	0	0	0	21
	Platy-1-12e	0	0	0	0	0	0	0	0	0	0	0	0	19
	Platy-1-12f	0	0	0	0	0	0	0	0	0	0	0	0	19
	Platy-1-12c	0	0	0	0	0	0	0	0	0	0	0	0	22
	Platy-1-13f	0	0	0	0	0	0	0	0	0	0	0	0	55
	Platy-1-13	0	0	0	0	0	0	0	0	0	0	0	0	4
	Platy-1-13e	0	0	0	0	0	0	0	0	0	0	0	0	2
	Platy-1-15a	0	0	0	0	0	0	0	0	0	0	0	0	93
	Platy-1-13c	0	0	0	0	0	0	0	0	0	0	0	0	53
	Platy-1-14a	0	0	0	0	0	0	0	0	0	0	0	0	0
	Platy-1-14	0	0	0	0	0	0	0	0	0	0	0	0	0
	Platy-1-14b	0	0	0	0	0	0	0	0	0	0	0	1	6
	Platy-1-15	0	0	0	0	0	0	0	0	0	0	0	1	279
	Platy-1-13g	0	0	0	0	0	0	0	0	0	0	0	0	50
	Platy-1-16	0	0	0	0	0	0	0	0	0	0	1	1	39
	Platy-1-16a	0	0	0	0	0	0	0	0	0	0	0	0	19
	Platy-1-16b	0	0	0	0	0	0	0	0	0	0	0	0	23
	Platy-1-16c	0	0	0	0	0	0	0	0	0	0	0	0	9
	Platy-1-16d	0	0	0	0	0	0	0	0	0	0	0	0	10
	Platy-1-16e	0	0	0	0	0	0	0	0	0	0	9	1	9
	Platy-1-16f	0	0	0	0	0	0	0	0	0	0	1	0	91
	Platy-1-13b	0	0	0	0	0	0	0	0	0	0	0	0	18
	Platy-1-13a	0	0	0	0	0	0	0	0	0	0	0	0	33
	Platy-1-13d	0	0	0	0	0	0	0	0	0	0	0	0	38
	Total FL	266	274	371	252	249	229	264	253	242	449	13555	11295	2231
	%div range	2.9-25.6	3.8-26.9	2.4-26.4	0.9-30.7	2.3-25.8	1.0-24.5	2.0-25.0	1.0-30.5	1.9-27.9	0.0-28.4	0.0-28.4	0.0-29.4	0.0-24.1

## Sheet: Table S3
	Pithecia pithecia	SW	%	perc	perc	query	position in query				matching	repeat	position in repeat
	Locus Name	score	div.	del.	ins.	sequence	begin	end	(left)	Strand	repeat	class/family	begin	end	(left)	ID
	Pit_1	247	20.6	6.2	5.1	PVIP01000005.1	478319	478415	-163820	C	Platy-1-1	Unspecified	0	109	12	1990
	Pit_2	447	19.1	5.3	0	PVIP01000027.1	390520	390613	-126652	+	Platy-1-1	Unspecified	2	100	-9	10808
	Pit_3	636	11.5	3.9	0	PVIP01000064.1	44607	44710	-408534	+	Platy-1-1	Unspecified	2	109	0	20045
	Pit_4	703	9.7	4.8	0	PVIP01000382.1	153113	153215	-157307	C	Platy-1-1	Unspecified	0	109	2	86802
	Pit_5	545	16.5	4.8	0.9	PVIP01000771.1	80310	80413	-173903	+	Platy-1-1	Unspecified	2	109	0	157855
	Pit_6	227	18.4	5.9	4.3	PVIP01001112.1	11450	11517	-216838	C	Platy-1-1	Unspecified	0	109	41	205722
	Pit_7	642	9.7	4.8	0	PVIP01001543.1	142172	142274	-63008	+	Platy-1-1	Unspecified	2	109	0	260487
	Pit_8	458	18.3	5.4	0	PVIP01001815.1	138191	138283	-55588	+	Platy-1-1	Unspecified	3	100	-9	291302
	Pit_9	694	7.8	4.8	0	PVIP01001890.1	90544	90646	-100954	C	Platy-1-1	Unspecified	0	109	2	300291
	Pit_10	464	18.8	6.2	0	PVIP01002110.1	130496	130591	-51997	+	Platy-1-1	Unspecified	2	103	-6	326287
	Pit_11	231	21.7	4.6	4.6	PVIP01002211.1	41258	41344	-139150	C	Platy-1-1	Unspecified	0	109	23	337455
	Pit_12	474	15.8	4.1	3	PVIP01002620.1	164629	164726	-4398	+	Platy-1-1	Unspecified	2	100	-9	382856
	Pit_13	260	20.7	6.2	10.1	PVIP01003163.1	61655	61767	-94256	+	Platy-1-1	Unspecified	1	109	0	438867
	Pit_14	700	10.8	4.9	0	PVIP01003512.1	63798	63899	-84842	C	Platy-1-1	Unspecified	0	109	3	471703
	Pit_15	562	13.5	4.8	0	PVIP01003828.1	11603	11706	-131436	+	Platy-1-1	Unspecified	1	109	0	500897
	Pit_16	248	23.2	4.7	4.7	PVIP01003987.1	48328	48413	-92448	C	Platy-1-1	Unspecified	0	109	24	515794
	Pit_17	254	19.7	14.6	1.1	PVIP01004606.1	28564	28645	-102118	C	Platy-1-1	Unspecified	0	109	17	568543
	Pit_18	583	10.4	6.2	0	PVIP01004609.1	47139	47234	-83133	+	Platy-1-1	Unspecified	2	103	-6	568856
	Pit_19	633	9.7	4.8	0	PVIP01004757.1	12605	12707	-115202	+	Platy-1-1	Unspecified	2	109	0	581615
	Pit_20	262	14.7	7	4.1	PVIP01004907.1	30697	30767	-96622	C	Platy-1-1	Unspecified	0	109	37	593329
	Pit_21	232	24.1	11.8	2	PVIP01005020.1	75168	75260	-49001	C	Platy-1-1	Unspecified	0	109	8	602238
	Pit_22	241	21.7	5.7	1.4	PVIP01005501.1	113553	113622	-5289	C	Platy-1-1	Unspecified	0	109	37	638908
	Pit_23	336	21.6	5.2	0	PVIP01005968.1	56947	57043	-56897	+	Platy-1-1	Unspecified	2	103	-6	676469
	Pit_24	748	8.7	4.8	0	PVIP01006125.1	48436	48539	-63665	+	Platy-1-1	Unspecified	1	109	0	688050
	Pit_25	405	19.6	5.2	0	PVIP01006136.1	10531	10627	-101548	+	Platy-1-1	Unspecified	1	102	-7	688786
	Pit_26	517	15.5	5.2	0	PVIP01006550.1	9055	9151	-98814	+	Platy-1-1	Unspecified	2	103	-6	717044
	Pit_27	259	19	5.2	13.3	PVIP01006636.1	4360	4456	-102830	C	Platy-1-1	Unspecified	0	109	20	723857
	Pit_28	533	15.5	4.8	0.9	PVIP01006938.1	34526	34629	-69859	+	Platy-1-1	Unspecified	2	109	0	746873
	Pit_29	509	8.6	16.1	0	PVIP01007016.1	12726	12818	-90858	+	Platy-1-1	Unspecified	2	109	0	751977
	Pit_30	280	22.4	3.9	8.2	PVIP01007193.1	98058	98159	-4003	C	Platy-1-1	Unspecified	0	109	12	764059
	Pit_31	246	19.4	4.1	9.8	PVIP01008069.1	48883	48979	-46152	C	Platy-1-1	Unspecified	0	109	18	820178
	Pit_32	245	17.3	4.9	15.1	PVIP01009428.1	69208	69309	-16492	C	Platy-1-1	Unspecified	0	109	17	899651
	Pit_33	719	6.8	4.8	0	PVIP01010576.1	7043	7145	-71676	+	Platy-1-1	Unspecified	2	109	0	963029
	Pit_34	605	11.7	4.8	0	PVIP01010965.1	15341	15443	-61371	C	Platy-1-1	Unspecified	0	109	2	984394
	Pit_35	580	15.6	6.2	0	PVIP01011160.1	17944	18039	-57723	+	Platy-1-1	Unspecified	2	103	-6	993851
	Pit_36	625	8.2	5.2	0	PVIP01011208.1	58006	58102	-17440	+	Platy-1-1	Unspecified	2	103	-6	995772
	Pit_37	235	23	4.4	4.4	PVIP01011295.1	40709	40799	-34334	C	Platy-1-1	Unspecified	0	109	19	1000466
	Pit_38	227	16	10.8	9.5	PVIP01012447.1	42226	42308	-26965	C	Platy-1-1	Unspecified	0	109	26	1055404
	Pit_39	230	19.5	6.1	6.1	PVIP01012470.1	39587	39668	-29665	C	Platy-1-1	Unspecified	0	109	28	1056488
	Pit_40	572	13.6	4.8	0.9	PVIP01012548.1	60273	60376	-8447	+	Platy-1-1	Unspecified	2	109	0	1059717
	Pit_41	611	13.5	4.8	0	PVIP01012648.1	20645	20748	-46601	C	Platy-1-1	Unspecified	0	109	1	1064729
	Pit_42	610	13.6	4.8	0	PVIP01013740.1	43697	43799	-19705	+	Platy-1-1	Unspecified	2	109	0	1110734
	Pit_43	653	11.8	5.9	0	PVIP01014094.1	30227	30328	-31882	+	Platy-1-1	Unspecified	2	109	0	1126538
	Pit_44	649	11.7	4.8	0	PVIP01015086.1	51254	51356	-6932	C	Platy-1-1	Unspecified	0	109	2	1167745
	Pit_45	452	19.6	6.5	0	PVIP01015755.1	5644	5735	-50243	C	Platy-1-1	Unspecified	0	109	12	1193702
	Pit_46	236	18.7	5.3	8.8	PVIP01015815.1	5495	5588	-50169	C	Platy-1-1	Unspecified	0	109	19	1196386
	Pit_47	260	22.1	4.3	6.7	PVIP01016035.1	27448	27539	-27414	C	Platy-1-1	Unspecified	0	109	20	1204624
	Pit_48	678	10.7	4.8	0	PVIP01016082.1	15105	15207	-39573	C	Platy-1-1	Unspecified	0	109	2	1206302
	Pit_49	638	8.7	3.8	0.9	PVIP01017010.1	23589	23693	-27952	+	Platy-1-1	Unspecified	2	109	0	1240162
	Pit_50	311	11.9	7.1	4.2	PVIP01017015.1	15169	15238	-36361	C	Platy-1-1	Unspecified	0	109	38	1240322
	Pit_51	512	13	5.8	2.8	PVIP01019557.1	22589	22691	-21426	+	Platy-1-1	Unspecified	4	109	0	1322624
	Pit_52	391	19.4	5.3	1	PVIP01019831.1	27336	27429	-16083	C	Platy-1-1	Unspecified	0	109	12	1329974
	Pit_53	270	21.5	8.8	1.2	PVIP01022048.1	16895	16974	-20885	C	Platy-1-1	Unspecified	0	109	24	1392339
	Pit_54	227	24.8	3.5	7.3	PVIP01022227.1	32201	32313	-4952	C	Platy-1-1	Unspecified	0	109	1	1397120
	Pit_55	660	11.3	5.2	0	PVIP01024988.1	5992	6088	-25327	+	Platy-1-1	Unspecified	2	103	-6	1466010
	Pit_56	667	12.6	4.8	0	PVIP01025867.1	23098	23200	-6587	+	Platy-1-1	Unspecified	2	109	0	1484445
	Pit_57	618	14.6	4.8	0	PVIP01026515.1	3587	3689	-24830	C	Platy-1-1	Unspecified	0	109	2	1497874
	Pit_58	654	12.6	4.8	0	PVIP01027909.1	4471	4573	-21500	C	Platy-1-1	Unspecified	0	109	2	1525649
	Pit_59	226	23.7	4.1	9.7	PVIP01028760.1	22822	22919	-1699	C	Platy-1-1	Unspecified	0	109	17	1541112
	Pit_60	415	23.7	5.2	0	PVIP01030049.1	19503	19599	-2889	+	Platy-1-1	Unspecified	2	103	-6	1562673
	Pit_61	737	8	5	0	PVIP01035889.1	285	384	-14089	C	Platy-1-1	Unspecified	0	109	5	1643554
	Pit_62	236	18.7	4.8	13.4	PVIP01043347.1	6384	6488	-856	C	Platy-1-1	Unspecified	0	109	13	1704496
	Pit_63	235	18	9.3	3.8	PVIP01067989.1	90	164	-1524	C	Platy-1-1	Unspecified	0	109	31	1770121
	Pit_64	635	14.6	4.8	0	PVIP01068966.1	1327	1429	-207	C	Platy-1-1	Unspecified	0	109	2	1771389
	Pit_65	235	18	9.3	3.8	PVIP01069993.1	90	164	-1419	C	Platy-1-1	Unspecified	0	109	31	1772514
	Pit_66	476	18.8	5.2	0	PVIP01082485.1	416	511	-643	+	Platy-1-1	Unspecified	2	102	-7	1784530
	Pit_67	476	18.8	5.2	0	PVIP01083442.1	393	488	-643	+	Platy-1-1	Unspecified	2	102	-7	1785290
	Pit_68	602	15.5	4.8	0	PVIP01106983.1	208	310	-453	+	Platy-1-1	Unspecified	2	109	0	1800005
	Pit_69	602	15.5	4.8	0	PVIP01125768.1	215	317	-300	+	Platy-1-1	Unspecified	2	109	0	1807994
	Pit_70	690	9.7	4.8	0	PVIP01000463.1	288253	288355	-6617	C	Platy-1-2	Unspecified	0	109	2	102311
	Pit_71	714	8.7	4.8	0	PVIP01000963.1	61864	61966	-176847	+	Platy-1-2	Unspecified	2	109	0	186276
	Pit_72	687	8.7	4.8	0	PVIP01001775.1	101005	101107	-94633	+	Platy-1-2	Unspecified	2	109	0	285400
	Pit_73	673	9.7	4.8	0	PVIP01001961.1	122016	122118	-66949	+	Platy-1-2	Unspecified	2	109	0	309143
	Pit_74	618	12.5	4.8	0	PVIP01003245.1	44608	44711	-109793	C	Platy-1-2	Unspecified	0	109	1	445796
	Pit_75	692	9.6	4.8	0	PVIP01003355.1	99459	99562	-52482	+	Platy-1-2	Unspecified	1	109	0	456250
	Pit_76	696	6.9	5.9	0	PVIP01003612.1	23346	23447	-123620	C	Platy-1-2	Unspecified	0	109	2	481382
	Pit_77	768	6.8	4.8	0	PVIP01003647.1	128377	128479	-18006	C	Platy-1-2	Unspecified	0	109	2	484242
	Pit_78	595	8.5	13.8	0	PVIP01005491.1	32567	32660	-86307	+	Platy-1-2	Unspecified	3	109	0	637890
	Pit_79	669	7.2	5.2	0	PVIP01006882.1	23967	24063	-80962	+	Platy-1-2	Unspecified	2	103	-6	743062
	Pit_80	615	11.7	4.8	0	PVIP01008317.1	33708	33810	-59454	+	Platy-1-2	Unspecified	2	109	0	834843
	Pit_81	712	6.8	4.8	0	PVIP01012260.1	37807	37909	-32698	+	Platy-1-2	Unspecified	2	109	0	1046404
	Pit_82	622	14.6	4.8	0	PVIP01012405.1	37871	37973	-31490	+	Platy-1-2	Unspecified	2	109	0	1053061
	Pit_83	587	12.8	6.9	0	PVIP01012897.1	33630	33731	-33463	C	Platy-1-2	Unspecified	0	109	1	1075229
	Pit_84	730	8.7	4.8	0	PVIP01013610.1	502	604	-63630	C	Platy-1-2	Unspecified	0	109	2	1105205
	Pit_85	599	12	8	0	PVIP01013692.1	55424	55523	-8184	+	Platy-1-2	Unspecified	2	109	0	1108668
	Pit_86	604	10.7	4.8	0	PVIP01019109.1	30324	30426	-14883	+	Platy-1-2	Unspecified	2	109	0	1308691
	Pit_87	656	9.6	3.7	2.8	PVIP01027790.1	13583	13689	-12622	C	Platy-1-2	Unspecified	0	109	2	1523672
	Pit_88	731	9.7	4.8	0	PVIP01031512.1	6741	6843	-13437	+	Platy-1-2	Unspecified	2	109	0	1586521
	Pit_89	693	9.7	4.8	0	PVIP01045786.1	3603	3705	-2095	+	Platy-1-2	Unspecified	2	109	0	1716931
	Pit_90	650	6.9	5.8	1.9	PVIP01000147.1	309271	309374	-73383	+	Platy-1-2a	Unspecified	2	109	0	39833
	Pit_91	696	8.7	4.8	0	PVIP01000310.1	115663	115765	-210889	+	Platy-1-2a	Unspecified	2	109	0	71667
	Pit_92	608	11.8	4.4	10.3	PVIP01000408.1	247146	247258	-57075	+	Platy-1-2a	Unspecified	3	109	0	92906
	Pit_93	696	7.8	4.8	0	PVIP01001581.1	86031	86133	-117088	C	Platy-1-2a	Unspecified	0	109	2	265429
	Pit_94	757	7.8	4.8	0	PVIP01002332.1	66708	66810	-109549	+	Platy-1-2a	Unspecified	2	109	0	350739
	Pit_95	547	13	4.8	2.9	PVIP01002420.1	105829	105931	-67822	C	Platy-1-2a	Unspecified	0	109	5	359879
	Pit_96	724	8.7	4.8	0	PVIP01002729.1	83051	83153	-82827	C	Platy-1-2a	Unspecified	0	109	2	394280
	Pit_97	765	7.8	4.8	0	PVIP01003286.1	123484	123586	-29724	C	Platy-1-2a	Unspecified	0	109	2	449847
	Pit_98	672	8.7	4.8	0	PVIP01003487.1	20609	20712	-128388	+	Platy-1-2a	Unspecified	1	109	0	469173
	Pit_99	580	12.8	5.9	0	PVIP01003799.1	60113	60214	-83643	+	Platy-1-2a	Unspecified	2	109	0	498726
	Pit_100	575	10.7	4.7	2.8	PVIP01003900.1	77817	77922	-64038	C	Platy-1-2a	Unspecified	0	109	2	507064
	Pit_101	771	3	4.9	0.9	PVIP01003910.1	64647	64748	-77375	+	Platy-1-2a	Unspecified	4	109	0	508073
	Pit_102	557	19.1	3.8	0	PVIP01004045.1	68541	68645	-70624	+	Platy-1-2a	Unspecified	1	109	0	521785
	Pit_103	659	12.6	4.8	0	PVIP01004109.1	3155	3257	-135123	C	Platy-1-2a	Unspecified	0	109	2	527483
	Pit_104	607	7.8	5.8	1.9	PVIP01004151.1	23684	23787	-114067	C	Platy-1-2a	Unspecified	0	109	2	531214
	Pit_105	705	9.7	4.8	0	PVIP01004613.1	58247	58349	-72225	+	Platy-1-2a	Unspecified	2	109	0	569247
	Pit_106	602	10.9	6.9	0	PVIP01004783.1	64488	64588	-63010	+	Platy-1-2a	Unspecified	2	109	0	583865
	Pit_107	664	10.8	5.9	0	PVIP01004888.1	61444	61545	-64812	C	Platy-1-2a	Unspecified	0	109	2	591875
	Pit_108	660	11.7	4.8	0	PVIP01005377.1	2591	2693	-117393	+	Platy-1-2a	Unspecified	2	109	0	628356
	Pit_109	789	5.8	4.8	0	PVIP01005487.1	89635	89737	-29243	+	Platy-1-2a	Unspecified	2	109	0	637433
	Pit_110	682	6.8	4.8	0.9	PVIP01005749.1	78423	78526	-37410	C	Platy-1-2a	Unspecified	0	109	2	657552
	Pit_111	641	9	8	0	PVIP01005825.1	65529	65628	-49629	C	Platy-1-2a	Unspecified	0	109	2	664389
	Pit_112	746	6.8	4.8	0	PVIP01006166.1	44584	44686	-67017	+	Platy-1-2a	Unspecified	2	109	0	691818
	Pit_113	689	6.8	4.8	1.9	PVIP01006413.1	107235	107339	-1941	C	Platy-1-2a	Unspecified	0	109	2	708357
	Pit_114	734	8.7	4.8	0	PVIP01006848.1	94146	94248	-10999	+	Platy-1-2a	Unspecified	2	109	0	740232
	Pit_115	621	10.7	4.8	0	PVIP01007095.1	61781	61883	-41180	+	Platy-1-2a	Unspecified	2	109	0	757428
	Pit_116	515	7.8	18.9	0	PVIP01009343.1	56919	57008	-29156	C	Platy-1-2a	Unspecified	0	109	3	894330
	Pit_117	701	8.7	4.8	0	PVIP01010146.1	29769	29871	-51552	+	Platy-1-2a	Unspecified	2	109	0	941193
	Pit_118	723	8.7	4.8	0	PVIP01010230.1	31162	31264	-49501	+	Platy-1-2a	Unspecified	2	109	0	945448
	Pit_119	704	9.6	4.8	0	PVIP01010553.1	42318	42421	-36238	+	Platy-1-2a	Unspecified	1	109	0	961971
	Pit_120	716	7.9	5	0	PVIP01011548.1	29395	29495	-44330	+	Platy-1-2a	Unspecified	2	107	-2	1012763
	Pit_121	635	9.7	4.8	0	PVIP01012616.1	13563	13665	-54987	C	Platy-1-2a	Unspecified	0	109	2	1063075
	Pit_122	626	13.6	4.8	0	PVIP01013017.1	10399	10501	-56178	+	Platy-1-2a	Unspecified	2	109	0	1080617
	Pit_123	709	7.8	4.9	0	PVIP01016481.1	4913	5014	-48476	C	Platy-1-2a	Unspecified	0	109	3	1221751
	Pit_124	681	7.8	4.8	0	PVIP01017083.1	14029	14131	-37246	C	Platy-1-2a	Unspecified	0	109	2	1242720
	Pit_125	739	6.7	3.9	0	PVIP01017097.1	21309	21412	-29962	C	Platy-1-2a	Unspecified	0	109	2	1243189
	Pit_126	689	7.8	4.8	0	PVIP01018138.1	32710	32812	-15371	C	Platy-1-2a	Unspecified	0	109	2	1277271
	Pit_127	640	10.7	4.8	0	PVIP01018257.1	4776	4878	-42851	+	Platy-1-2a	Unspecified	2	109	0	1281460
	Pit_128	757	6.7	4.8	0	PVIP01018396.1	45214	45317	-2023	C	Platy-1-2a	Unspecified	0	109	1	1286046
	Pit_129	795	3.9	4.8	0	PVIP01021051.1	12975	13077	-27037	C	Platy-1-2a	Unspecified	0	109	2	1365592
	Pit_130	649	11	8	0	PVIP01022219.1	28559	28658	-8607	C	Platy-1-2a	Unspecified	0	109	2	1396754
	Pit_131	581	10.7	3.2	17.4	PVIP01022477.1	4024	4147	-32600	+	Platy-1-2a	Unspecified	1	109	0	1403840
	Pit_132	742	7.1	5.1	0	PVIP01022624.1	4803	4900	-31546	+	Platy-1-2a	Unspecified	2	104	-5	1407691
	Pit_133	746	5.9	4.9	0	PVIP01024639.1	21083	21184	-10957	+	Platy-1-2a	Unspecified	3	109	0	1458279
	Pit_134	709	9.7	4.8	0	PVIP01026347.1	24462	24564	-4274	+	Platy-1-2a	Unspecified	2	109	0	1494600
	Pit_135	724	11.5	3.9	0	PVIP01026611.1	4259	4362	-23967	+	Platy-1-2a	Unspecified	2	109	0	1499840
	Pit_136	800	4.9	4.9	0	PVIP01027874.1	6723	6824	-19300	+	Platy-1-2a	Unspecified	3	109	0	1525014
	Pit_137	677	9.8	4.8	1.9	PVIP01028168.1	7930	8033	-17585	C	Platy-1-2a	Unspecified	0	109	3	1530107
	Pit_138	630	12.6	4.8	0.9	PVIP01029928.1	14354	14457	-8234	C	Platy-1-2a	Unspecified	0	109	2	1560710
	Pit_139	687	11.9	4	0	PVIP01036579.1	12817	12917	-733	+	Platy-1-2a	Unspecified	4	108	-1	1650608
	Pit_140	783	4.8	4.8	0	PVIP01039555.1	1264	1366	-9256	C	Platy-1-2a	Unspecified	0	109	2	1678702
	Pit_141	752	7.8	4.9	0	PVIP01039832.1	4216	4317	-6001	C	Platy-1-2a	Unspecified	0	109	3	1680722
	Pit_142	692	7	8	0	PVIP01042896.1	6607	6706	-991	+	Platy-1-2a	Unspecified	2	109	0	1701708
	Pit_143	741	5	7	0	PVIP01054965.1	1132	1231	-1804	+	Platy-1-2a	Unspecified	3	109	0	1747855
	Pit_144	582	13.6	4.8	0	PVIP01060389.1	307	409	-1874	C	Platy-1-2a	Unspecified	0	109	2	1758881
	Pit_145	724	8.7	4.8	0	PVIP01071644.1	838	941	-565	C	Platy-1-2a	Unspecified	0	109	1	1774385
	Pit_146	693	10.7	4.8	0	PVIP01000103.1	214497	214599	-198119	C	Platy-1-2b	Unspecified	0	109	2	29825
	Pit_147	569	11.9	6.9	0	PVIP01000201.1	36080	36180	-324692	+	Platy-1-2b	Unspecified	2	109	0	50439
	Pit_148	580	13.6	4.6	4.6	PVIP01000330.1	305102	305209	-17359	C	Platy-1-2b	Unspecified	0	109	2	76321
	Pit_149	632	12.6	4.8	0	PVIP01000591.1	170761	170863	-104313	C	Platy-1-2b	Unspecified	0	109	2	124179
	Pit_150	552	16.5	4.8	0	PVIP01001370.1	183750	183852	-30088	C	Platy-1-2b	Unspecified	0	109	2	240110
	Pit_151	687	8.8	5.9	0	PVIP01002173.1	113231	113332	-68338	+	Platy-1-2b	Unspecified	2	109	0	333528
	Pit_152	623	8.3	11.5	0	PVIP01002268.1	124597	124692	-53928	+	Platy-1-2b	Unspecified	1	107	-2	344295
	Pit_153	630	7.9	4.4	10.3	PVIP01003109.1	44241	44353	-112678	+	Platy-1-2b	Unspecified	3	109	0	433308
	Pit_154	451	15.8	6.9	0	PVIP01003175.1	12195	12295	-143404	+	Platy-1-2b	Unspecified	2	109	0	439973
	Pit_155	672	10.7	4.8	0	PVIP01003835.1	140074	140176	-2716	+	Platy-1-2b	Unspecified	2	109	0	501755
	Pit_156	656	13.6	4.8	0	PVIP01004019.1	38851	38953	-101300	+	Platy-1-2b	Unspecified	2	109	0	518572
	Pit_157	672	12.6	4.8	0	PVIP01004799.1	31369	31471	-96242	C	Platy-1-2b	Unspecified	0	109	2	584824
	Pit_158	544	13.4	6.2	0	PVIP01005029.1	116346	116442	-7866	+	Platy-1-2b	Unspecified	2	104	-5	602918
	Pit_159	661	6.9	6.9	0	PVIP01005161.1	104215	104315	-18367	C	Platy-1-2b	Unspecified	0	109	2	613096
	Pit_160	672	8.7	4.8	0	PVIP01005708.1	72437	72539	-43945	+	Platy-1-2b	Unspecified	2	109	0	653973
	Pit_161	538	15.7	5.9	0	PVIP01005830.1	6457	6558	-108770	+	Platy-1-2b	Unspecified	2	109	0	664764
	Pit_162	712	10.7	4.8	0	PVIP01005936.1	108088	108190	-5858	+	Platy-1-2b	Unspecified	2	109	0	673666
	Pit_163	553	14.6	4.8	0	PVIP01006083.1	10094	10196	-102280	+	Platy-1-2b	Unspecified	2	109	0	685210
	Pit_164	696	7.8	4.8	0	PVIP01006139.1	2178	2280	-109973	C	Platy-1-2b	Unspecified	0	109	2	688967
	Pit_165	596	11.7	5.8	0	PVIP01006153.1	32136	32238	-79663	C	Platy-1-2b	Unspecified	0	109	1	690259
	Pit_166	676	8.8	4.9	0	PVIP01006758.1	86926	87027	-19061	+	Platy-1-2b	Unspecified	3	109	0	734011
	Pit_167	601	13.9	5	0	PVIP01007958.1	68100	68200	-27732	C	Platy-1-2b	Unspecified	0	109	4	813773
	Pit_168	705	9.7	4.8	0	PVIP01008420.1	27925	28027	-64595	C	Platy-1-2b	Unspecified	0	109	2	840382
	Pit_169	662	10.7	4.8	0	PVIP01009151.1	4247	4349	-83025	C	Platy-1-2b	Unspecified	0	109	2	883110
	Pit_170	679	8.9	5	0	PVIP01011227.1	57318	57418	-18061	C	Platy-1-2b	Unspecified	0	109	4	996766
	Pit_171	679	8.9	5	0	PVIP01011860.1	60982	61082	-11263	C	Platy-1-2b	Unspecified	0	109	4	1027581
	Pit_172	676	7.1	5.1	0	PVIP01011994.1	55752	55849	-15231	+	Platy-1-2b	Unspecified	2	104	-5	1033678
	Pit_173	434	15.2	15.2	0	PVIP01013836.1	31731	31822	-31299	+	Platy-1-2b	Unspecified	4	109	0	1115770
	Pit_174	703	7.8	4.8	0	PVIP01014454.1	56247	56349	-4477	C	Platy-1-2b	Unspecified	0	109	2	1141171
	Pit_175	696	9.6	4.8	0	PVIP01014668.1	31480	31583	-28429	C	Platy-1-2b	Unspecified	0	109	1	1150407
	Pit_176	667	9.7	4.8	0	PVIP01018835.1	11447	11549	-34537	+	Platy-1-2b	Unspecified	2	109	0	1301019
	Pit_177	611	13.5	4.8	0	PVIP01023169.1	33660	33763	-1510	C	Platy-1-2b	Unspecified	0	109	1	1421345
	Pit_178	583	13.6	4.8	0	PVIP01023429.1	2488	2590	-32139	+	Platy-1-2b	Unspecified	2	109	0	1428635
	Pit_179	575	12.4	5.2	0	PVIP01024583.1	22504	22600	-9695	+	Platy-1-2b	Unspecified	2	103	-6	1456946
	Pit_180	644	12.6	4.8	0	PVIP01026979.1	1430	1532	-26158	C	Platy-1-2b	Unspecified	0	109	2	1506753
	Pit_181	762	7.8	4.8	0	PVIP01029198.1	4476	4578	-19386	C	Platy-1-2b	Unspecified	0	109	2	1548888
	Pit_182	681	8.7	4.8	0	PVIP01032893.1	17718	17820	-572	C	Platy-1-2b	Unspecified	0	109	2	1606721
	Pit_183	374	13.4	19.6	2.8	PVIP01033059.1	7673	7764	-10381	C	Platy-1-2b	Unspecified	0	109	3	1608743
	Pit_184	693	9.7	4.8	0	PVIP01036152.1	7565	7667	-6477	+	Platy-1-2b	Unspecified	2	109	0	1646493
	Pit_185	719	10.7	3.9	0	PVIP01036747.1	3868	3970	-9516	C	Platy-1-2b	Unspecified	0	109	3	1652335
	Pit_186	717	7.8	4.8	0	PVIP01036919.1	3421	3523	-9773	+	Platy-1-2b	Unspecified	2	109	0	1654141
	Pit_187	520	12.6	7.4	0	PVIP01039236.1	1116	1210	-9732	+	Platy-1-2b	Unspecified	2	103	-6	1675894
	Pit_188	688	9.7	4.8	0	PVIP01061877.1	1376	1478	-654	C	Platy-1-2b	Unspecified	0	109	2	1761415
	Pit_189	680	8.7	4.8	0	PVIP01000028.1	482560	482662	-33953	C	Platy-1-3	Unspecified	0	109	2	11296
	Pit_190	254	11.2	0.9	28.4	PVIP01000346.1	294798	294909	-24167	C	Platy-1-3	Unspecified	0	109	22	78998
	Pit_191	712	6.7	4.8	0	PVIP01000599.1	173820	173923	-100458	+	Platy-1-3	Unspecified	1	109	0	125403
	Pit_192	559	15.6	3.6	7.5	PVIP01001547.1	8712	8822	-196150	+	Platy-1-3	Unspecified	2	108	-1	261254
	Pit_193	651	10.6	3.7	2.8	PVIP01001585.1	134240	134346	-68711	C	Platy-1-3	Unspecified	0	109	2	266038
	Pit_194	657	9.7	4.8	0.9	PVIP01002186.1	95783	95886	-85164	C	Platy-1-3	Unspecified	0	109	2	334735
	Pit_195	449	14	7.8	2.8	PVIP01002665.1	94368	94470	-73332	+	Platy-1-3	Unspecified	2	109	0	387921
	Pit_196	731	7.8	4.8	0	PVIP01005749.1	31478	31580	-84356	+	Platy-1-3	Unspecified	2	109	0	657423
	Pit_197	704	7	6	0	PVIP01008804.1	19910	20009	-70026	C	Platy-1-3	Unspecified	0	109	4	862996
	Pit_198	558	11.9	6.9	0	PVIP01014269.1	53721	53821	-7634	C	Platy-1-3	Unspecified	0	109	2	1134100
	Pit_199	785	2.9	4.9	0	PVIP01014489.1	29950	30051	-30352	C	Platy-1-3	Unspecified	0	109	3	1142828
	Pit_200	749	5.8	4.8	0	PVIP01015246.1	15012	15115	-42605	+	Platy-1-3	Unspecified	1	109	0	1173856
	Pit_201	736	6.9	5	0	PVIP01015978.1	45365	45465	-9775	+	Platy-1-3	Unspecified	4	109	0	1202632
	Pit_202	589	6.6	15.4	0	PVIP01041679.1	4828	4918	-3772	+	Platy-1-3	Unspecified	4	108	-1	1694543
	Pit_203	555	7.7	19.8	0	PVIP01044779.1	6004	6094	-288	+	Platy-1-3	Unspecified	1	109	0	1712410
	Pit_204	584	14.7	6.9	0	PVIP01047859.1	3312	3413	-1439	+	Platy-1-3	Unspecified	1	109	0	1725605
	Pit_205	764	5.8	4.8	0	PVIP01052541.1	3183	3285	-235	+	Platy-1-3	Unspecified	2	109	0	1741494
	Pit_206	764	5.8	4.8	0	PVIP01052740.1	3142	3244	-233	+	Platy-1-3	Unspecified	2	109	0	1742036
	Pit_207	619	10.8	5.9	0	PVIP01055076.1	1626	1727	-1286	+	Platy-1-3	Unspecified	2	109	0	1748123
	Pit_208	656	10.7	4.8	0	PVIP01062690.1	1268	1370	-689	C	Platy-1-3	Unspecified	0	109	2	1762623
	Pit_209	710	8.7	4.8	0	PVIP01001657.1	52445	52547	-146994	+	Platy-1-4	Unspecified	2	109	0	272502
	Pit_210	291	14.1	7.7	1.4	PVIP01006511.1	105501	105565	-2647	C	Platy-1-4	Unspecified	0	109	41	714545
	Pit_211	552	13.9	6.9	0	PVIP01016042.1	5058	5158	-49741	+	Platy-1-4	Unspecified	1	108	-1	1204954
	Pit_212	228	25.6	11.1	0	PVIP01018554.1	37776	37865	-8997	C	Platy-1-4	Unspecified	0	109	10	1291460
	Pit_213	812	3.9	4.8	0	PVIP01003376.1	27225	27328	-124039	+	Platy-1-4a	Unspecified	1	109	0	458242
	Pit_214	633	11.9	7.9	0	PVIP01005821.1	95678	95778	-19593	+	Platy-1-4a	Unspecified	1	109	0	664150
	Pit_215	761	5.9	4.9	0	PVIP01006900.1	62789	62890	-41869	C	Platy-1-4a	Unspecified	0	109	3	744591
	Pit_216	666	4.2	13.7	0	PVIP01015617.1	48567	48661	-7815	C	Platy-1-4a	Unspecified	0	109	2	1189088
	Pit_217	724	6.8	1	0	PVIP01020421.1	21301	21403	-20306	C	Platy-1-4a	Unspecified	0	109	6	1347388
	Pit_218	783	5.8	3.9	0	PVIP01024327.1	30413	30515	-2281	+	Platy-1-4a	Unspecified	3	109	0	1451133
	Pit_219	658	8.9	5.9	0	PVIP01049385.1	835	935	-3432	+	Platy-1-4a	Unspecified	2	108	-1	1731673
	Pit_220	772	8.5	0.9	0	PVIP01000034.1	161265	161370	-340492	+	Platy-1-5	Unspecified	3	109	0	12577
	Pit_221	665	7.8	4.8	0	PVIP01000364.1	106430	106532	-207859	+	Platy-1-5	Unspecified	2	109	0	83367
	Pit_222	779	4.7	0.9	0	PVIP01000364.1	116964	117069	-197322	+	Platy-1-5	Unspecified	3	109	0	83376
	Pit_223	773	6.5	0.9	1.9	PVIP01000604.1	94375	94483	-178820	C	Platy-1-5	Unspecified	0	109	2	125919
	Pit_224	777	7.5	0	1.9	PVIP01000740.1	175158	175266	-81693	+	Platy-1-5	Unspecified	3	109	0	150865
	Pit_225	840	3.8	0.9	0	PVIP01001312.1	81408	81513	-135609	+	Platy-1-5	Unspecified	3	109	0	231576
	Pit_226	800	6.7	0.9	0	PVIP01002029.1	7306	7410	-179210	+	Platy-1-5	Unspecified	4	109	0	317357
	Pit_227	769	11.3	0.9	0	PVIP01003713.1	82638	82743	-62368	+	Platy-1-5	Unspecified	3	109	0	489934
	Pit_228	718	7.7	4.8	0	PVIP01003846.1	34014	34117	-108512	C	Platy-1-5	Unspecified	0	109	1	502920
	Pit_229	816	5.7	0.9	0	PVIP01005230.1	121059	121164	-499	C	Platy-1-5	Unspecified	0	109	3	618105
	Pit_230	236	24.2	0.8	19.4	PVIP01005492.1	18814	18941	-99503	C	Platy-1-5	Unspecified	0	109	2	637953
	Pit_231	255	22.5	1.5	22	PVIP01007567.1	15673	15803	-83332	C	Platy-1-5	Unspecified	0	109	1	788222
	Pit_232	237	15.2	2.2	0	PVIP01007599.1	96657	96702	-2264	C	Platy-1-5	Unspecified	0	109	63	791094
	Pit_233	701	5.3	5.3	0	PVIP01007668.1	57710	57803	-40537	C	Platy-1-5	Unspecified	0	109	11	795555
	Pit_234	802	6.6	0.9	0	PVIP01008521.1	15445	15550	-76562	C	Platy-1-5	Unspecified	0	109	3	846054
	Pit_235	653	9.4	0.9	0	PVIP01009122.1	16221	16326	-71278	+	Platy-1-5	Unspecified	3	109	0	881454
	Pit_236	816	8.3	0.9	0	PVIP01009538.1	41961	42068	-43067	+	Platy-1-5	Unspecified	1	109	0	906076
	Pit_237	723	8.5	0.9	0	PVIP01010846.1	75545	75650	-1978	+	Platy-1-5	Unspecified	3	109	0	977633
	Pit_238	778	7.5	0.9	0	PVIP01012198.1	42903	43008	-27561	+	Platy-1-5	Unspecified	3	109	0	1043276
	Pit_239	232	24.2	1.7	17.3	PVIP01012545.1	2957	3076	-65797	+	Platy-1-5	Unspecified	1	104	-5	1059422
	Pit_240	815	5.7	0.9	0	PVIP01013944.1	25201	25306	-37505	C	Platy-1-5	Unspecified	0	109	3	1120125
	Pit_241	719	9.7	4.8	0	PVIP01017332.1	15884	15986	-34607	C	Platy-1-5	Unspecified	0	109	2	1251514
	Pit_242	785	8.5	0.9	0	PVIP01019541.1	31631	31736	-12457	C	Platy-1-5	Unspecified	0	109	3	1322174
	Pit_243	618	12.6	4.8	0	PVIP01020482.1	20998	21100	-20692	+	Platy-1-5	Unspecified	2	109	0	1349196
	Pit_244	817	6.6	0.9	0	PVIP01021180.1	11935	12040	-27734	+	Platy-1-5	Unspecified	3	109	0	1369152
	Pit_245	669	8.7	4.8	0	PVIP01021960.1	27480	27582	-10300	+	Platy-1-5	Unspecified	2	109	0	1389773
	Pit_246	768	8.5	0.9	0	PVIP01022073.1	4170	4275	-33384	+	Platy-1-5	Unspecified	3	109	0	1393228
	Pit_247	870	4.7	0.9	0	PVIP01026103.1	27988	28094	-1208	C	Platy-1-5	Unspecified	0	109	2	1489227
	Pit_248	772	8.5	0.9	0	PVIP01028549.1	285	390	-24567	C	Platy-1-5	Unspecified	0	109	3	1537083
	Pit_249	719	6.8	4.8	0.9	PVIP01029375.1	20972	21075	-2547	C	Platy-1-5	Unspecified	0	109	2	1551871
	Pit_250	750	9.4	0.9	0	PVIP01035108.1	13266	13371	-2216	C	Platy-1-5	Unspecified	0	109	3	1634530
	Pit_251	690	8.6	1.9	0	PVIP01067308.1	1091	1195	-533	+	Platy-1-5	Unspecified	3	109	0	1769153
	Pit_252	732	8.5	0.9	0	PVIP01069244.1	1091	1196	-426	+	Platy-1-5	Unspecified	3	109	0	1771677
	Pit_253	764	7.5	0.9	0	PVIP01080970.1	768	873	-319	+	Platy-1-5	Unspecified	3	109	0	1783368
	Pit_254	764	7.5	0.9	0	PVIP01091995.1	768	873	-92	+	Platy-1-5	Unspecified	3	109	0	1791627
	Pit_255	714	8.7	2.9	0	PVIP01102590.1	524	627	-184	C	Platy-1-5	Unspecified	0	109	3	1797862
	Pit_256	305	10.2	2	0	PVIP01137524.1	511	559	0	C	Platy-1-5	Unspecified	0	109	60	1811788
	Pit_257	781	5	1	0	PVIP01175432.1	331	431	-2	+	Platy-1-5	Unspecified	3	104	-5	1821863
	Pit_258	581	7.5	1.2	0	PVIP01213464.1	320	399	0	C	Platy-1-5	Unspecified	0	109	29	1829158
	Pit_259	744	8.5	0.9	0	PVIP01213465.1	103	208	-191	C	Platy-1-5	Unspecified	0	109	3	1829160
	Pit_260	781	5	1	0	PVIP01228650.1	297	397	-2	+	Platy-1-5	Unspecified	3	104	-5	1830889
	Pit_261	764	7.5	0.9	0	PVIP01244414.1	93	198	-191	C	Platy-1-5	Unspecified	0	109	3	1834696
	Pit_262	305	10.2	2	0	PVIP01500296.1	184	232	0	C	Platy-1-5	Unspecified	0	109	60	1887481
	Pit_263	581	7.5	1.2	0	PVIP01508783.1	151	230	0	C	Platy-1-5	Unspecified	0	109	29	1888440
	Pit_264	712	7.2	1	0	PVIP01585875.1	120	216	0	C	Platy-1-5	Unspecified	0	109	12	1896037
	Pit_265	764	7.5	0.9	0	PVIP01648443.1	103	208	-1	C	Platy-1-5	Unspecified	0	109	3	1901270
	Pit_266	386	21.4	5.8	0.9	PVIP01000238.1	239698	239801	-109248	C	Platy-1-6a	Unspecified	0	109	1	58254
	Plecturocebus donacophilus	SW	%	perc	perc	query	position in query				matching	repeat	position in repeat
	Locus Name	score	div.	del.	ins.	sequence	begin	end	(left)	Strand	repeat	class/family	begin	end	(left)	ID
	CalDon_1	641	12.6	4.8	0	PVKP010000031.1	264679	264781	-77601	+	Platy-1-1	Unspecified	2	109	0	3265
	CalDon_2	268	21.1	4.8	8.8	PVKP010000049.1	315677	315759	-1789	C	Platy-1-1	Unspecified	0	109	30	4907
	CalDon_3	613	13.6	4.8	0.9	PVKP010000271.1	176831	176934	-48565	C	Platy-1-1	Unspecified	0	109	2	22485
	CalDon_4	231	22	1	10.8	PVKP010000367.1	181652	181753	-26767	C	Platy-1-1	Unspecified	0	109	17	29982
	CalDon_5	631	11.5	3.9	0	PVKP010000425.1	101303	101406	-99186	C	Platy-1-1	Unspecified	0	109	2	34078
	CalDon_6	593	10.1	6.9	1.9	PVKP010000664.1	112277	112377	-69509	+	Platy-1-1	Unspecified	2	107	-2	50557
	CalDon_7	625	14.6	4.8	0	PVKP010000984.1	86466	86568	-77164	C	Platy-1-1	Unspecified	0	109	2	73872
	CalDon_8	548	11	5.9	0.9	PVKP010002178.1	110279	110379	-17978	+	Platy-1-1	Unspecified	4	109	0	146965
	CalDon_9	596	9.3	5.2	0	PVKP010003225.1	94185	94281	-16997	+	Platy-1-1	Unspecified	2	103	-6	203095
	CalDon_10	255	19.4	5.2	8.6	PVKP010003291.1	80044	80139	-30626	C	Platy-1-1	Unspecified	0	109	17	206486
	CalDon_11	699	9.7	4.8	0	PVKP010003891.1	68276	68378	-35056	C	Platy-1-1	Unspecified	0	109	2	237010
	CalDon_12	226	20.9	5.6	5.6	PVKP010004320.1	11968	12038	-86885	C	Platy-1-1	Unspecified	0	109	39	258099
	CalDon_13	259	20.9	13.9	5.5	PVKP010004916.1	63290	63390	-30379	+	Platy-1-1	Unspecified	1	109	0	288523
	CalDon_14	434	18.6	6.2	0	PVKP010005467.1	87425	87521	-1828	+	Platy-1-1	Unspecified	1	103	-6	315251
	CalDon_15	588	12.8	5.9	0	PVKP010005570.1	33674	33775	-54898	+	Platy-1-1	Unspecified	2	109	0	320582
	CalDon_16	453	20.4	5.8	0	PVKP010005704.1	50058	50160	-37711	C	Platy-1-1	Unspecified	0	109	1	326899
	CalDon_17	675	11.7	4.8	0	PVKP010006018.1	67599	67701	-17991	C	Platy-1-1	Unspecified	0	109	2	342086
	CalDon_18	642	12.6	4.8	0	PVKP010006031.1	37135	37237	-48494	C	Platy-1-1	Unspecified	0	109	2	342617
	CalDon_19	659	9.7	4.8	0	PVKP010007337.1	64594	64696	-13013	+	Platy-1-1	Unspecified	2	109	0	402154
	CalDon_20	703	9.7	4.8	0	PVKP010008968.1	62061	62163	-8197	C	Platy-1-1	Unspecified	0	109	2	469876
	CalDon_21	491	14.4	5.2	0	PVKP010009032.1	22416	22512	-47623	+	Platy-1-1	Unspecified	2	103	-6	472331
	CalDon_22	226	20.7	6.2	10.1	PVKP010009623.1	62113	62225	-5471	+	Platy-1-1	Unspecified	1	109	0	497811
	CalDon_23	259	16.4	7.1	4.2	PVKP010011891.1	52497	52566	-7464	C	Platy-1-1	Unspecified	0	109	38	586701
	CalDon_24	558	15.5	5.2	0	PVKP010012597.1	5217	5313	-52567	+	Platy-1-1	Unspecified	2	103	-6	612860
	CalDon_25	708	7.8	4.8	0	PVKP010013514.1	53718	53820	-1489	C	Platy-1-1	Unspecified	0	109	2	646018
	CalDon_26	628	11.7	4.8	0	PVKP010014647.1	4623	4725	-47703	+	Platy-1-1	Unspecified	2	109	0	686036
	CalDon_27	474	16.7	6.2	0	PVKP010015580.1	43496	43591	-6440	+	Platy-1-1	Unspecified	2	103	-6	718360
	CalDon_28	270	19.5	19.3	1	PVKP010016467.1	13704	13791	-34265	C	Platy-1-1	Unspecified	0	109	6	747056
	CalDon_29	651	9.8	4.9	0	PVKP010017549.1	9141	9242	-36729	+	Platy-1-1	Unspecified	3	109	0	781205
	CalDon_30	678	8.7	4.8	0	PVKP010019115.1	27445	27547	-15511	+	Platy-1-1	Unspecified	2	109	0	827973
	CalDon_31	236	22.4	4.5	4.5	PVKP010019991.1	1245	1333	-40111	C	Platy-1-1	Unspecified	0	109	21	853045
	CalDon_32	449	20.4	4.8	0.9	PVKP010020594.1	38316	38419	-2117	+	Platy-1-1	Unspecified	2	109	0	871576
	CalDon_33	562	12.4	5.2	0	PVKP010020996.1	19716	19812	-20041	+	Platy-1-1	Unspecified	2	103	-6	882334
	CalDon_34	630	13.5	4.8	0	PVKP010021127.1	18220	18323	-21359	C	Platy-1-1	Unspecified	0	109	1	886665
	CalDon_35	227	15.4	7.2	5.7	PVKP010021998.1	31343	31411	-6913	C	Platy-1-1	Unspecified	0	109	40	911296
	CalDon_36	237	19.4	3.9	15.1	PVKP010022943.1	13175	13277	-23669	C	Platy-1-1	Unspecified	0	109	17	937204
	CalDon_37	665	10.6	3.8	0.9	PVKP010032072.1	25175	25279	-1065	C	Platy-1-1	Unspecified	0	109	2	1153742
	CalDon_38	634	14.1	5	0	PVKP010033628.1	7522	7620	-17269	+	Platy-1-1	Unspecified	3	106	-3	1184673
	CalDon_39	274	21.4	8.2	1.1	PVKP010034138.1	16949	17033	-7438	C	Platy-1-1	Unspecified	0	109	19	1194716
	CalDon_40	473	15.6	6.2	1	PVKP010037095.1	20207	20303	-1787	+	Platy-1-1	Unspecified	2	103	-6	1248573
	CalDon_41	612	13.4	5.2	0	PVKP010037667.1	18873	18969	-2509	+	Platy-1-1	Unspecified	2	103	-6	1258022
	CalDon_42	644	11.7	4.8	0	PVKP010039641.1	16395	16497	-3513	+	Platy-1-1	Unspecified	2	109	0	1292305
	CalDon_43	603	15.5	4.8	0	PVKP010041177.1	11748	11850	-7093	C	Platy-1-1	Unspecified	0	109	2	1317593
	CalDon_44	697	11.5	4.8	0	PVKP010044295.1	4364	4467	-12345	C	Platy-1-1	Unspecified	0	109	1	1363883
	CalDon_45	238	18.7	9.2	1.4	PVKP010044962.1	12708	12772	-3633	C	Platy-1-1	Unspecified	0	109	40	1372888
	CalDon_46	260	17.4	5.2	10.9	PVKP010048176.1	1041	1137	-13482	C	Platy-1-1	Unspecified	0	109	18	1415719
	CalDon_47	261	22.9	3	8.4	PVKP010054201.1	6048	6147	-5445	C	Platy-1-1	Unspecified	0	109	15	1482493
	CalDon_48	597	9.3	11.3	0	PVKP010056749.1	9434	9530	-927	+	Platy-1-1	Unspecified	2	109	0	1507312
	CalDon_49	636	11.8	5.9	0	PVKP010056980.1	7546	7647	-2721	+	Platy-1-1	Unspecified	2	109	0	1509495
	CalDon_50	569	12.6	6.3	0	PVKP010058789.1	5575	5669	-3962	C	Platy-1-1	Unspecified	0	109	9	1524653
	CalDon_51	654	11.7	4.8	1.9	PVKP010069994.1	2860	2964	-3010	+	Platy-1-1	Unspecified	2	109	0	1601608
	CalDon_52	718	9.7	4.8	0	PVKP010070494.1	1940	2042	-3711	C	Platy-1-1	Unspecified	0	109	2	1604013
	CalDon_53	251	26.9	4.3	1	PVKP010084172.1	2251	2344	-1013	C	Platy-1-1	Unspecified	0	109	13	1657356
	CalDon_54	237	21.7	3.7	15.3	PVKP010086943.1	1113	1221	-1800	C	Platy-1-1	Unspecified	0	109	12	1664530
	CalDon_55	237	18.6	4.6	20.2	PVKP010112932.1	1133	1240	-175	C	Platy-1-1	Unspecified	0	109	16	1702018
	CalDon_56	606	11.8	4.8	0.9	PVKP010286867.1	151	253	-146	C	Platy-1-1	Unspecified	0	109	3	1753917
	CalDon_57	654	9.7	4.8	0	PVKP010001080.1	72550	72652	-87038	C	Platy-1-2	Unspecified	0	109	2	80346
	CalDon_58	615	6.9	5.9	0.9	PVKP010002514.1	41481	41582	-81079	+	Platy-1-2	Unspecified	2	108	-1	163198
	CalDon_59	605	9.9	5	0	PVKP010004880.1	89532	89632	-4495	+	Platy-1-2	Unspecified	2	107	-2	286690
	CalDon_60	784	5.8	4.8	0	PVKP010008669.1	38014	38116	-33380	+	Platy-1-2	Unspecified	2	109	0	457069
	CalDon_61	685	8.7	4.8	0	PVKP010009141.1	40978	41080	-28572	C	Platy-1-2	Unspecified	0	109	2	476991
	CalDon_62	662	10.4	5.2	0	PVKP010009328.1	57961	58056	-10752	C	Platy-1-2	Unspecified	0	109	9	486156
	CalDon_63	693	10.6	4.8	0	PVKP010011234.1	58380	58483	-3513	C	Platy-1-2	Unspecified	0	109	1	559497
	CalDon_64	692	7.8	4.8	0	PVKP010012415.1	30812	30914	-27483	+	Platy-1-2	Unspecified	2	109	0	605801
	CalDon_65	698	7.8	4.8	0	PVKP010022063.1	6939	7041	-31267	+	Platy-1-2	Unspecified	2	109	0	913204
	CalDon_66	732	6.9	4.9	0	PVKP010026354.1	14882	14983	-17612	+	Platy-1-2	Unspecified	3	109	0	1025635
	CalDon_67	638	12.6	4.8	0	PVKP010027007.1	1948	2050	-29742	+	Platy-1-2	Unspecified	2	109	0	1041391
	CalDon_68	675	6.9	5.9	0	PVKP010035784.1	6145	6246	-16737	+	Platy-1-2	Unspecified	2	109	0	1225196
	CalDon_69	627	9.8	6.9	0	PVKP010036006.1	7244	7345	-15461	+	Platy-1-2	Unspecified	1	109	0	1229092
	CalDon_70	662	8.7	4.8	0.9	PVKP010038265.1	393	497	-20517	+	Platy-1-2	Unspecified	1	109	0	1268478
	CalDon_71	728	7.8	4.8	0	PVKP010042007.1	2802	2904	-15463	C	Platy-1-2	Unspecified	0	109	2	1330315
	CalDon_72	748	7.8	4.8	0	PVKP010043069.1	13107	13209	-4424	+	Platy-1-2	Unspecified	2	109	0	1346011
	CalDon_73	664	9.7	4.8	0	PVKP010000603.1	150101	150203	-35081	+	Platy-1-2a	Unspecified	2	109	0	46455
	CalDon_74	660	8.8	4.8	0.9	PVKP010000604.1	60120	60222	-125095	+	Platy-1-2a	Unspecified	3	109	0	46528
	CalDon_75	737	7.7	4.8	0	PVKP010000794.1	121304	121407	-52664	+	Platy-1-2a	Unspecified	1	109	0	59935
	CalDon_76	766	7.8	4.8	0	PVKP010001038.1	17135	17237	-144500	+	Platy-1-2a	Unspecified	2	109	0	77554
	CalDon_77	660	8.8	4.8	0.9	PVKP010001043.1	27992	28094	-133466	+	Platy-1-2a	Unspecified	3	109	0	78167
	CalDon_78	614	10.8	4.8	0.9	PVKP010001810.1	116123	116225	-20170	C	Platy-1-2a	Unspecified	0	109	3	125624
	CalDon_79	722	8.7	4.8	0	PVKP010002364.1	504	606	-124550	C	Platy-1-2a	Unspecified	0	109	2	155800
	CalDon_80	652	9.8	4.8	0.9	PVKP010002647.1	40835	40937	-79339	C	Platy-1-2a	Unspecified	0	109	3	169997
	CalDon_81	692	11.7	4.8	0	PVKP010002668.1	39574	39676	-80322	+	Platy-1-2a	Unspecified	2	109	0	171245
	CalDon_82	737	7.9	5	0	PVKP010002690.1	73736	73836	-45731	+	Platy-1-2a	Unspecified	4	109	0	172914
	CalDon_83	554	9.3	11.3	0	PVKP010003319.1	9684	9780	-100611	+	Platy-1-2a	Unspecified	2	109	0	207547
	CalDon_84	718	8.7	4.8	0	PVKP010004926.1	15569	15672	-77885	C	Platy-1-2a	Unspecified	0	109	1	289091
	CalDon_85	698	9.7	4.8	0	PVKP010005437.1	41608	41710	-47835	C	Platy-1-2a	Unspecified	0	109	2	313847
	CalDon_86	631	12.6	4.8	0	PVKP010005616.1	4623	4725	-83621	+	Platy-1-2a	Unspecified	2	109	0	322607
	CalDon_87	663	9.8	4.8	0.9	PVKP010005994.1	51106	51208	-34660	C	Platy-1-2a	Unspecified	0	109	3	340776
	CalDon_88	614	10.8	4.8	0.9	PVKP010006160.1	53360	53462	-31433	+	Platy-1-2a	Unspecified	3	109	0	348291
	CalDon_89	732	4.8	4.8	0	PVKP010006575.1	77998	78100	-4194	C	Platy-1-2a	Unspecified	0	109	2	367734
	CalDon_90	792	5.8	4.8	0	PVKP010007019.1	46803	46905	-32713	+	Platy-1-2a	Unspecified	2	109	0	387583
	CalDon_91	676	9.8	4.9	0	PVKP010007026.1	14355	14456	-65006	C	Platy-1-2a	Unspecified	0	109	3	387828
	CalDon_92	667	7.8	4.8	0.9	PVKP010008177.1	69140	69242	-4517	+	Platy-1-2a	Unspecified	3	109	0	435676
	CalDon_93	736	6.9	4.9	0	PVKP010008199.1	68714	68815	-4819	+	Platy-1-2a	Unspecified	3	109	0	436820
	CalDon_94	631	12.8	5.9	0	PVKP010008907.1	48911	49012	-21595	+	Platy-1-2a	Unspecified	2	109	0	467414
	CalDon_95	673	11.7	3.8	2.8	PVKP010009585.1	48889	48994	-18737	+	Platy-1-2a	Unspecified	3	109	0	495814
	CalDon_96	704	9.7	4.8	0	PVKP010009652.1	26163	26265	-41200	+	Platy-1-2a	Unspecified	2	109	0	499101
	CalDon_97	560	12.8	4.9	0	PVKP010009670.1	56925	57026	-10327	C	Platy-1-2a	Unspecified	0	109	3	499780
	CalDon_98	644	10.8	4.8	0.9	PVKP010009737.1	57264	57366	-9883	+	Platy-1-2a	Unspecified	3	109	0	502264
	CalDon_99	588	16.8	6.9	0	PVKP010012066.1	55490	55590	-3920	C	Platy-1-2a	Unspecified	0	109	2	592493
	CalDon_100	556	13.6	4.8	0	PVKP010013074.1	13480	13582	-42879	+	Platy-1-2a	Unspecified	2	109	0	630176
	CalDon_101	689	7	8	0	PVKP010013100.1	53225	53324	-3103	C	Platy-1-2a	Unspecified	0	109	2	631054
	CalDon_102	604	10.2	5.1	0	PVKP010014418.1	20444	20541	-32334	C	Platy-1-2a	Unspecified	0	109	7	678477
	CalDon_103	756	5.8	4.8	0	PVKP010014419.1	43471	43573	-9282	C	Platy-1-2a	Unspecified	0	109	2	678564
	CalDon_104	625	12.5	4.8	0	PVKP010014607.1	37934	38037	-14375	+	Platy-1-2a	Unspecified	1	109	0	684757
	CalDon_105	657	13.5	4.8	0	PVKP010015286.1	17577	17680	-33131	+	Platy-1-2a	Unspecified	1	109	0	708181
	CalDon_106	660	8.8	4.8	0.9	PVKP010016146.1	30656	30758	-18072	+	Platy-1-2a	Unspecified	3	109	0	737749
	CalDon_107	656	10.7	4.8	0	PVKP010016815.1	40803	40905	-6672	+	Platy-1-2a	Unspecified	2	109	0	758262
	CalDon_108	714	9.8	4.9	0	PVKP010016977.1	16283	16384	-30662	C	Platy-1-2a	Unspecified	0	109	3	762989
	CalDon_109	670	10.7	4.8	0	PVKP010017133.1	4778	4880	-41879	+	Platy-1-2a	Unspecified	2	109	0	767885
	CalDon_110	676	9.8	4.8	1.9	PVKP010021244.1	7841	7944	-31509	C	Platy-1-2a	Unspecified	0	109	3	890379
	CalDon_111	593	14.7	4.9	0	PVKP010023086.1	27037	27138	-9693	+	Platy-1-2a	Unspecified	3	109	0	941422
	CalDon_112	505	6.7	18.9	0	PVKP010024941.1	10154	10243	-24097	C	Platy-1-2a	Unspecified	0	109	3	990447
	CalDon_113	788	5.8	4.8	0	PVKP010026999.1	15811	15914	-15981	+	Platy-1-2a	Unspecified	1	109	0	1041163
	CalDon_114	597	9.9	5.9	0	PVKP010027600.1	19578	19678	-11526	+	Platy-1-2a	Unspecified	3	109	0	1055067
	CalDon_115	560	8.5	14.9	0	PVKP010028452.1	22839	22932	-7178	+	Platy-1-2a	Unspecified	2	109	0	1074990
	CalDon_116	710	9	7	0	PVKP010028610.1	12913	13012	-16908	C	Platy-1-2a	Unspecified	0	109	3	1078848
	CalDon_117	690	8.7	4.8	0.9	PVKP010028888.1	7699	7803	-21804	C	Platy-1-2a	Unspecified	0	109	1	1084614
	CalDon_118	609	12.6	4.7	2.8	PVKP010029025.1	14266	14371	-15083	C	Platy-1-2a	Unspecified	0	109	2	1087750
	CalDon_119	766	6.8	4.8	0	PVKP010029468.1	5488	5590	-23381	C	Platy-1-2a	Unspecified	0	109	2	1097405
	CalDon_120	703	8.7	4.8	0	PVKP010029571.1	8083	8186	-20678	+	Platy-1-2a	Unspecified	1	109	0	1099775
	CalDon_121	653	10.2	5.1	0	PVKP010029719.1	27744	27841	-860	C	Platy-1-2a	Unspecified	0	109	7	1103022
	CalDon_122	650	9.8	4.8	0.9	PVKP010031311.1	7893	7995	-19078	+	Platy-1-2a	Unspecified	3	109	0	1136574
	CalDon_123	658	10.6	4.8	0.9	PVKP010031639.1	8205	8309	-18459	+	Platy-1-2a	Unspecified	1	109	0	1143884
	CalDon_124	677	8.8	4.8	0.9	PVKP010031793.1	21538	21640	-4974	+	Platy-1-2a	Unspecified	3	109	0	1147268
	CalDon_125	725	9.7	4.8	0	PVKP010032061.1	4412	4514	-21824	+	Platy-1-2a	Unspecified	2	109	0	1153424
	CalDon_126	696	10.8	4.9	0	PVKP010033200.1	24089	24190	-1030	+	Platy-1-2a	Unspecified	1	107	-2	1176962
	CalDon_127	739	8.7	4.8	0	PVKP010033946.1	8112	8214	-16405	C	Platy-1-2a	Unspecified	0	109	2	1190854
	CalDon_128	561	16.7	4.9	0	PVKP010034219.1	4930	5031	-19381	C	Platy-1-2a	Unspecified	0	109	3	1196401
	CalDon_129	393	15.1	24.4	0	PVKP010034225.1	15975	16060	-8328	C	Platy-1-2a	Unspecified	0	109	3	1196577
	CalDon_130	688	8.8	4.8	0.9	PVKP010037155.1	8472	8574	-13294	+	Platy-1-2a	Unspecified	3	109	0	1249517
	CalDon_131	622	5	6.2	0	PVKP010040721.1	5202	5281	-13980	C	Platy-1-2a	Unspecified	0	109	25	1310294
	CalDon_132	719	8.7	4.8	0	PVKP010041132.1	4538	4640	-14328	C	Platy-1-2a	Unspecified	0	109	2	1316904
	CalDon_133	651	12.8	4.9	0	PVKP010041714.1	6537	6638	-11923	+	Platy-1-2a	Unspecified	3	109	0	1326169
	CalDon_134	676	8.9	5	0	PVKP010042543.1	1688	1788	-16234	+	Platy-1-2a	Unspecified	2	107	-2	1338242
	CalDon_135	677	8.8	4.8	0.9	PVKP010051131.1	2743	2845	-10232	C	Platy-1-2a	Unspecified	0	109	3	1449576
	CalDon_136	780	5.8	4.8	0	PVKP010053170.1	3484	3586	-8492	+	Platy-1-2a	Unspecified	2	109	0	1471566
	CalDon_137	584	13.7	4.8	2.8	PVKP010066120.1	159	263	-6810	C	Platy-1-2a	Unspecified	0	109	3	1579496
	CalDon_138	596	15.7	4.9	0	PVKP010073811.1	1139	1240	-3799	+	Platy-1-2a	Unspecified	3	109	0	1619758
	CalDon_139	617	16.2	3.8	0	PVKP010076384.1	2840	2944	-1609	C	Platy-1-2a	Unspecified	0	109	1	1630728
	CalDon_140	761	8.7	4.8	0	PVKP010078960.1	2066	2168	-1939	C	Platy-1-2a	Unspecified	0	109	2	1640462
	CalDon_141	726	6.8	4.8	0	PVKP010086039.1	1615	1717	-1415	+	Platy-1-2a	Unspecified	2	109	0	1662285
	CalDon_142	731	9.8	3.9	0	PVKP010089006.1	265	366	-2415	C	Platy-1-2a	Unspecified	0	109	4	1669485
	CalDon_143	677	8.8	4.8	0.9	PVKP010089481.1	621	723	-2016	C	Platy-1-2a	Unspecified	0	109	3	1670577
	CalDon_144	658	10.8	4.8	0.9	PVKP010111878.1	227	329	-1116	+	Platy-1-2a	Unspecified	3	109	0	1701187
	CalDon_145	627	10.8	4.8	0.9	PVKP010241852.1	55	157	-286	C	Platy-1-2a	Unspecified	0	109	3	1746063
	CalDon_146	662	8.8	4.8	0.9	PVKP010316088.1	3	105	-286	C	Platy-1-2a	Unspecified	0	109	3	1758601
	CalDon_147	612	11.8	4.8	0.9	PVKP010375987.1	151	253	-85	C	Platy-1-2a	Unspecified	0	109	3	1773015
	CalDon_148	662	8.8	4.8	0.9	PVKP010540160.1	65	167	-94	C	Platy-1-2a	Unspecified	0	109	3	1803309
	CalDon_149	612	11.8	4.8	0.9	PVKP010542872.1	12	114	-146	C	Platy-1-2a	Unspecified	0	109	3	1803637
	CalDon_150	612	11.8	4.8	0.9	PVKP010598726.1	12	114	-130	C	Platy-1-2a	Unspecified	0	109	3	1811142
	CalDon_151	627	10.8	4.8	0.9	PVKP010627294.1	94	196	-41	C	Platy-1-2a	Unspecified	0	109	3	1814103
	CalDon_152	627	10.8	4.8	0.9	PVKP010676838.1	83	185	-42	C	Platy-1-2a	Unspecified	0	109	3	1818801
	CalDon_153	662	8.8	4.8	0.9	PVKP010735948.1	22	124	-94	C	Platy-1-2a	Unspecified	0	109	3	1823061
	CalDon_154	627	10.8	4.8	0.9	PVKP010847192.1	64	166	-41	C	Platy-1-2a	Unspecified	0	109	3	1829055
	CalDon_155	627	10.8	4.8	0.9	PVKP011033965.1	56	158	-42	C	Platy-1-2a	Unspecified	0	109	3	1834793
	CalDon_156	620	11.7	4.8	0	PVKP010000800.1	143954	144056	-29448	C	Platy-1-2b	Unspecified	0	109	2	60599
	CalDon_157	677	9.1	5	0	PVKP010001716.1	115399	115497	-23294	C	Platy-1-2b	Unspecified	0	109	6	120049
	CalDon_158	632	9.2	5.1	0	PVKP010002281.1	70160	70257	-56251	+	Platy-1-2b	Unspecified	2	104	-5	152107
	CalDon_159	742	8.7	4.8	0	PVKP010002866.1	44098	44200	-72508	C	Platy-1-2b	Unspecified	0	109	2	182969
	CalDon_160	655	10.7	4.8	0	PVKP010003134.1	82149	82251	-30312	+	Platy-1-2b	Unspecified	2	109	0	198890
	CalDon_161	640	11.7	4.8	0.9	PVKP010003203.1	37501	37604	-74085	C	Platy-1-2b	Unspecified	0	109	2	201754
	CalDon_162	641	12.6	4.8	0	PVKP010003645.1	64394	64496	-41618	+	Platy-1-2b	Unspecified	2	109	0	224865
	CalDon_163	673	10.7	4.8	0	PVKP010005303.1	86776	86878	-3817	C	Platy-1-2b	Unspecified	0	109	2	307906
	CalDon_164	619	12.6	4.8	0	PVKP010005357.1	60150	60252	-29926	+	Platy-1-2b	Unspecified	2	109	0	310626
	CalDon_165	603	8.9	4.4	11.2	PVKP010005901.1	68355	68468	-17998	C	Platy-1-2b	Unspecified	0	109	3	336072
	CalDon_166	655	10.7	4.8	0	PVKP010007244.1	27937	28039	-50211	C	Platy-1-2b	Unspecified	0	109	2	397694
	CalDon_167	563	9.2	10.2	0	PVKP010009394.1	64884	64981	-3542	+	Platy-1-2b	Unspecified	2	109	0	488788
	CalDon_168	638	9.7	4.8	0	PVKP010010542.1	4974	5076	-59271	C	Platy-1-2b	Unspecified	0	109	2	534319
	CalDon_169	653	11.7	4.8	0	PVKP010011444.1	20527	20629	-40695	C	Platy-1-2b	Unspecified	0	109	2	568125
	CalDon_170	613	14.8	5	0	PVKP010011490.1	41952	42052	-19150	C	Platy-1-2b	Unspecified	0	109	4	570324
	CalDon_171	589	11.5	11.5	0	PVKP010011555.1	48875	48970	-12045	+	Platy-1-2b	Unspecified	1	107	-2	573225
	CalDon_172	518	15.5	4.8	1.9	PVKP010013545.1	48125	48229	-7023	C	Platy-1-2b	Unspecified	0	109	2	647009
	CalDon_173	565	11.8	5.9	0	PVKP010013639.1	36819	36920	-18058	C	Platy-1-2b	Unspecified	0	109	2	650234
	CalDon_174	285	25	3.7	4.6	PVKP010014260.1	4606	4714	-48565	+	Platy-1-2b	Unspecified	2	109	0	672433
	CalDon_175	554	12.6	4.8	0.9	PVKP010014564.1	15506	15609	-37119	C	Platy-1-2b	Unspecified	0	109	2	683011
	CalDon_176	653	9.8	4.9	0	PVKP010018675.1	21049	21150	-22826	+	Platy-1-2b	Unspecified	2	108	-1	814912
	CalDon_177	624	8.8	5.9	0	PVKP010018694.1	35348	35449	-8382	+	Platy-1-2b	Unspecified	2	109	0	815476
	CalDon_178	711	9.7	4.8	0	PVKP010020712.1	21695	21797	-18639	+	Platy-1-2b	Unspecified	2	109	0	875004
	CalDon_179	680	8.7	4.8	0	PVKP010022825.1	33807	33909	-3228	C	Platy-1-2b	Unspecified	0	109	2	933782
	CalDon_180	596	11.6	4.7	2.8	PVKP010023859.1	12165	12270	-23466	+	Platy-1-2b	Unspecified	2	109	0	961655
	CalDon_181	543	17.5	4.8	0	PVKP010023875.1	27124	27226	-8481	+	Platy-1-2b	Unspecified	2	109	0	962222
	CalDon_182	639	10.9	5	0	PVKP010025116.1	18057	18157	-15952	C	Platy-1-2b	Unspecified	0	109	4	994473
	CalDon_183	543	16.7	6.9	0	PVKP010025150.1	29030	29131	-4931	C	Platy-1-2b	Unspecified	0	109	1	995405
	CalDon_184	620	16.5	3.9	0	PVKP010026369.1	4033	4135	-28261	C	Platy-1-2b	Unspecified	0	109	3	1025969
	CalDon_185	597	12.2	3.8	6.8	PVKP010028978.1	1023	1128	-28378	+	Platy-1-2b	Unspecified	2	104	-5	1086994
	CalDon_186	746	7.8	4.8	0	PVKP010029034.1	24671	24773	-4677	C	Platy-1-2b	Unspecified	0	109	2	1087930
	CalDon_187	611	12.6	4.8	0	PVKP010029835.1	1627	1729	-26845	C	Platy-1-2b	Unspecified	0	109	2	1105722
	CalDon_188	666	7	8	0	PVKP010030645.1	12249	12348	-15397	C	Platy-1-2b	Unspecified	0	109	2	1122006
	CalDon_189	616	16.5	4.8	0	PVKP010033189.1	14250	14352	-10885	C	Platy-1-2b	Unspecified	0	109	2	1176794
	CalDon_190	620	14.6	4.8	0	PVKP010037282.1	2246	2348	-19415	+	Platy-1-2b	Unspecified	2	109	0	1251362
	CalDon_191	630	12.6	4.8	0	PVKP010038149.1	6029	6131	-14977	+	Platy-1-2b	Unspecified	2	109	0	1266430
	CalDon_192	656	11.7	4.8	0	PVKP010039160.1	17663	17765	-2581	C	Platy-1-2b	Unspecified	0	109	2	1284407
	CalDon_193	707	6.8	4.8	0	PVKP010043450.1	1489	1591	-15777	C	Platy-1-2b	Unspecified	0	109	2	1351753
	CalDon_194	734	7.8	4.8	0	PVKP010048035.1	7731	7833	-6974	C	Platy-1-2b	Unspecified	0	109	2	1413915
	CalDon_195	702	10.7	4.8	0	PVKP010048842.1	7369	7471	-6782	+	Platy-1-2b	Unspecified	2	109	0	1423783
	CalDon_196	714	8.7	4.8	0	PVKP010052125.1	6751	6853	-5737	+	Platy-1-2b	Unspecified	2	109	0	1460497
	CalDon_197	769	6.8	4.8	0	PVKP010055964.1	5847	5949	-4837	C	Platy-1-2b	Unspecified	0	109	2	1499826
	CalDon_198	543	11.6	7.4	0	PVKP010057690.1	5697	5791	-4296	+	Platy-1-2b	Unspecified	2	103	-6	1515285
	CalDon_199	634	10.7	4.8	0	PVKP010060727.1	6772	6874	-1992	C	Platy-1-2b	Unspecified	0	109	2	1541090
	CalDon_200	672	8.7	4.8	0	PVKP010062064.1	6049	6151	-2253	+	Platy-1-2b	Unspecified	1	108	-1	1551041
	CalDon_201	486	9	21.4	0	PVKP010069264.1	490	578	-5599	C	Platy-1-2b	Unspecified	0	109	2	1597622
	CalDon_202	695	9.7	4.8	0	PVKP010078923.1	1103	1205	-2908	+	Platy-1-2b	Unspecified	2	109	0	1640336
	CalDon_203	711	9.7	4.8	0	PVKP010117353.1	1046	1148	-149	+	Platy-1-2b	Unspecified	2	109	0	1705320
	CalDon_204	669	10.8	5.9	0	PVKP010128273.1	864	965	-117	C	Platy-1-2b	Unspecified	0	109	2	1712021
	CalDon_205	742	7.8	4.8	0	PVKP010255440.1	168	270	-149	+	Platy-1-2b	Unspecified	2	109	0	1748687
	CalDon_206	761	6.9	4.9	0	PVKP010000115.1	123487	123588	-150645	+	Platy-1-3	Unspecified	3	109	0	10559
	CalDon_207	732	8.7	4.8	0	PVKP010000139.1	245827	245929	-17871	C	Platy-1-3	Unspecified	0	109	2	12543
	CalDon_208	790	4.8	4.8	0	PVKP010000337.1	210224	210327	-1363	+	Platy-1-3	Unspecified	1	109	0	28091
	CalDon_209	483	15.6	8.3	0	PVKP010000798.1	14507	14602	-158809	+	Platy-1-3	Unspecified	1	104	-5	60258
	CalDon_210	505	5.5	19.8	0	PVKP010004802.1	43822	43912	-50859	+	Platy-1-3	Unspecified	1	109	0	282500
	CalDon_211	666	7.8	5.8	1.9	PVKP010006495.1	43472	43575	-39165	+	Platy-1-3	Unspecified	2	109	0	363620
	CalDon_212	661	9.9	5.9	0	PVKP010006848.1	50107	50207	-30310	+	Platy-1-3	Unspecified	2	108	-1	379466
	CalDon_213	656	7.8	5.8	1.9	PVKP010008249.1	44846	44949	-28554	+	Platy-1-3	Unspecified	2	109	0	439131
	CalDon_214	600	14.6	4.8	0	PVKP010008703.1	29916	30018	-41347	+	Platy-1-3	Unspecified	2	109	0	459066
	CalDon_215	737	6.8	4.8	0	PVKP010009928.1	7887	7989	-58496	+	Platy-1-3	Unspecified	2	109	0	510911
	CalDon_216	711	8.5	0.9	0	PVKP010010717.1	10047	10152	-53719	+	Platy-1-3	Unspecified	3	109	0	540711
	CalDon_217	597	12.6	4.8	0	PVKP010012063.1	31355	31457	-28019	C	Platy-1-3	Unspecified	0	109	2	592393
	CalDon_218	236	24.4	4.6	1.1	PVKP010013408.1	19426	19512	-36098	C	Platy-1-3	Unspecified	0	109	20	642208
	CalDon_219	594	11.5	3.7	2.8	PVKP010013900.1	29209	29315	-25001	C	Platy-1-3	Unspecified	0	109	2	659053
	CalDon_220	545	8.3	5.8	2.2	PVKP010015838.1	36865	36950	-12557	C	Platy-1-3	Unspecified	0	109	21	727091
	CalDon_221	722	8.9	5	0	PVKP010025496.1	23789	23889	-9706	+	Platy-1-3	Unspecified	2	107	-2	1004880
	CalDon_222	768	5.8	4.8	0	PVKP010025612.1	17541	17643	-15810	+	Platy-1-3	Unspecified	2	109	0	1007912
	CalDon_223	539	14.6	4.8	0.9	PVKP010030614.1	598	701	-27071	+	Platy-1-3	Unspecified	2	109	0	1121371
	CalDon_224	745	7.8	4.9	0	PVKP010037193.1	11802	11903	-9932	C	Platy-1-3	Unspecified	0	109	3	1250013
	CalDon_225	638	5.3	13.7	0	PVKP010049973.1	12706	12800	-852	C	Platy-1-3	Unspecified	0	109	2	1436737
	CalDon_226	619	10.9	6.9	0	PVKP010050810.1	9779	9879	-3355	C	Platy-1-3	Unspecified	0	109	2	1446057
	CalDon_227	678	6.9	6.9	0	PVKP010056462.1	1157	1257	-8831	C	Platy-1-3	Unspecified	0	109	2	1504587
	CalDon_228	709	8.8	4.9	0	PVKP010061635.1	1896	1997	-6548	+	Platy-1-3	Unspecified	3	109	0	1548076
	CalDon_229	650	11	8	0	PVKP010082937.1	197	296	-3230	C	Platy-1-3	Unspecified	0	109	2	1653646
	CalDon_230	556	12.6	4.7	2.8	PVKP010165684.1	119	224	-477	C	Platy-1-3	Unspecified	0	109	2	1727489
	CalDon_231	522	14.6	4.7	2.8	PVKP010165693.1	119	224	-477	C	Platy-1-3	Unspecified	0	109	2	1727491
	CalDon_232	681	8.8	4.9	0	PVKP010000433.1	154382	154483	-45644	+	Platy-1-4	Unspecified	3	109	0	34763
	CalDon_233	720	7.8	4.9	0	PVKP010009817.1	37231	37332	-29482	+	Platy-1-4	Unspecified	3	109	0	506285
	CalDon_234	642	10.7	4.8	0	PVKP010012464.1	16256	16358	-41864	+	Platy-1-4	Unspecified	2	109	0	607892
	CalDon_235	673	9.8	4.9	0	PVKP010016202.1	45164	45265	-3433	C	Platy-1-4	Unspecified	0	109	3	739173
	CalDon_236	559	13.9	6.9	0	PVKP010017135.1	21421	21521	-25230	+	Platy-1-4	Unspecified	1	108	-1	768004
	CalDon_237	688	9.8	4.9	0	PVKP010031793.1	17418	17519	-9095	+	Platy-1-4	Unspecified	3	109	0	1147259
	CalDon_238	826	3.9	4.8	0	PVKP010000453.1	110458	110561	-88118	C	Platy-1-4a	Unspecified	0	109	1	36307
	CalDon_239	613	11.5	4.8	0	PVKP010003019.1	106353	106456	-7451	+	Platy-1-4a	Unspecified	1	109	0	192037
	CalDon_240	703	6.8	4.8	0	PVKP010011736.1	27867	27969	-32449	+	Platy-1-4a	Unspecified	2	109	0	580666
	CalDon_241	756	6.9	4.9	0	PVKP010012822.1	47331	47432	-9720	C	Platy-1-4a	Unspecified	0	109	3	621372
	CalDon_242	626	12.5	4.8	0	PVKP010022220.1	15689	15792	-22201	+	Platy-1-4a	Unspecified	1	109	0	917672
	CalDon_243	778	5.9	4.9	0	PVKP010023414.1	3082	3183	-33129	+	Platy-1-4a	Unspecified	3	109	0	950335
	CalDon_244	773	4.9	4.9	0	PVKP010025651.1	4173	4274	-29073	C	Platy-1-4a	Unspecified	0	109	3	1008860
	CalDon_245	679	8.9	7.9	0	PVKP010026833.1	25877	25977	-6131	+	Platy-1-4a	Unspecified	1	109	0	1037380
	CalDon_246	585	10.6	14.9	0	PVKP010031288.1	9942	10035	-17059	+	Platy-1-4a	Unspecified	2	109	0	1135932
	CalDon_247	786	5.8	4.8	0	PVKP010047327.1	8595	8697	-6389	C	Platy-1-4a	Unspecified	0	109	2	1404789
	CalDon_248	622	12.6	4.8	0	PVKP010054611.1	4849	4951	-6490	+	Platy-1-4a	Unspecified	2	109	0	1486372
	CalDon_249	725	7.8	4.9	0	PVKP010054852.1	2448	2549	-8738	+	Platy-1-4a	Unspecified	3	109	0	1488750
	CalDon_250	818	3.8	0.9	0	PVKP010002275.1	2955	3060	-123502	C	Platy-1-5	Unspecified	0	109	3	151794
	CalDon_251	808	7.5	0.9	0	PVKP010005989.1	25943	26048	-59967	C	Platy-1-5	Unspecified	0	109	3	340305
	CalDon_252	656	9.7	4.8	0	PVKP010006051.1	23484	23586	-61910	C	Platy-1-5	Unspecified	0	109	2	343507
	CalDon_253	841	7.5	0.9	0	PVKP010006106.1	72578	72684	-12492	+	Platy-1-5	Unspecified	2	109	0	346013
	CalDon_254	240	21.3	2.4	23.5	PVKP010010129.1	26987	27109	-38607	C	Platy-1-5	Unspecified	0	109	8	519241
	CalDon_255	814	9.3	0.9	0	PVKP010010971.1	51150	51257	-11657	C	Platy-1-5	Unspecified	0	109	1	549803
	CalDon_256	794	5.7	0.9	0	PVKP010011160.1	2897	3002	-59249	+	Platy-1-5	Unspecified	3	109	0	556819
	CalDon_257	678	7.5	5.3	0	PVKP010012361.1	29553	29646	-28920	C	Platy-1-5	Unspecified	0	109	11	603690
	CalDon_258	613	11.7	4.8	0	PVKP010014515.1	44215	44317	-8437	C	Platy-1-5	Unspecified	0	109	2	681701
	CalDon_259	797	8.3	0.9	0	PVKP010015336.1	17598	17705	-33042	C	Platy-1-5	Unspecified	0	109	1	709549
	CalDon_260	820	4.7	1.9	0	PVKP010015403.1	396	501	-49986	C	Platy-1-5	Unspecified	0	109	2	711815
	CalDon_261	785	8.6	0.9	0	PVKP010018719.1	26925	27029	-16756	+	Platy-1-5	Unspecified	4	109	0	816406
	CalDon_262	743	6.8	4.8	0	PVKP010020555.1	37925	38027	-2551	+	Platy-1-5	Unspecified	2	109	0	870424
	CalDon_263	789	7.5	0.9	0	PVKP010021914.1	22373	22479	-16056	C	Platy-1-5	Unspecified	0	109	2	909023
	CalDon_264	277	21.4	0	22.2	PVKP010024120.1	18525	18656	-16730	C	Platy-1-5	Unspecified	0	109	2	968974
	CalDon_265	648	8.2	8.2	0	PVKP010030005.1	23011	23108	-5365	+	Platy-1-5	Unspecified	3	108	-1	1109463
	CalDon_266	680	10.7	4.8	0	PVKP010037076.1	11130	11232	-10703	+	Platy-1-5	Unspecified	2	109	0	1248290
	CalDon_267	604	13.7	6.9	0	PVKP010037449.1	16659	16760	-4888	C	Platy-1-5	Unspecified	0	109	1	1254439
	CalDon_268	720	9.7	4.8	0	PVKP010040870.1	6684	6786	-12385	C	Platy-1-5	Unspecified	0	109	2	1312774
	CalDon_269	838	5.7	0.9	0	PVKP010044610.1	13873	13978	-2638	C	Platy-1-5	Unspecified	0	109	3	1368123
	CalDon_270	740	6.9	4.9	0	PVKP010077932.1	3449	3550	-723	C	Platy-1-5	Unspecified	0	109	3	1636923
	CalDon_271	285	10.2	10.2	0	PVKP010083550.1	3388	3436	0	C	Platy-1-5	Unspecified	0	109	56	1655475
	CalDon_272	464	20.6	4.8	0.9	PVKP010005205.1	54982	55084	-36132	C	Platy-1-6	Unspecified	0	109	3	302423
	CalDon_273	591	12.9	4.9	0.9	PVKP010008897.1	61595	61696	-9020	+	Platy-1-6	Unspecified	2	107	-2	467080
	CalDon_274	429	17.8	4.9	0.9	PVKP010000327.1	33399	33500	-179784	+	Platy-1-6a	Unspecified	2	107	-2	27460
	Alouatta palliata	SW	%	perc	perc	query	position in query				matching	repeat	position in repeat
	Locus Name	score	div.	del.	ins.	sequence	begin	end	(left)	Strand	repeat	class/family	begin	end	(left)	ID
	AloPal_1	230	20.1	4.3	9	PVKV010000376.1	250172	250264	-55381	C	Platy-1-1	Unspecified	0	109	21	59682
	AloPal_2	604	11.7	4.8	0	PVKV010000721.1	70041	70143	-185299	C	Platy-1-1	Unspecified	0	109	2	102376
	AloPal_3	663	11.7	4.8	0	PVKV010000768.1	156675	156777	-94853	C	Platy-1-1	Unspecified	0	109	2	107718
	AloPal_4	635	9.7	4.8	0	PVKV010000887.1	221388	221490	-18839	+	Platy-1-1	Unspecified	2	109	0	121933
	AloPal_5	513	18.4	4.8	0	PVKV010000995.1	219986	220088	-11839	C	Platy-1-1	Unspecified	0	109	2	133599
	AloPal_6	573	16.2	5	0	PVKV010001361.1	75897	75995	-135654	+	Platy-1-1	Unspecified	3	106	-3	173002
	AloPal_7	639	9.5	3.8	0.9	PVKV010001375.1	170267	170372	-40189	C	Platy-1-1	Unspecified	0	109	1	174641
	AloPal_8	473	16.5	5.2	0	PVKV010001536.1	177361	177457	-24469	+	Platy-1-1	Unspecified	2	103	-6	192703
	AloPal_9	697	6.8	4.8	0	PVKV010001863.1	82631	82733	-105968	+	Platy-1-1	Unspecified	2	109	0	224007
	AloPal_10	260	19.4	3.9	15.1	PVKV010002114.1	162473	162575	-16671	C	Platy-1-1	Unspecified	0	109	17	246195
	AloPal_11	667	8.8	5.9	0	PVKV010002152.1	74613	74714	-103425	+	Platy-1-1	Unspecified	2	109	0	249502
	AloPal_12	691	11.7	4.8	0	PVKV010002307.1	172173	172275	-1045	+	Platy-1-1	Unspecified	2	109	0	261504
	AloPal_13	633	11.5	3.9	0	PVKV010002461.1	89050	89153	-78776	+	Platy-1-1	Unspecified	2	109	0	274107
	AloPal_14	576	14.6	4.8	0.9	PVKV010002848.1	49087	49190	-108219	+	Platy-1-1	Unspecified	2	109	0	306494
	AloPal_15	241	17.2	7.7	1.4	PVKV010003236.1	48784	48848	-99879	C	Platy-1-1	Unspecified	0	109	41	336972
	AloPal_16	687	8.7	4.8	0	PVKV010004005.1	129373	129475	-5334	+	Platy-1-1	Unspecified	2	109	0	399295
	AloPal_17	546	15.7	4.9	0	PVKV010004026.1	74616	74717	-60016	+	Platy-1-1	Unspecified	2	108	-1	400864
	AloPal_18	247	24.4	5.8	1.1	PVKV010004792.1	22090	22176	-101230	C	Platy-1-1	Unspecified	0	109	19	453667
	AloPal_19	617	11.3	5.2	0	PVKV010004833.1	69776	69872	-53008	+	Platy-1-1	Unspecified	2	103	-6	456977
	AloPal_20	689	9.7	4.8	0	PVKV010006388.1	79581	79683	-25994	C	Platy-1-1	Unspecified	0	109	2	561816
	AloPal_21	274	22.3	4.1	12.2	PVKV010006388.1	89213	89309	-16368	C	Platy-1-1	Unspecified	0	109	20	561839
	AloPal_22	575	13.4	5.2	0	PVKV010008444.1	17716	17812	-70141	+	Platy-1-1	Unspecified	2	103	-6	679068
	AloPal_23	263	22.4	4.5	6.5	PVKV010008786.1	57355	57464	-27992	+	Platy-1-1	Unspecified	2	109	0	698385
	AloPal_24	608	8.2	10.2	0	PVKV010010696.1	15807	15904	-58588	+	Platy-1-1	Unspecified	2	109	0	796937
	AloPal_25	619	14.6	4.8	0	PVKV010010743.1	72385	72487	-1641	+	Platy-1-1	Unspecified	2	109	0	799371
	AloPal_26	470	14.5	6	0	PVKV010011296.1	981	1063	-70178	C	Platy-1-1	Unspecified	0	109	22	825329
	AloPal_27	680	9.7	4.8	0	PVKV010011588.1	26544	26646	-43344	C	Platy-1-1	Unspecified	0	109	2	839626
	AloPal_28	595	11.7	4.8	0	PVKV010012669.1	56266	56368	-8154	+	Platy-1-1	Unspecified	2	109	0	890045
	AloPal_29	251	25.5	6.1	1	PVKV010013380.1	57737	57835	-3983	C	Platy-1-1	Unspecified	0	109	6	920718
	AloPal_30	681	13.5	4.8	0	PVKV010013567.1	9050	9153	-51942	+	Platy-1-1	Unspecified	1	109	0	928375
	AloPal_31	560	14.9	6.4	0	PVKV010014621.1	9172	9265	-47450	+	Platy-1-1	Unspecified	4	103	-6	974083
	AloPal_32	226	15.3	6.9	16.1	PVKV010014799.1	40511	40611	-15442	C	Platy-1-1	Unspecified	0	109	17	981119
	AloPal_33	266	22.4	3.9	8.2	PVKV010015050.1	29137	29238	-26046	C	Platy-1-1	Unspecified	0	109	12	991937
	AloPal_34	495	14.7	6.7	1.8	PVKV010016517.1	10547	10650	-39976	C	Platy-1-1	Unspecified	0	109	1	1050636
	AloPal_35	649	10.8	5.9	0	PVKV010017242.1	11186	11287	-37018	C	Platy-1-1	Unspecified	0	109	2	1077090
	AloPal_36	287	26.4	6.7	1.8	PVKV010017810.1	35520	35623	-11027	+	Platy-1-1	Unspecified	1	109	0	1098730
	AloPal_37	686	6.8	4.8	0	PVKV010021296.1	1378	1480	-36423	+	Platy-1-1	Unspecified	2	109	0	1216088
	AloPal_38	242	21.6	8	1.2	PVKV010022409.1	27037	27111	-8226	C	Platy-1-1	Unspecified	0	109	30	1250876
	AloPal_39	420	20.6	5.2	0	PVKV010024588.1	14472	14568	-16592	+	Platy-1-1	Unspecified	2	103	-6	1313179
	AloPal_40	636	11.3	5.2	0	PVKV010025940.1	12557	12653	-16204	+	Platy-1-1	Unspecified	2	103	-6	1349496
	AloPal_41	671	8.8	5.9	0	PVKV010031549.1	2560	2661	-18213	+	Platy-1-1	Unspecified	2	109	0	1483680
	AloPal_42	236	19.4	5.8	2.8	PVKV010035089.1	14641	14709	-2278	C	Platy-1-1	Unspecified	0	109	39	1551558
	AloPal_43	594	12.4	5.2	0	PVKV010035960.1	5050	5146	-10972	+	Platy-1-1	Unspecified	2	103	-6	1567150
	AloPal_44	594	14.6	4.8	0	PVKV010036061.1	4913	5015	-10990	C	Platy-1-1	Unspecified	0	109	2	1569038
	AloPal_45	232	18.1	14.4	2	PVKV010037130.1	4239	4328	-10765	C	Platy-1-1	Unspecified	0	109	9	1586885
	AloPal_46	707	9.6	4.8	0	PVKV010039670.1	10423	10526	-2302	+	Platy-1-1	Unspecified	1	109	0	1624968
	AloPal_47	230	16.9	7.5	2.9	PVKV010043081.1	2509	2575	-7724	C	Platy-1-1	Unspecified	0	109	40	1669131
	AloPal_48	231	16.9	13.8	0	PVKV010045278.1	198	262	-8658	C	Platy-1-1	Unspecified	0	109	36	1693995
	AloPal_49	267	17.9	5.9	20	PVKV010046955.1	2420	2538	-5475	C	Platy-1-1	Unspecified	0	109	5	1711215
	AloPal_50	603	16.5	4.8	0	PVKV010054060.1	1710	1812	-3365	C	Platy-1-1	Unspecified	0	109	2	1767592
	AloPal_51	547	15	6	0	PVKV010057398.1	2666	2765	-1703	+	Platy-1-1	Unspecified	4	109	0	1788770
	AloPal_52	244	18.1	14.1	4	PVKV010074228.1	131	222	-2073	C	Platy-1-1	Unspecified	0	109	9	1854387
	AloPal_53	569	12	6	0	PVKV010089491.1	428	527	-966	+	Platy-1-1	Unspecified	4	109	0	1880911
	AloPal_54	225	21.9	5.3	7.6	PVKV010113221.1	471	564	-423	C	Platy-1-1	Unspecified	0	109	18	1902104
	AloPal_55	577	13	6	0	PVKV010114535.1	212	311	-658	+	Platy-1-1	Unspecified	4	109	0	1902915
	AloPal_56	553	14	6	0	PVKV010125636.1	90	189	-656	+	Platy-1-1	Unspecified	4	109	0	1909037
	AloPal_57	569	12	6	0	PVKV010404507.1	121	220	-98	C	Platy-1-1	Unspecified	0	109	4	1973844
	AloPal_58	553	14	6	0	PVKV010418718.1	90	189	-120	+	Platy-1-1	Unspecified	4	109	0	1976779
	AloPal_59	569	12	6	0	PVKV010446662.1	194	293	-1	+	Platy-1-1	Unspecified	4	109	0	1981871
	AloPal_60	553	14	6	0	PVKV010446663.1	194	293	-1	+	Platy-1-1	Unspecified	4	109	0	1981872
	AloPal_61	569	12	6	0	PVKV010446684.1	194	293	-1	+	Platy-1-1	Unspecified	4	109	0	1981890
	AloPal_62	553	14	6	0	PVKV010446685.1	194	293	-1	+	Platy-1-1	Unspecified	4	109	0	1981891
	AloPal_63	553	14	6	0	PVKV010849277.1	99	198	-10	+	Platy-1-1	Unspecified	4	109	0	2033221
	AloPal_64	704	9.9	5	0	PVKV010000512.1	1819	1919	-280009	C	Platy-1-2	Unspecified	0	109	4	75441
	AloPal_65	693	9.8	4.9	0	PVKV010000842.1	35484	35585	-208205	C	Platy-1-2	Unspecified	0	109	3	117083
	AloPal_66	688	11.7	4.8	0	PVKV010001149.1	213708	213810	-8568	+	Platy-1-2	Unspecified	2	109	0	151357
	AloPal_67	640	12.5	4.8	0	PVKV010001846.1	122256	122359	-66418	+	Platy-1-2	Unspecified	1	109	0	222623
	AloPal_68	685	5.8	4.8	0	PVKV010007719.1	6283	6385	-87325	+	Platy-1-2	Unspecified	2	109	0	638092
	AloPal_69	734	8.7	4.8	0	PVKV010008179.1	17911	18013	-71936	C	Platy-1-2	Unspecified	0	109	2	664491
	AloPal_70	714	7.8	4.8	0	PVKV010008579.1	65847	65949	-21047	+	Platy-1-2	Unspecified	2	109	0	687477
	AloPal_71	580	14.8	5	0	PVKV010008584.1	48314	48414	-38483	+	Platy-1-2	Unspecified	4	109	0	687641
	AloPal_72	714	8.7	4.8	0	PVKV010018509.1	14579	14681	-29942	+	Platy-1-2	Unspecified	2	109	0	1123629
	AloPal_73	612	9.7	4.7	2.8	PVKV010018741.1	16837	16942	-27044	C	Platy-1-2	Unspecified	0	109	2	1131144
	AloPal_74	622	9.8	5.9	0	PVKV010019259.1	14520	14621	-28173	C	Platy-1-2	Unspecified	0	109	2	1149007
	AloPal_75	656	9.7	4.8	0.9	PVKV010028783.1	12430	12533	-11996	+	Platy-1-2	Unspecified	2	109	0	1421199
	AloPal_76	694	9.7	4.8	0	PVKV010033160.1	5308	5410	-13585	+	Platy-1-2	Unspecified	2	109	0	1516820
	AloPal_77	259	12.7	10.2	12.3	PVKV010054297.1	2036	2143	-2980	C	Platy-1-2	Unspecified	0	109	4	1769155
	AloPal_78	635	9.8	5.8	0.9	PVKV010062460.1	1403	1505	-2075	C	Platy-1-2	Unspecified	0	109	2	1814535
	AloPal_79	716	7.8	4.8	0.9	PVKV010000188.1	144954	145057	-215844	C	Platy-1-2a	Unspecified	0	109	2	33671
	AloPal_80	616	12.8	5.9	0	PVKV010000750.1	250663	250764	-2150	C	Platy-1-2a	Unspecified	0	109	2	105728
	AloPal_81	533	13.1	9.1	0	PVKV010000975.1	208011	208109	-25674	+	Platy-1-2a	Unspecified	2	109	0	131397
	AloPal_82	763	6.8	4.8	0	PVKV010001032.1	17423	17525	-212475	+	Platy-1-2a	Unspecified	2	109	0	137376
	AloPal_83	616	14.6	4.8	0	PVKV010001326.1	206426	206528	-6766	C	Platy-1-2a	Unspecified	0	109	2	169932
	AloPal_84	718	5.8	4.8	0	PVKV010001682.1	83655	83757	-112011	C	Platy-1-2a	Unspecified	0	109	2	206931
	AloPal_85	703	8.7	4.8	0	PVKV010001982.1	167494	167596	-16384	C	Platy-1-2a	Unspecified	0	109	2	234691
	AloPal_86	518	12.7	5.8	0.9	PVKV010002154.1	65645	65747	-112063	C	Platy-1-2a	Unspecified	0	109	2	249688
	AloPal_87	589	11	4.8	2.9	PVKV010002363.1	82034	82136	-88952	C	Platy-1-2a	Unspecified	0	109	5	266153
	AloPal_88	736	4.8	4.8	0	PVKV010003463.1	22302	22404	-121879	+	Platy-1-2a	Unspecified	2	109	0	356340
	AloPal_89	796	5.8	4.8	0	PVKV010004376.1	67471	67573	-61549	+	Platy-1-2a	Unspecified	2	109	0	425542
	AloPal_90	625	12.6	3.7	4.7	PVKV010004487.1	20840	20947	-106602	+	Platy-1-2a	Unspecified	3	109	0	432819
	AloPal_91	742	5.8	4.8	0.9	PVKV010004597.1	70352	70455	-55583	+	Platy-1-2a	Unspecified	2	109	0	440190
	AloPal_92	610	10.8	4.9	0	PVKV010005257.1	9093	9194	-108287	+	Platy-1-2a	Unspecified	3	109	0	485166
	AloPal_93	741	4.8	4.8	0	PVKV010005467.1	4099	4201	-110706	+	Platy-1-2a	Unspecified	2	109	0	499912
	AloPal_94	680	7.8	4.8	0	PVKV010006642.1	92304	92406	-10843	C	Platy-1-2a	Unspecified	0	109	2	576892
	AloPal_95	721	6.8	4.8	0	PVKV010007804.1	92795	92897	-945	+	Platy-1-2a	Unspecified	2	109	0	643459
	AloPal_96	563	5.5	17.6	0	PVKV010007818.1	13266	13356	-79406	C	Platy-1-2a	Unspecified	0	109	3	644126
	AloPal_97	760	6.9	4.9	0	PVKV010007873.1	82648	82749	-9731	C	Platy-1-2a	Unspecified	0	109	3	647537
	AloPal_98	719	11.5	3.9	0	PVKV010008980.1	80761	80864	-3382	C	Platy-1-2a	Unspecified	0	109	2	709193
	AloPal_99	529	6.7	20.2	0	PVKV010009413.1	26384	26472	-54806	+	Platy-1-2a	Unspecified	3	109	0	731557
	AloPal_100	557	20	3.8	0	PVKV010009973.1	62709	62813	-15170	+	Platy-1-2a	Unspecified	1	109	0	760102
	AloPal_101	739	7.8	4.9	0	PVKV010010483.1	41969	42070	-33590	+	Platy-1-2a	Unspecified	3	109	0	786612
	AloPal_102	764	5.8	4.8	0	PVKV010011095.1	16619	16721	-55687	+	Platy-1-2a	Unspecified	2	109	0	815663
	AloPal_103	629	9.7	4.8	1.9	PVKV010011778.1	59227	59331	-9686	C	Platy-1-2a	Unspecified	0	109	2	848864
	AloPal_104	750	7.8	4.8	0	PVKV010012781.1	43339	43441	-20735	C	Platy-1-2a	Unspecified	0	109	2	895381
	AloPal_105	596	9.7	4.8	0	PVKV010012917.1	25486	25588	-38131	+	Platy-1-2a	Unspecified	2	109	0	900608
	AloPal_106	710	4.9	5.9	0	PVKV010014664.1	17895	17996	-38577	C	Platy-1-2a	Unspecified	0	109	2	976042
	AloPal_107	713	6.8	4.8	0	PVKV010015436.1	27835	27937	-25957	+	Platy-1-2a	Unspecified	2	109	0	1006947
	AloPal_108	667	10.8	3.9	0	PVKV010016000.1	40752	40853	-11357	+	Platy-1-2a	Unspecified	3	108	-1	1030406
	AloPal_109	471	8.1	26.7	0	PVKV010016232.1	20030	20115	-31342	C	Platy-1-2a	Unspecified	0	109	1	1039431
	AloPal_110	640	7.1	5	0	PVKV010016861.1	28075	28173	-21283	C	Platy-1-2a	Unspecified	0	109	6	1063074
	AloPal_111	410	10.5	24.4	0	PVKV010017827.1	25654	25739	-20879	C	Platy-1-2a	Unspecified	0	109	3	1099339
	AloPal_112	738	5.8	4.8	0	PVKV010017901.1	43372	43475	-2848	C	Platy-1-2a	Unspecified	0	109	1	1101919
	AloPal_113	609	13.6	4.8	0	PVKV010019194.1	19530	19632	-23189	C	Platy-1-2a	Unspecified	0	109	2	1146533
	AloPal_114	618	11.7	4.8	0	PVKV010021606.1	972	1074	-36220	+	Platy-1-2a	Unspecified	2	109	0	1225790
	AloPal_115	802	4.8	4.8	0	PVKV010022103.1	16361	16464	-19618	C	Platy-1-2a	Unspecified	0	109	1	1242190
	AloPal_116	760	8.7	3.9	0	PVKV010023839.1	13990	14093	-18487	C	Platy-1-2a	Unspecified	0	109	2	1291673
	AloPal_117	727	6.8	4.8	0.9	PVKV010024824.1	25807	25910	-4751	C	Platy-1-2a	Unspecified	0	109	2	1319398
	AloPal_118	738	9.7	4.8	0	PVKV010027453.1	24550	24652	-1861	+	Platy-1-2a	Unspecified	2	109	0	1388724
	AloPal_119	553	13.6	4.8	1.9	PVKV010028593.1	7272	7376	-17516	C	Platy-1-2a	Unspecified	0	109	2	1416904
	AloPal_120	682	10.8	4.8	1.9	PVKV010030505.1	8416	8519	-13779	C	Platy-1-2a	Unspecified	0	109	3	1461487
	AloPal_121	763	4.9	5.9	0	PVKV010031859.1	16980	17081	-3419	C	Platy-1-2a	Unspecified	0	109	2	1490479
	AloPal_122	642	12.9	5	0	PVKV010037184.1	13498	13598	-1445	+	Platy-1-2a	Unspecified	4	109	0	1587826
	AloPal_123	666	8.7	4.8	0.9	PVKV010037744.1	3408	3511	-11027	C	Platy-1-2a	Unspecified	0	109	2	1596195
	AloPal_124	574	14	8	0	PVKV010038705.1	2460	2559	-11226	+	Platy-1-2a	Unspecified	2	109	0	1610973
	AloPal_125	724	10.6	3.9	0	PVKV010048326.1	315	418	-6915	C	Platy-1-2a	Unspecified	0	109	2	1723668
	AloPal_126	640	11.5	0.9	7.5	PVKV010051544.1	1570	1682	-4314	+	Platy-1-2a	Unspecified	4	109	0	1750100
	AloPal_127	704	6.9	5	0	PVKV010051615.1	2138	2238	-3734	+	Platy-1-2a	Unspecified	2	107	-2	1750637
	AloPal_128	679	10.7	4.8	0	PVKV010051895.1	3905	4007	-1866	+	Platy-1-2a	Unspecified	2	109	0	1752816
	AloPal_129	693	8.1	5	0	PVKV010055226.1	4039	4137	-783	C	Platy-1-2a	Unspecified	0	109	6	1775202
	AloPal_130	764	5.8	4.8	0.9	PVKV010057645.1	245	348	-4026	C	Platy-1-2a	Unspecified	0	109	2	1790089
	AloPal_131	621	10.2	9.2	0	PVKV010061991.1	1994	2091	-1564	+	Platy-1-2a	Unspecified	2	108	-1	1812486
	AloPal_132	712	9.7	4.8	0	PVKV010067517.1	2162	2264	-655	+	Platy-1-2a	Unspecified	2	109	0	1834712
	AloPal_133	566	11.8	4.7	3.7	PVKV010067954.1	1989	2094	-780	+	Platy-1-2a	Unspecified	2	108	-1	1836150
	AloPal_134	521	15.8	5	0	PVKV010000363.1	289479	289579	-18211	+	Platy-1-2b	Unspecified	4	109	0	57874
	AloPal_135	633	9.9	5	0	PVKV010000702.1	221991	222091	-35692	C	Platy-1-2b	Unspecified	0	109	4	99927
	AloPal_136	620	10.9	5.9	0	PVKV010001070.1	31359	31459	-195720	+	Platy-1-2b	Unspecified	2	108	-1	141902
	AloPal_137	575	14.4	3.7	3.7	PVKV010001632.1	182193	182300	-15426	C	Platy-1-2b	Unspecified	0	109	2	202373
	AloPal_138	551	16.5	4.8	0	PVKV010001792.1	97261	97363	-94038	+	Platy-1-2b	Unspecified	2	109	0	218116
	AloPal_139	634	12.6	4.8	0	PVKV010002871.1	14320	14422	-142699	C	Platy-1-2b	Unspecified	0	109	2	308715
	AloPal_140	547	10.8	4.4	10.3	PVKV010002907.1	100900	101012	-55187	+	Platy-1-2b	Unspecified	3	109	0	311345
	AloPal_141	633	15.5	4.8	0	PVKV010003952.1	34468	34570	-101404	+	Platy-1-2b	Unspecified	2	109	0	395101
	AloPal_142	695	7.1	5.1	0	PVKV010004687.1	54883	54980	-69726	+	Platy-1-2b	Unspecified	2	104	-5	446894
	AloPal_143	733	8.7	4.8	0	PVKV010005293.1	7632	7734	-109163	C	Platy-1-2b	Unspecified	0	109	2	487859
	AloPal_144	596	11.8	4.9	0	PVKV010005555.1	21337	21438	-92269	+	Platy-1-2b	Unspecified	3	109	0	505654
	AloPal_145	661	5.1	5.1	0	PVKV010005597.1	104021	104118	-9148	+	Platy-1-2b	Unspecified	2	104	-5	508709
	AloPal_146	563	12.2	5.1	0	PVKV010005778.1	12798	12895	-98658	+	Platy-1-2b	Unspecified	2	104	-5	521224
	AloPal_147	649	10.7	4.8	0	PVKV010005816.1	17629	17731	-93559	+	Platy-1-2b	Unspecified	2	109	0	523584
	AloPal_148	655	11.7	4.8	0	PVKV010006730.1	48685	48787	-53992	+	Platy-1-2b	Unspecified	2	109	0	581665
	AloPal_149	432	3.3	8.3	0	PVKV010007714.1	27378	27437	-66403	C	Platy-1-2b	Unspecified	0	109	45	637827
	AloPal_150	599	13.9	5	0	PVKV010008029.1	43499	43599	-47571	C	Platy-1-2b	Unspecified	0	109	4	656097
	AloPal_151	651	10.7	4.8	0	PVKV010009349.1	31111	31213	-50558	C	Platy-1-2b	Unspecified	0	109	2	728090
	AloPal_152	534	15.5	4.8	0	PVKV010009800.1	13224	13326	-65862	C	Platy-1-2b	Unspecified	0	109	2	751285
	AloPal_153	570	9.2	3.6	11.7	PVKV010010229.1	7427	7537	-69362	+	Platy-1-2b	Unspecified	2	104	-5	772466
	AloPal_154	583	9.2	8.2	0	PVKV010012854.1	37560	37657	-26158	+	Platy-1-2b	Unspecified	4	109	0	898643
	AloPal_155	729	7.9	6.9	0	PVKV010013543.1	47418	47518	-13657	+	Platy-1-2b	Unspecified	2	109	0	927496
	AloPal_156	582	13.5	4.8	0	PVKV010016903.1	37920	38023	-11427	C	Platy-1-2b	Unspecified	0	109	1	1064852
	AloPal_157	722	8.7	4.8	0	PVKV010018149.1	28179	28281	-17432	C	Platy-1-2b	Unspecified	0	109	2	1110055
	AloPal_158	448	18.2	5.9	1.9	PVKV010020463.1	27871	27971	-12132	C	Platy-1-2b	Unspecified	0	109	5	1188600
	AloPal_159	618	13.6	4.8	0	PVKV010022791.1	32244	32346	-2289	C	Platy-1-2b	Unspecified	0	109	2	1262139
	AloPal_160	545	12.2	10.2	0	PVKV010023398.1	5051	5148	-28379	C	Platy-1-2b	Unspecified	0	109	2	1278999
	AloPal_161	591	13.6	4.8	0	PVKV010023798.1	441	543	-32087	C	Platy-1-2b	Unspecified	0	109	2	1290543
	AloPal_162	662	12.6	4.8	0	PVKV010024119.1	31648	31750	-368	C	Platy-1-2b	Unspecified	0	109	2	1299881
	AloPal_163	653	13.1	0.9	0	PVKV010024607.1	21043	21149	-10021	C	Platy-1-2b	Unspecified	0	109	2	1313606
	AloPal_164	726	7.9	5	0	PVKV010027223.1	14250	14350	-12388	+	Platy-1-2b	Unspecified	3	108	-1	1383150
	AloPal_165	671	9.7	4.8	0	PVKV010029774.1	11240	11342	-11912	+	Platy-1-2b	Unspecified	2	109	0	1444493
	AloPal_166	660	13.6	4.8	0	PVKV010031890.1	9444	9546	-10920	C	Platy-1-2b	Unspecified	0	109	2	1491261
	AloPal_167	703	7	8	0	PVKV010033667.1	11374	11473	-6995	C	Platy-1-2b	Unspecified	0	109	2	1526030
	AloPal_168	247	21.3	5.5	9.5	PVKV010036630.1	14515	14623	-900	C	Platy-1-2b	Unspecified	0	109	5	1578570
	AloPal_169	711	9.7	4.8	0	PVKV010038839.1	13081	13183	-386	C	Platy-1-2b	Unspecified	0	109	2	1612893
	AloPal_170	697	10.7	4.8	0	PVKV010042123.1	7637	7739	-3197	C	Platy-1-2b	Unspecified	0	109	2	1657576
	AloPal_171	555	16.7	6.9	0	PVKV010042520.1	8017	8118	-2552	+	Platy-1-2b	Unspecified	1	109	0	1662311
	AloPal_172	531	18.4	4.8	0	PVKV010047980.1	125	227	-7284	C	Platy-1-2b	Unspecified	0	109	2	1720612
	AloPal_173	733	6.8	4.8	0	PVKV010063549.1	2201	2303	-1124	C	Platy-1-2b	Unspecified	0	109	2	1819332
	AloPal_174	651	12.6	4.8	0	PVKV010071893.1	1826	1928	-556	C	Platy-1-2b	Unspecified	0	109	2	1848157
	AloPal_175	762	5.8	4.8	0	PVKV010000479.1	161719	161821	-124769	+	Platy-1-3	Unspecified	2	109	0	71663
	AloPal_176	766	5.9	4.9	0	PVKV010001786.1	63970	64071	-127548	+	Platy-1-3	Unspecified	3	109	0	217699
	AloPal_177	678	11.7	4.8	0	PVKV010002693.1	3497	3599	-158511	C	Platy-1-3	Unspecified	0	109	2	293603
	AloPal_178	573	15.4	3.7	2.8	PVKV010002699.1	21843	21949	-139865	+	Platy-1-3	Unspecified	2	109	0	294289
	AloPal_179	699	7.9	5.9	0	PVKV010003678.1	55961	56061	-84152	+	Platy-1-3	Unspecified	2	108	-1	374869
	AloPal_180	692	10.8	4.9	0	PVKV010005582.1	96843	96944	-16586	C	Platy-1-3	Unspecified	0	109	3	507371
	AloPal_181	696	7.8	4.8	0	PVKV010005758.1	5389	5491	-106560	+	Platy-1-3	Unspecified	2	109	0	519808
	AloPal_182	716	5.9	4.9	0	PVKV010006081.1	76299	76400	-32051	C	Platy-1-3	Unspecified	0	109	3	541240
	AloPal_183	435	4.7	26.7	0	PVKV010009505.1	29189	29274	-51559	+	Platy-1-3	Unspecified	1	109	0	736804
	AloPal_184	719	6.9	5	0	PVKV010010145.1	47227	47327	-29978	+	Platy-1-3	Unspecified	4	109	0	768404
	AloPal_185	687	7.8	4.9	0	PVKV010014127.1	33679	33780	-24892	C	Platy-1-3	Unspecified	0	109	3	953000
	AloPal_186	766	5.8	4.8	0	PVKV010016212.1	26824	26926	-24596	+	Platy-1-3	Unspecified	2	109	0	1038353
	AloPal_187	667	8.7	4.8	0	PVKV010017808.1	39629	39732	-6824	+	Platy-1-3	Unspecified	1	109	0	1098687
	AloPal_188	741	6.7	4.8	0	PVKV010019017.1	851	954	-42415	+	Platy-1-3	Unspecified	1	109	0	1140936
	AloPal_189	647	10.8	5.9	0	PVKV010020242.1	16005	16106	-24132	+	Platy-1-3	Unspecified	2	109	0	1181495
	AloPal_190	733	7.8	4.8	0	PVKV010022535.1	35034	35136	-114	C	Platy-1-3	Unspecified	0	109	2	1254634
	AloPal_191	243	8.9	0	4.4	PVKV010024990.1	28685	28731	-1766	C	Platy-1-3	Unspecified	0	109	65	1324022
	AloPal_192	602	12.9	5	0	PVKV010028987.1	12155	12255	-11955	C	Platy-1-3	Unspecified	0	109	4	1425502
	AloPal_193	725	4.9	6.9	0	PVKV010030542.1	2730	2831	-19319	+	Platy-1-3	Unspecified	1	109	0	1462152
	AloPal_194	662	6.9	5.9	0	PVKV010031272.1	18998	19099	-2223	C	Platy-1-3	Unspecified	0	109	2	1478018
	AloPal_195	692	8.7	4.8	0	PVKV010032327.1	8375	8477	-11505	+	Platy-1-3	Unspecified	2	109	0	1500261
	AloPal_196	624	10.9	4.8	2.8	PVKV010035419.1	10732	10835	-5926	+	Platy-1-3	Unspecified	4	109	0	1557734
	AloPal_197	555	9.8	15.2	0	PVKV010035814.1	11691	11782	-4457	C	Platy-1-3	Unspecified	0	109	4	1564343
	AloPal_198	630	12.9	5	0	PVKV010048921.1	3318	3418	-3651	+	Platy-1-3	Unspecified	4	109	0	1729115
	AloPal_199	420	15.5	12.4	0	PVKV010049586.1	2404	2500	-4276	C	Platy-1-3	Unspecified	0	109	1	1734970
	AloPal_200	757	5.9	5	0	PVKV010054347.1	3180	3280	-1831	+	Platy-1-3	Unspecified	4	109	0	1769461
	AloPal_201	768	6.8	4.8	0	PVKV010056726.1	3631	3733	-896	+	Platy-1-3	Unspecified	2	109	0	1784487
	AloPal_202	597	13.6	4.8	0	PVKV010074962.1	27	129	-2110	+	Platy-1-3	Unspecified	2	109	0	1856109
	AloPal_203	680	9.9	5	0	PVKV010121809.1	413	513	-374	C	Platy-1-3	Unspecified	0	109	4	1907094
	AloPal_204	700	8.9	5	0	PVKV010178500.1	375	475	-76	+	Platy-1-3	Unspecified	4	109	0	1926727
	AloPal_205	700	8.9	5	0	PVKV010184140.1	413	513	-22	C	Platy-1-3	Unspecified	0	109	4	1928085
	AloPal_206	700	8.9	5	0	PVKV010200757.1	369	469	-22	C	Platy-1-3	Unspecified	0	109	4	1931835
	AloPal_207	502	9.2	21.8	0	PVKV010213184.1	369	455	-8	C	Platy-1-3	Unspecified	0	109	4	1934503
	AloPal_208	502	9.2	21.8	0	PVKV010336263.1	105	191	-183	C	Platy-1-3	Unspecified	0	109	4	1957755
	AloPal_209	662	10.9	5	0	PVKV010365758.1	99	199	-148	+	Platy-1-3	Unspecified	4	109	0	1965277
	AloPal_210	670	10.9	5	0	PVKV010365759.1	99	199	-148	+	Platy-1-3	Unspecified	4	109	0	1965278
	AloPal_211	597	13.6	4.8	0	PVKV010366643.1	174	276	-70	+	Platy-1-3	Unspecified	2	109	0	1965482
	AloPal_212	597	13.6	4.8	0	PVKV010367896.1	173	275	-70	+	Platy-1-3	Unspecified	2	109	0	1965777
	AloPal_213	662	10.9	5	0	PVKV010481275.1	178	278	0	+	Platy-1-3	Unspecified	4	109	0	1987991
	AloPal_214	670	10.9	5	0	PVKV010481276.1	178	278	0	+	Platy-1-3	Unspecified	4	109	0	1987992
	AloPal_215	662	10.9	5	0	PVKV010482868.1	1	101	-177	C	Platy-1-3	Unspecified	0	109	4	1988135
	AloPal_216	670	10.9	5	0	PVKV010482869.1	1	101	-177	C	Platy-1-3	Unspecified	0	109	4	1988136
	AloPal_217	502	9.2	21.8	0	PVKV010558913.1	9	95	-156	+	Platy-1-3	Unspecified	4	109	0	1999390
	AloPal_218	260	20.9	7.9	3.2	PVKV010012446.1	25915	26003	-39727	C	Platy-1-4	Unspecified	0	109	17	880054
	AloPal_219	227	16	0	27.3	PVKV010014260.1	21881	21992	-36171	C	Platy-1-4	Unspecified	0	109	22	958622
	AloPal_220	729	8.7	3.9	0	PVKV010018033.1	36977	37079	-8870	+	Platy-1-4	Unspecified	2	108	-1	1106362
	AloPal_221	758	6.9	4.9	0	PVKV010039796.1	5358	5459	-7299	C	Platy-1-4	Unspecified	0	109	3	1626743
	AloPal_222	747	7.7	3.9	0	PVKV010048336.1	4122	4225	-3103	+	Platy-1-4	Unspecified	2	109	0	1723782
	AloPal_223	805	3.9	4.9	0	PVKV010000021.1	135766	135867	-406513	+	Platy-1-4a	Unspecified	3	109	0	4423
	AloPal_224	719	9.7	3.9	0	PVKV010000035.1	367701	367803	-128628	+	Platy-1-4a	Unspecified	3	109	0	7384
	AloPal_225	727	3.9	4.9	0	PVKV010000233.1	315181	315282	-29246	+	Platy-1-4a	Unspecified	3	109	0	39410
	AloPal_226	662	11	7	0	PVKV010000386.1	153666	153765	-150242	C	Platy-1-4a	Unspecified	0	109	3	60894
	AloPal_227	788	6.8	3.9	0	PVKV010000433.1	171667	171769	-123169	+	Platy-1-4a	Unspecified	3	109	0	66058
	AloPal_228	725	9.7	3.9	0	PVKV010000452.1	15	117	-291233	C	Platy-1-4a	Unspecified	0	109	3	68870
	AloPal_229	749	8.7	4.8	0	PVKV010000730.1	173601	173703	-81586	C	Platy-1-4a	Unspecified	0	109	2	103570
	AloPal_230	667	10.7	3.7	4.7	PVKV010000735.1	121218	121325	-133022	+	Platy-1-4a	Unspecified	3	109	0	103978
	AloPal_231	735	4	8	0	PVKV010000741.1	106470	106569	-147383	C	Platy-1-4a	Unspecified	0	109	2	104639
	AloPal_232	776	3.9	4.9	0	PVKV010000752.1	138816	138917	-113857	+	Platy-1-4a	Unspecified	3	109	0	106059
	AloPal_233	778	4.9	4.9	0	PVKV010000838.1	243028	243129	-811	+	Platy-1-4a	Unspecified	3	109	0	116714
	AloPal_234	739	8.7	3.9	0	PVKV010000896.1	208606	208708	-31284	C	Platy-1-4a	Unspecified	0	109	3	123000
	AloPal_235	808	3.9	4.9	0	PVKV010000942.1	185629	185730	-50500	C	Platy-1-4a	Unspecified	0	109	3	127671
	AloPal_236	738	8.7	3.9	0	PVKV010001096.1	164036	164138	-60894	C	Platy-1-4a	Unspecified	0	109	3	144833
	AloPal_237	376	7	8.8	0	PVKV010001450.1	90725	90781	-115267	C	Platy-1-4a	Unspecified	0	109	48	183182
	AloPal_238	594	11	8	0	PVKV010001878.1	8403	8502	-179261	+	Platy-1-4a	Unspecified	1	108	-1	224779
	AloPal_239	784	5.9	4.9	0	PVKV010001985.1	52350	52451	-131551	C	Platy-1-4a	Unspecified	0	109	3	234808
	AloPal_240	712	8.7	3.9	0	PVKV010002005.1	104912	105014	-78324	C	Platy-1-4a	Unspecified	0	109	3	236494
	AloPal_241	780	6.7	3.9	0	PVKV010002214.1	13233	13336	-163109	C	Platy-1-4a	Unspecified	0	109	2	254280
	AloPal_242	749	7.8	3.9	0	PVKV010002344.1	117579	117681	-54254	+	Platy-1-4a	Unspecified	3	109	0	264532
	AloPal_243	689	12.6	3.9	0	PVKV010002354.1	119576	119678	-51885	+	Platy-1-4a	Unspecified	2	108	-1	265565
	AloPal_244	735	6.9	5	0	PVKV010002689.1	21093	21193	-141008	C	Platy-1-4a	Unspecified	0	109	4	293117
	AloPal_245	725	7.8	4.9	0	PVKV010002691.1	6563	6664	-155491	+	Platy-1-4a	Unspecified	3	109	0	293267
	AloPal_246	761	8.7	3.9	0	PVKV010002807.1	26243	26345	-132687	+	Platy-1-4a	Unspecified	2	108	-1	302638
	AloPal_247	779	6.7	4.8	0	PVKV010002985.1	142994	143097	-11150	+	Platy-1-4a	Unspecified	1	109	0	317748
	AloPal_248	728	6.9	4.9	0	PVKV010003047.1	91614	91715	-61135	+	Platy-1-4a	Unspecified	3	109	0	323163
	AloPal_249	763	7.8	3.9	0	PVKV010003055.1	81280	81382	-71498	+	Platy-1-4a	Unspecified	2	108	-1	323770
	AloPal_250	730	8.7	4.8	0	PVKV010003074.1	75834	75937	-76142	+	Platy-1-4a	Unspecified	1	109	0	325404
	AloPal_251	746	8.7	3.9	0	PVKV010003870.1	53696	53798	-83151	+	Platy-1-4a	Unspecified	3	109	0	389394
	AloPal_252	675	10.6	3.9	0	PVKV010004457.1	90687	90790	-37241	+	Platy-1-4a	Unspecified	1	108	-1	431006
	AloPal_253	755	7.8	3.9	0	PVKV010004625.1	60327	60429	-65154	+	Platy-1-4a	Unspecified	3	109	0	442333
	AloPal_254	727	8.7	3.9	0	PVKV010005005.1	48168	48270	-72547	+	Platy-1-4a	Unspecified	2	108	-1	468343
	AloPal_255	705	9.7	3.9	0	PVKV010005118.1	113446	113548	-5865	+	Platy-1-4a	Unspecified	2	108	-1	475890
	AloPal_256	748	3.9	4.9	0	PVKV010005666.1	110643	110744	-1890	+	Platy-1-4a	Unspecified	3	109	0	513633
	AloPal_257	758	7.8	3.9	0	PVKV010005669.1	27550	27651	-84807	+	Platy-1-4a	Unspecified	3	108	-1	513733
	AloPal_258	726	9.7	3.9	0	PVKV010006002.1	59330	59432	-49883	+	Platy-1-4a	Unspecified	2	108	-1	535727
	AloPal_259	692	7.8	4.9	0	PVKV010006263.1	81365	81466	-25203	C	Platy-1-4a	Unspecified	0	109	3	552857
	AloPal_260	735	8.7	3.9	0	PVKV010006589.1	21058	21160	-82545	+	Platy-1-4a	Unspecified	3	109	0	574061
	AloPal_261	723	7.8	3.9	0	PVKV010008485.1	42311	42413	-45171	+	Platy-1-4a	Unspecified	3	109	0	681602
	AloPal_262	691	10.7	3.9	0	PVKV010008680.1	24924	25026	-61351	+	Platy-1-4a	Unspecified	2	108	-1	692764
	AloPal_263	719	8.7	3.9	0	PVKV010009652.1	79359	79461	-321	C	Platy-1-4a	Unspecified	0	109	3	744143
	AloPal_264	744	8.7	3.9	0	PVKV010009799.1	57732	57834	-21477	C	Platy-1-4a	Unspecified	0	109	3	751242
	AloPal_265	775	2.9	4.9	0	PVKV010010006.1	26462	26563	-51286	C	Platy-1-4a	Unspecified	0	109	3	761680
	AloPal_266	687	9.7	3.9	0	PVKV010010407.1	75779	75881	-82	C	Platy-1-4a	Unspecified	0	109	3	782233
	AloPal_267	658	8.8	4.9	0	PVKV010010587.1	30117	30218	-44695	+	Platy-1-4a	Unspecified	3	109	0	791384
	AloPal_268	703	8.7	4.8	0	PVKV010010737.1	48490	48592	-25604	+	Platy-1-4a	Unspecified	2	109	0	798957
	AloPal_269	736	8.7	3.9	0	PVKV010010899.1	65495	65597	-7809	C	Platy-1-4a	Unspecified	0	109	3	806190
	AloPal_270	706	9.6	3.9	0	PVKV010011007.1	32810	32913	-39871	+	Platy-1-4a	Unspecified	2	109	0	811384
	AloPal_271	753	8.7	3.9	0	PVKV010011298.1	24332	24434	-46782	+	Platy-1-4a	Unspecified	3	109	0	825383
	AloPal_272	749	7.8	3.9	0	PVKV010011469.1	39723	39825	-30611	+	Platy-1-4a	Unspecified	2	108	-1	833075
	AloPal_273	686	10.7	3.9	0	PVKV010011937.1	56729	56831	-11260	+	Platy-1-4a	Unspecified	2	108	-1	856970
	AloPal_274	690	9.6	3.9	0	PVKV010012130.1	16	119	-67088	+	Platy-1-4a	Unspecified	1	108	-1	865919
	AloPal_275	709	6.8	4.8	0	PVKV010012279.1	65188	65290	-1201	C	Platy-1-4a	Unspecified	0	109	2	872330
	AloPal_276	746	8.7	3.9	0	PVKV010012590.1	53043	53145	-11734	C	Platy-1-4a	Unspecified	0	109	3	886792
	AloPal_277	675	10.7	3.9	0	PVKV010013531.1	44894	44996	-16147	+	Platy-1-4a	Unspecified	2	108	-1	926917
	AloPal_278	648	9.7	3.8	1.9	PVKV010014205.1	3275	3379	-55121	+	Platy-1-4a	Unspecified	3	109	0	956515
	AloPal_279	717	8.7	3.9	0	PVKV010015677.1	29144	29246	-23920	+	Platy-1-4a	Unspecified	3	109	0	1017804
	AloPal_280	782	6.8	3.9	0	PVKV010016808.1	20136	20238	-29684	C	Platy-1-4a	Unspecified	0	109	3	1061061
	AloPal_281	749	8.7	3.9	0	PVKV010016852.1	15040	15143	-34340	+	Platy-1-4a	Unspecified	2	109	0	1062652
	AloPal_282	772	4.8	2.9	0	PVKV010016865.1	7994	8097	-41344	C	Platy-1-4a	Unspecified	0	109	3	1063277
	AloPal_283	782	4.9	4.9	0	PVKV010017158.1	21573	21674	-26908	C	Platy-1-4a	Unspecified	0	109	3	1074057
	AloPal_284	777	6.9	4.9	0	PVKV010018834.1	10283	10384	-33400	C	Platy-1-4a	Unspecified	0	109	3	1134913
	AloPal_285	637	10.7	3.9	0	PVKV010019239.1	33226	33328	-9525	+	Platy-1-4a	Unspecified	2	108	-1	1148309
	AloPal_286	744	8.7	3.9	0	PVKV010019551.1	32367	32469	-9420	+	Platy-1-4a	Unspecified	2	108	-1	1158964
	AloPal_287	729	7.7	3.9	0	PVKV010021073.1	20	123	-38353	C	Platy-1-4a	Unspecified	0	109	2	1208586
	AloPal_288	717	5.9	4.9	0	PVKV010021253.1	17365	17466	-20507	+	Platy-1-4a	Unspecified	3	109	0	1214614
	AloPal_289	738	8.6	3.8	0	PVKV010021258.1	25496	25600	-12466	+	Platy-1-4a	Unspecified	1	109	0	1214753
	AloPal_290	745	4.3	5.3	0	PVKV010021703.1	19842	19935	-17174	C	Platy-1-4a	Unspecified	0	109	11	1229139
	AloPal_291	771	7.8	3.9	0	PVKV010022144.1	26512	26614	-9576	+	Platy-1-4a	Unspecified	3	109	0	1243164
	AloPal_292	777	7.8	3.9	0	PVKV010022467.1	4944	5046	-30243	+	Platy-1-4a	Unspecified	3	109	0	1252428
	AloPal_293	704	10.6	3.9	0	PVKV010023049.1	6094	6197	-27949	+	Platy-1-4a	Unspecified	2	109	0	1269287
	AloPal_294	642	3.3	17.4	0	PVKV010023136.1	14141	14232	-19754	C	Platy-1-4a	Unspecified	0	109	2	1271670
	AloPal_295	750	8.7	3.9	0	PVKV010023137.1	23019	23122	-10968	C	Platy-1-4a	Unspecified	0	109	2	1271750
	AloPal_296	695	7.8	6.9	0	PVKV010023556.1	30413	30514	-2563	C	Platy-1-4a	Unspecified	0	109	1	1283912
	AloPal_297	792	5.8	4.8	0	PVKV010023767.1	14271	14373	-18265	+	Platy-1-4a	Unspecified	2	109	0	1289487
	AloPal_298	735	10.7	3.9	0	PVKV010026100.1	12994	13096	-15581	+	Platy-1-4a	Unspecified	3	109	0	1353500
	AloPal_299	740	8.7	4.8	0	PVKV010026116.1	16610	16712	-11845	+	Platy-1-4a	Unspecified	2	109	0	1354003
	AloPal_300	714	9.7	3.9	0	PVKV010026567.1	11784	11886	-15882	+	Platy-1-4a	Unspecified	2	108	-1	1365497
	AloPal_301	777	7.8	3.9	0	PVKV010026829.1	11586	11688	-15603	+	Platy-1-4a	Unspecified	3	109	0	1372547
	AloPal_302	784	5.9	4.9	0	PVKV010027598.1	4146	4247	-21960	+	Platy-1-4a	Unspecified	3	109	0	1392416
	AloPal_303	774	6.8	3.9	0	PVKV010028626.1	15882	15984	-8746	+	Platy-1-4a	Unspecified	3	109	0	1417855
	AloPal_304	754	9.7	3.9	0	PVKV010028884.1	11337	11439	-3233	C	Platy-1-4a	Unspecified	0	109	3	1423091
	AloPal_305	710	10.7	3.9	0	PVKV010029143.1	23651	23753	-273	+	Platy-1-4a	Unspecified	2	108	-1	1429413
	AloPal_306	767	6.9	4.9	0	PVKV010030956.1	14097	14198	-7424	+	Platy-1-4a	Unspecified	3	109	0	1471589
	AloPal_307	763	5.9	4.9	0	PVKV010031885.1	13782	13883	-6594	+	Platy-1-4a	Unspecified	3	109	0	1491097
	AloPal_308	799	5.8	4.8	0	PVKV010035668.1	8842	8945	-7435	+	Platy-1-4a	Unspecified	1	109	0	1561747
	AloPal_309	746	8.7	3.9	0	PVKV010036579.1	10097	10200	-5371	C	Platy-1-4a	Unspecified	0	109	2	1577800
	AloPal_310	605	14.6	5.8	0	PVKV010036859.1	5383	5485	-9839	C	Platy-1-4a	Unspecified	0	109	1	1582356
	AloPal_311	721	9.6	3.9	0	PVKV010037446.1	14672	14775	-13	+	Platy-1-4a	Unspecified	1	108	-1	1591601
	AloPal_312	772	6.9	4.9	0	PVKV010037584.1	8317	8418	-6268	C	Platy-1-4a	Unspecified	0	109	3	1593753
	AloPal_313	714	9.7	3.9	0	PVKV010042512.1	10116	10218	-455	+	Platy-1-4a	Unspecified	2	108	-1	1662134
	AloPal_314	740	9.6	3.9	0	PVKV010046743.1	2722	2825	-5285	+	Platy-1-4a	Unspecified	2	109	0	1709077
	AloPal_315	712	10.6	3.9	0	PVKV010051639.1	5641	5744	-214	+	Platy-1-4a	Unspecified	1	108	-1	1750823
	AloPal_316	767	7.8	3.9	0	PVKV010051994.1	878	980	-4850	C	Platy-1-4a	Unspecified	0	109	3	1753492
	AloPal_317	739	8.7	2.9	0	PVKV010054864.1	1785	1888	-3107	+	Platy-1-4a	Unspecified	3	109	0	1772833
	AloPal_318	663	2.4	6	0	PVKV010055464.1	1615	1697	-3174	C	Platy-1-4a	Unspecified	0	109	22	1776777
	AloPal_319	780	7.8	3.9	0	PVKV010056471.1	393	495	-4169	C	Platy-1-4a	Unspecified	0	109	3	1782809
	AloPal_320	739	9.7	3.9	0	PVKV010058614.1	83	185	-4048	+	Platy-1-4a	Unspecified	3	109	0	1795252
	AloPal_321	714	9.7	3.9	0	PVKV010063110.1	809	911	-2577	+	Platy-1-4a	Unspecified	2	108	-1	1817562
	AloPal_322	761	7.7	3.9	0	PVKV010066117.1	659	762	-2331	+	Platy-1-4a	Unspecified	1	108	-1	1829579
	AloPal_323	716	9.6	3.9	0	PVKV010071522.1	234	337	-2180	C	Platy-1-4a	Unspecified	0	109	2	1847165
	AloPal_324	775	7.7	3.9	0	PVKV010071633.1	2089	2192	-316	+	Platy-1-4a	Unspecified	2	109	0	1847426
	AloPal_325	756	8.7	3.9	0	PVKV010078160.1	1272	1374	-645	+	Platy-1-4a	Unspecified	3	109	0	1863034
	AloPal_326	714	9.7	3.9	0	PVKV010092038.1	1290	1392	-21	+	Platy-1-4a	Unspecified	2	108	-1	1884169
	AloPal_327	765	5.9	4.9	0	PVKV010092415.1	572	673	-729	+	Platy-1-4a	Unspecified	3	109	0	1884563
	AloPal_328	714	9.7	3.9	0	PVKV010124568.1	535	637	-219	+	Platy-1-4a	Unspecified	2	108	-1	1908485
	AloPal_329	712	11.7	3.9	0	PVKV010141542.1	114	216	-498	+	Platy-1-4a	Unspecified	2	108	-1	1915784
	AloPal_330	805	3.9	4.9	0	PVKV010206639.1	230	331	-146	C	Platy-1-4a	Unspecified	0	109	3	1933154
	AloPal_331	794	4.9	4.9	0	PVKV010209974.1	170	271	-198	+	Platy-1-4a	Unspecified	3	109	0	1933855
	AloPal_332	794	4.9	4.9	0	PVKV010223788.1	147	248	-194	+	Platy-1-4a	Unspecified	3	109	0	1936698
	AloPal_333	687	10.7	3.9	0	PVKV010408342.1	200	302	-13	+	Platy-1-4a	Unspecified	2	108	-1	1974583
	AloPal_334	687	10.7	3.9	0	PVKV010492742.1	84	186	-87	+	Platy-1-4a	Unspecified	2	108	-1	1989679
	AloPal_335	251	25.3	1.6	15.9	PVKV010000303.1	148434	148555	-174229	+	Platy-1-5	Unspecified	3	109	0	49468
	AloPal_336	572	9	3.2	20.4	PVKV010000703.1	211580	211705	-45943	+	Platy-1-5	Unspecified	2	109	0	99983
	AloPal_337	645	7.5	5.3	0	PVKV010001105.1	138559	138652	-85758	C	Platy-1-5	Unspecified	0	109	11	145632
	AloPal_338	806	7.5	0.9	0	PVKV010001323.1	26770	26876	-186306	+	Platy-1-5	Unspecified	2	109	0	169228
	AloPal_339	241	24	0.8	19.3	PVKV010001353.1	73479	73607	-138103	C	Platy-1-5	Unspecified	0	109	1	172149
	AloPal_340	680	7.7	3.9	0	PVKV010005747.1	79171	79274	-32888	+	Platy-1-5	Unspecified	2	109	0	518587
	AloPal_341	732	11.1	0.9	0	PVKV010006519.1	100777	100884	-3596	C	Platy-1-5	Unspecified	0	109	1	569762
	AloPal_342	782	8.3	0.9	0	PVKV010007356.1	12034	12141	-84885	+	Platy-1-5	Unspecified	1	109	0	619409
	AloPal_343	255	21	1.6	22.4	PVKV010009482.1	49	177	-80605	C	Platy-1-5	Unspecified	0	109	3	735343
	AloPal_344	720	10.4	0.9	0	PVKV010011906.1	53160	53265	-14946	+	Platy-1-5	Unspecified	3	109	0	855327
	AloPal_345	237	24.8	2.8	6.7	PVKV010012898.1	58225	58332	-5275	+	Platy-1-5	Unspecified	4	107	-2	899922
	AloPal_346	759	5.8	4.8	0	PVKV010013995.1	5802	5905	-53356	C	Platy-1-5	Unspecified	0	109	1	947426
	AloPal_347	803	5.7	0.9	0	PVKV010015276.1	31466	31571	-22897	C	Platy-1-5	Unspecified	0	109	3	1000731
	AloPal_348	285	21.4	0	22.2	PVKV010016770.1	23226	23357	-26353	+	Platy-1-5	Unspecified	2	109	0	1059865
	AloPal_349	738	6.9	5	0	PVKV010017699.1	37277	37377	-9519	+	Platy-1-5	Unspecified	2	107	-2	1094892
	AloPal_350	694	10.7	4.8	0	PVKV010017921.1	10471	10573	-35898	C	Platy-1-5	Unspecified	0	109	2	1102659
	AloPal_351	817	4.7	0.9	0	PVKV010018147.1	11161	11267	-34361	C	Platy-1-5	Unspecified	0	109	2	1109902
	AloPal_352	766	6.6	0.9	0	PVKV010020640.1	28712	28817	-10544	+	Platy-1-5	Unspecified	3	109	0	1194880
	AloPal_353	724	10.4	0.9	0	PVKV010023053.1	14197	14302	-19823	C	Platy-1-5	Unspecified	0	109	3	1269359
	AloPal_354	900	3.7	0.9	0	PVKV010023651.1	13263	13369	-19541	C	Platy-1-5	Unspecified	0	109	2	1286277
	AloPal_355	703	9.6	4.8	0	PVKV010023953.1	15780	15883	-16548	+	Platy-1-5	Unspecified	1	109	0	1295008
	AloPal_356	242	25.7	5.6	1.4	PVKV010026299.1	23483	23553	-4938	C	Platy-1-5	Unspecified	0	109	36	1358814
	AloPal_357	783	8.5	0.9	1.9	PVKV010031644.1	9064	9171	-11600	C	Platy-1-5	Unspecified	0	109	3	1485529
	AloPal_358	745	7.8	4.8	0	PVKV010032503.1	15906	16008	-3856	C	Platy-1-5	Unspecified	0	109	2	1503805
	AloPal_359	784	9.3	0.9	0	PVKV010033125.1	3140	3247	-15803	+	Platy-1-5	Unspecified	1	109	0	1516008
	AloPal_360	686	7.8	5.9	0	PVKV010034370.1	1624	1725	-16031	+	Platy-1-5	Unspecified	2	109	0	1539149
	AloPal_361	823	6.5	0.9	0	PVKV010035070.1	7586	7692	-9319	+	Platy-1-5	Unspecified	2	109	0	1551221
	AloPal_362	829	3.9	4.8	0	PVKV010036232.1	536	638	-15230	C	Platy-1-5	Unspecified	0	109	2	1571867
	AloPal_363	719	12.4	0.9	0	PVKV010038513.1	12428	12532	-1279	C	Platy-1-5	Unspecified	0	109	4	1607940
	AloPal_364	292	24.6	4.4	10.3	PVKV010042343.1	8339	8451	-2347	+	Platy-1-5	Unspecified	3	109	0	1660184
	AloPal_365	711	12.4	0.9	0	PVKV010044204.1	9248	9352	-209	+	Platy-1-5	Unspecified	4	109	0	1682600
	AloPal_366	732	10.4	0.9	0	PVKV010050596.1	6249	6354	-1	+	Platy-1-5	Unspecified	3	109	0	1743096
	AloPal_367	268	20.9	1.6	21.6	PVKV010252967.1	249	370	-29	C	Platy-1-5	Unspecified	0	109	8	1942613
	AloPal_368	570	15.7	4.8	0.9	PVKV010004403.1	41052	41154	-87477	+	Platy-1-6	Unspecified	3	109	0	427322
	AloPal_369	300	22.4	6	1.9	PVKV010031875.1	4522	4621	-15862	C	Platy-1-6a	Unspecified	0	109	6	1490897
	AloPal_370	302	19.1	7.4	1	PVKV010007621.1	75546	75640	-18982	C	Platy-1-6e	Unspecified	0	109	9	633408
	AloPal_371	457	19.6	0	8.3	PVKV010061991.1	1994	2110	-1545	+	Platy-1-6f	Unspecified	2	109	0	1812485
	Ateles geoffroyi	SW	%	perc	perc	query	position in query				matching	repeat	position in repeat
	Locus Name	score	div.	del.	ins.	sequence	begin	end	(left)	Strand	repeat	class/family	begin	end	(left)	ID
	AteGeo_1	232	23.2	5.7	1.4	PVHS01000475.1	43301	43370	-234263	C	Platy-1-1	Unspecified	0	109	37	72802
	AteGeo_2	279	20	4.5	4.5	PVHS01000512.1	191317	191405	-80564	C	Platy-1-1	Unspecified	0	109	21	77839
	AteGeo_3	259	13.8	6.6	4.8	PVHS01000787.1	223595	223655	-18677	C	Platy-1-1	Unspecified	0	109	48	110282
	AteGeo_4	505	14.4	5.2	0	PVHS01001534.1	174384	174480	-20150	+	Platy-1-1	Unspecified	2	103	-6	186593
	AteGeo_5	648	8.7	4.8	0	PVHS01001594.1	75203	75305	-116200	+	Platy-1-1	Unspecified	2	109	0	193326
	AteGeo_6	650	13.6	4.8	0	PVHS01001624.1	1166	1268	-189115	C	Platy-1-1	Unspecified	0	109	2	196527
	AteGeo_7	252	22	12.5	2.1	PVHS01002227.1	77916	78003	-92354	C	Platy-1-1	Unspecified	0	109	13	254075
	AteGeo_8	508	16.7	5.9	0	PVHS01002265.1	121190	121291	-47904	+	Platy-1-1	Unspecified	2	109	0	257288
	AteGeo_9	297	18.7	7.5	2	PVHS01002577.1	36108	36200	-124693	C	Platy-1-1	Unspecified	0	109	12	286053
	AteGeo_10	560	17.5	4.8	0	PVHS01002758.1	89965	90067	-66074	C	Platy-1-1	Unspecified	0	109	2	301198
	AteGeo_11	248	13.3	10.8	9.5	PVHS01002790.1	42776	42858	-112451	C	Platy-1-1	Unspecified	0	109	26	303904
	AteGeo_12	594	15.5	5.2	0	PVHS01003042.1	134578	134674	-14928	+	Platy-1-1	Unspecified	2	103	-6	323637
	AteGeo_13	230	17.2	7.7	1.4	PVHS01003137.1	8190	8254	-139615	C	Platy-1-1	Unspecified	0	109	41	330431
	AteGeo_14	590	11.7	4.8	0	PVHS01003143.1	50405	50507	-97298	+	Platy-1-1	Unspecified	2	109	0	330957
	AteGeo_15	673	8.7	3.9	0	PVHS01003672.1	22084	22187	-115283	C	Platy-1-1	Unspecified	0	109	2	371577
	AteGeo_16	704	7.8	4.8	0	PVHS01003739.1	101638	101740	-34154	+	Platy-1-1	Unspecified	2	109	0	376843
	AteGeo_17	230	30.7	4.9	0.9	PVHS01004044.1	82291	82392	-48190	C	Platy-1-1	Unspecified	0	109	4	400680
	AteGeo_18	621	10.3	5.2	0	PVHS01004942.1	42066	42162	-76474	+	Platy-1-1	Unspecified	2	103	-6	463974
	AteGeo_19	256	8.9	0	2.2	PVHS01007135.1	62288	62333	-33490	C	Platy-1-1	Unspecified	0	109	65	597842
	AteGeo_20	679	11.7	4.8	0	PVHS01007189.1	81352	81454	-13930	C	Platy-1-1	Unspecified	0	109	2	601015
	AteGeo_21	236	19.1	7.1	2.7	PVHS01008370.1	8442	8511	-78280	C	Platy-1-1	Unspecified	0	109	37	668140
	AteGeo_22	645	12.5	4.8	0.9	PVHS01008887.1	77562	77666	-5713	+	Platy-1-1	Unspecified	1	109	0	694898
	AteGeo_23	622	12.6	4.8	0	PVHS01009336.1	12078	12180	-68467	C	Platy-1-1	Unspecified	0	109	2	717233
	AteGeo_24	599	11.7	4.8	0	PVHS01011159.1	22597	22699	-47747	C	Platy-1-1	Unspecified	0	109	2	807327
	AteGeo_25	240	16.1	6.1	13.1	PVHS01011947.1	49873	49986	-16613	+	Platy-1-1	Unspecified	3	109	0	842059
	AteGeo_26	477	18.6	5.2	0	PVHS01013337.1	5290	5386	-55294	+	Platy-1-1	Unspecified	2	103	-6	898262
	AteGeo_27	694	7.8	5.9	0	PVHS01014472.1	50089	50190	-6379	C	Platy-1-1	Unspecified	0	109	2	944099
	AteGeo_28	601	15.4	4.8	0	PVHS01015221.1	4211	4314	-49816	C	Platy-1-1	Unspecified	0	109	1	973573
	AteGeo_29	575	13.4	5.2	0	PVHS01015273.1	6268	6364	-47415	+	Platy-1-1	Unspecified	2	103	-6	975481
	AteGeo_30	696	9.7	4.8	0	PVHS01016317.1	46639	46741	-3657	C	Platy-1-1	Unspecified	0	109	2	1013882
	AteGeo_31	248	15.8	7.7	2.9	PVHS01017334.1	10078	10142	-37224	C	Platy-1-1	Unspecified	0	109	42	1049188
	AteGeo_32	234	18.6	5.1	12	PVHS01017478.1	13313	13410	-33520	C	Platy-1-1	Unspecified	0	109	18	1053964
	AteGeo_33	235	23.2	5.7	1.4	PVHS01018436.1	14362	14431	-29860	C	Platy-1-1	Unspecified	0	109	37	1086179
	AteGeo_34	477	15.5	4.7	2.8	PVHS01020618.1	20582	20687	-18457	C	Platy-1-1	Unspecified	0	109	2	1154592
	AteGeo_35	745	6.8	4.8	0	PVHS01020649.1	5651	5753	-33345	+	Platy-1-1	Unspecified	2	109	0	1155298
	AteGeo_36	237	26.5	4.7	2.3	PVHS01024322.1	10170	10254	-21063	C	Platy-1-1	Unspecified	0	109	23	1256413
	AteGeo_37	231	22.7	4.9	4.9	PVHS01025163.1	6288	6389	-23499	C	Platy-1-1	Unspecified	0	109	8	1276933
	AteGeo_38	588	12	6	0	PVHS01025733.1	15317	15416	-13486	C	Platy-1-1	Unspecified	0	109	4	1291326
	AteGeo_39	691	8.7	3.8	0.9	PVHS01026131.1	26750	26854	-1392	C	Platy-1-1	Unspecified	0	109	2	1300893
	AteGeo_40	541	15.7	4.8	0.9	PVHS01027195.1	14398	14500	-12218	+	Platy-1-1	Unspecified	2	108	-1	1325010
	AteGeo_41	728	7.8	4.8	0	PVHS01029641.1	3761	3863	-19089	C	Platy-1-1	Unspecified	0	109	2	1375007
	AteGeo_42	643	10.8	5.9	0	PVHS01031149.1	5440	5541	-15475	C	Platy-1-1	Unspecified	0	109	2	1403977
	AteGeo_43	699	9.7	4.8	0	PVHS01035010.1	6380	6482	-10092	+	Platy-1-1	Unspecified	2	109	0	1467406
	AteGeo_44	639	10.3	5.2	0	PVHS01035558.1	13842	13938	-2165	+	Platy-1-1	Unspecified	2	103	-6	1475676
	AteGeo_45	643	12.6	4.8	0.9	PVHS01036091.1	13765	13868	-1626	+	Platy-1-1	Unspecified	2	109	0	1483246
	AteGeo_46	641	7.1	10.2	0	PVHS01036366.1	12724	12821	-2398	C	Platy-1-1	Unspecified	0	109	2	1487360
	AteGeo_47	650	12.9	5	0	PVHS01036785.1	906	1006	-13809	+	Platy-1-1	Unspecified	1	106	-3	1492987
	AteGeo_48	242	20.4	9.4	2.9	PVHS01039906.1	2088	2183	-9966	C	Platy-1-1	Unspecified	0	109	8	1530674
	AteGeo_49	585	12.6	4.8	1.9	PVHS01042219.1	7732	7836	-2527	+	Platy-1-1	Unspecified	2	109	0	1554022
	AteGeo_50	688	8	5	0	PVHS01046126.1	3665	3764	-4062	+	Platy-1-1	Unspecified	4	108	-1	1585943
	AteGeo_51	687	9.6	4.8	0	PVHS01054773.1	2113	2216	-2272	+	Platy-1-1	Unspecified	1	109	0	1631715
	AteGeo_52	240	16.5	5	15.4	PVHS01056762.1	214	313	-3774	C	Platy-1-1	Unspecified	0	109	19	1639027
	AteGeo_53	228	16.6	7.2	4.2	PVHS01079375.1	1767	1835	-4	C	Platy-1-1	Unspecified	0	109	39	1684380
	AteGeo_54	459	18.6	5.2	0	PVHS01080459.1	932	1028	-766	+	Platy-1-1	Unspecified	2	103	-6	1685769
	AteGeo_55	248	23.5	4.1	12.2	PVHS01116360.1	502	598	-394	C	Platy-1-1	Unspecified	0	109	20	1718599
	AteGeo_56	228	16.6	7.2	4.2	PVHS01126602.1	808	876	-4	C	Platy-1-1	Unspecified	0	109	39	1725170
	AteGeo_57	487	16.5	6.2	0	PVHS01357185.1	96	192	-123	+	Platy-1-1	Unspecified	1	103	-6	1791138
	AteGeo_58	498	15.5	6.2	0	PVHS01357186.1	96	192	-123	+	Platy-1-1	Unspecified	1	103	-6	1791141
	AteGeo_59	531	10.8	9.7	0	PVHS01000698.1	87600	87692	-161676	C	Platy-1-2	Unspecified	0	109	8	100165
	AteGeo_60	725	7.8	4.8	0	PVHS01000712.1	168656	168758	-79370	+	Platy-1-2	Unspecified	2	109	0	101866
	AteGeo_61	708	11.7	4.8	0	PVHS01000742.1	227680	227782	-17606	C	Platy-1-2	Unspecified	0	109	2	106143
	AteGeo_62	676	8.7	4.8	0	PVHS01000824.1	188233	188335	-50673	+	Platy-1-2	Unspecified	2	109	0	113636
	AteGeo_63	711	7.8	4.8	0	PVHS01000865.1	78082	78184	-158428	+	Platy-1-2	Unspecified	2	109	0	118185
	AteGeo_64	506	16	8	0	PVHS01001050.1	49614	49713	-171498	C	Platy-1-2	Unspecified	0	109	2	137657
	AteGeo_65	674	9.7	4.8	0	PVHS01001265.1	157070	157172	-51028	+	Platy-1-2	Unspecified	2	109	0	159591
	AteGeo_66	670	6.9	4.9	0.9	PVHS01001781.1	123056	123157	-61053	C	Platy-1-2	Unspecified	0	109	4	211296
	AteGeo_67	671	11.5	4.8	0	PVHS01005115.1	104903	105006	-11363	+	Platy-1-2	Unspecified	1	109	0	474658
	AteGeo_68	726	3.9	4.8	0.9	PVHS01005941.1	63322	63425	-43926	+	Platy-1-2	Unspecified	2	109	0	526709
	AteGeo_69	610	11.8	5.9	0	PVHS01006001.1	52569	52670	-54065	C	Platy-1-2	Unspecified	0	109	2	529932
	AteGeo_70	692	9.7	4.8	0	PVHS01007884.1	1034	1136	-88870	+	Platy-1-2	Unspecified	2	109	0	642415
	AteGeo_71	602	11.8	5.9	0	PVHS01013718.1	25080	25181	-33909	C	Platy-1-2	Unspecified	0	109	2	912341
	AteGeo_72	744	5.9	4.9	0	PVHS01014274.1	35342	35443	-21728	C	Platy-1-2	Unspecified	0	109	3	935001
	AteGeo_73	575	11.8	4.8	2.8	PVHS01016527.1	15575	15679	-34006	+	Platy-1-2	Unspecified	3	109	0	1021101
	AteGeo_74	628	11.7	4.8	0	PVHS01016696.1	27921	28023	-21177	+	Platy-1-2	Unspecified	2	109	0	1027180
	AteGeo_75	734	7.8	4.8	0	PVHS01021782.1	9802	9904	-26500	C	Platy-1-2	Unspecified	0	109	2	1189203
	AteGeo_76	692	7.8	5.8	0	PVHS01023746.1	21978	22080	-10299	C	Platy-1-2	Unspecified	0	109	1	1241045
	AteGeo_77	549	12.1	8.1	0	PVHS01025972.1	2052	2150	-26388	+	Platy-1-2	Unspecified	2	108	-1	1296970
	AteGeo_78	481	14.1	10.1	0	PVHS01026146.1	18689	18787	-9435	+	Platy-1-2	Unspecified	1	109	0	1301264
	AteGeo_79	690	10.7	4.8	0	PVHS01030046.1	9813	9915	-12509	+	Platy-1-2	Unspecified	2	109	0	1382922
	AteGeo_80	510	8.1	26.7	0	PVHS01048976.1	6089	6174	-231	C	Platy-1-2	Unspecified	0	109	1	1605018
	AteGeo_81	665	8.7	4.8	0.9	PVHS01000422.1	14738	14841	-272342	+	Platy-1-2a	Unspecified	2	109	0	65057
	AteGeo_82	591	14.8	3.4	13.1	PVHS01000477.1	58109	58225	-219026	C	Platy-1-2a	Unspecified	0	109	3	73095
	AteGeo_83	547	7.2	7.2	0	PVHS01000698.1	87600	87682	-161686	C	Platy-1-2a	Unspecified	0	109	21	100166
	AteGeo_84	710	7.8	4.8	1.9	PVHS01001070.1	147707	147811	-72334	+	Platy-1-2a	Unspecified	2	109	0	140018
	AteGeo_85	759	5.8	4.8	0	PVHS01001427.1	68748	68850	-131458	+	Platy-1-2a	Unspecified	2	109	0	176331
	AteGeo_86	772	5.8	4.8	0	PVHS01001644.1	14446	14548	-175017	C	Platy-1-2a	Unspecified	0	109	2	198712
	AteGeo_87	532	18.3	4.8	0	PVHS01001772.1	85615	85718	-99070	C	Platy-1-2a	Unspecified	0	109	1	210374
	AteGeo_88	793	4.9	4.9	0	PVHS01001787.1	19575	19676	-164760	+	Platy-1-2a	Unspecified	3	109	0	211966
	AteGeo_89	744	6.7	4.8	0	PVHS01002219.1	161219	161322	-9413	+	Platy-1-2a	Unspecified	1	109	0	253569
	AteGeo_90	731	6.8	4.8	0	PVHS01002295.1	21039	21141	-147138	C	Platy-1-2a	Unspecified	0	109	2	260367
	AteGeo_91	756	6.9	4.9	0	PVHS01002298.1	115651	115752	-52391	C	Platy-1-2a	Unspecified	0	109	3	260770
	AteGeo_92	718	5.8	4.8	0	PVHS01002614.1	15290	15392	-144333	+	Platy-1-2a	Unspecified	2	109	0	288758
	AteGeo_93	634	8.9	5	0	PVHS01002756.1	117854	117954	-38013	+	Platy-1-2a	Unspecified	2	107	-2	300874
	AteGeo_94	624	9.7	4.8	0.9	PVHS01003362.1	4888	4991	-138468	+	Platy-1-2a	Unspecified	2	109	0	346928
	AteGeo_95	543	12.6	4.7	3.7	PVHS01003516.1	124180	124286	-16029	C	Platy-1-2a	Unspecified	0	109	2	360123
	AteGeo_96	688	5.8	4.8	1.9	PVHS01003689.1	125399	125503	-11515	+	Platy-1-2a	Unspecified	2	109	0	372792
	AteGeo_97	696	8.7	4.8	0	PVHS01003937.1	21402	21504	-111275	+	Platy-1-2a	Unspecified	2	109	0	391413
	AteGeo_98	644	9	8	0	PVHS01004020.1	60285	60384	-70626	C	Platy-1-2a	Unspecified	0	109	2	398903
	AteGeo_99	714	6.9	4.9	0	PVHS01004115.1	9569	9670	-119870	+	Platy-1-2a	Unspecified	3	109	0	406493
	AteGeo_100	690	9.7	4.8	0	PVHS01005082.1	107319	107421	-9245	C	Platy-1-2a	Unspecified	0	109	2	472210
	AteGeo_101	618	13	6	0	PVHS01005262.1	29778	29877	-84747	+	Platy-1-2a	Unspecified	3	108	-1	484327
	AteGeo_102	780	5.8	4.8	0	PVHS01005310.1	38548	38650	-75732	C	Platy-1-2a	Unspecified	0	109	2	487705
	AteGeo_103	732	9.7	4.8	0	PVHS01005863.1	31994	32096	-75760	C	Platy-1-2a	Unspecified	0	109	2	521870
	AteGeo_104	597	12.8	4.9	0	PVHS01007512.1	54213	54314	-38360	C	Platy-1-2a	Unspecified	0	109	3	620758
	AteGeo_105	720	8.7	4.8	0	PVHS01007555.1	80490	80592	-12005	C	Platy-1-2a	Unspecified	0	109	2	623617
	AteGeo_106	615	10.6	3.4	11	PVHS01008074.1	18660	18776	-70074	C	Platy-1-2a	Unspecified	0	109	1	651839
	AteGeo_107	775	5.8	4.8	0	PVHS01008238.1	48153	48255	-39393	+	Platy-1-2a	Unspecified	2	109	0	660742
	AteGeo_108	642	7.8	4.8	0	PVHS01008684.1	42532	42634	-42059	C	Platy-1-2a	Unspecified	0	109	2	683947
	AteGeo_109	589	8.7	5.7	1.8	PVHS01008965.1	45819	45923	-37062	+	Platy-1-2a	Unspecified	1	109	0	698785
	AteGeo_110	661	9.8	5.9	0	PVHS01009730.1	4110	4211	-74168	+	Platy-1-2a	Unspecified	2	109	0	737457
	AteGeo_111	667	5.9	5.9	0	PVHS01009965.1	60385	60486	-16609	+	Platy-1-2a	Unspecified	2	109	0	749233
	AteGeo_112	554	13.7	4.9	0	PVHS01010155.1	49166	49267	-26536	C	Platy-1-2a	Unspecified	0	109	3	759781
	AteGeo_113	665	11.7	4.8	0	PVHS01010659.1	41851	41953	-30999	C	Platy-1-2a	Unspecified	0	109	2	784171
	AteGeo_114	719	9.6	4.8	0	PVHS01010822.1	58536	58639	-13570	+	Platy-1-2a	Unspecified	1	109	0	792245
	AteGeo_115	699	9.7	4.8	0	PVHS01010861.1	32784	32886	-39165	+	Platy-1-2a	Unspecified	2	109	0	794274
	AteGeo_116	646	8.7	4.8	1.9	PVHS01013431.1	6911	7015	-53271	+	Platy-1-2a	Unspecified	2	109	0	901982
	AteGeo_117	681	9.1	5	0	PVHS01013905.1	2059	2157	-56175	+	Platy-1-2a	Unspecified	1	104	-5	919729
	AteGeo_118	781	4.8	4.8	0	PVHS01014538.1	47048	47150	-9144	C	Platy-1-2a	Unspecified	0	109	2	946840
	AteGeo_119	727	6.8	4.8	0	PVHS01016171.1	12046	12148	-38737	+	Platy-1-2a	Unspecified	2	109	0	1008783
	AteGeo_120	616	3.3	16.3	0	PVHS01016184.1	16273	16364	-34688	C	Platy-1-2a	Unspecified	0	109	3	1009084
	AteGeo_121	757	6.8	4.8	0	PVHS01016541.1	48185	48287	-1456	+	Platy-1-2a	Unspecified	2	109	0	1021740
	AteGeo_122	329	14.1	25.9	0	PVHS01016726.1	28333	28417	-20708	C	Platy-1-2a	Unspecified	0	109	3	1028127
	AteGeo_123	660	9.8	5.8	1.9	PVHS01018057.1	10644	10747	-34684	+	Platy-1-2a	Unspecified	2	109	0	1073455
	AteGeo_124	469	12.1	18.7	0	PVHS01019260.1	38401	38491	-3591	C	Platy-1-2a	Unspecified	0	109	2	1113055
	AteGeo_125	789	4	5	0	PVHS01020274.1	6813	6911	-32875	+	Platy-1-2a	Unspecified	2	105	-4	1143616
	AteGeo_126	749	5.9	5	0	PVHS01020509.1	25967	26067	-13245	C	Platy-1-2a	Unspecified	0	109	4	1151004
	AteGeo_127	738	5.9	2	0	PVHS01023275.1	12134	12234	-21033	C	Platy-1-2a	Unspecified	0	109	7	1228790
	AteGeo_128	762	6.8	4.8	0	PVHS01023343.1	14685	14787	-18332	+	Platy-1-2a	Unspecified	2	109	0	1230506
	AteGeo_129	754	7.8	4.8	0	PVHS01024668.1	19024	19126	-11639	C	Platy-1-2a	Unspecified	0	109	2	1264733
	AteGeo_130	626	12.6	4.8	0	PVHS01025445.1	15772	15874	-13529	C	Platy-1-2a	Unspecified	0	109	2	1283998
	AteGeo_131	626	11.8	5.9	0	PVHS01030633.1	8739	8840	-12833	C	Platy-1-2a	Unspecified	0	109	2	1394051
	AteGeo_132	770	5.8	4.8	0	PVHS01032618.1	7771	7873	-11347	C	Platy-1-2a	Unspecified	0	109	2	1429456
	AteGeo_133	719	9.7	4.8	0.9	PVHS01034616.1	15838	15941	-1051	+	Platy-1-2a	Unspecified	2	109	0	1461841
	AteGeo_134	645	10.7	4.8	0.9	PVHS01034720.1	1447	1550	-15427	+	Platy-1-2a	Unspecified	2	109	0	1463279
	AteGeo_135	575	1.2	25.6	0	PVHS01043293.1	8644	8729	-898	+	Platy-1-2a	Unspecified	2	109	0	1563824
	AteGeo_136	682	10.7	4.8	0	PVHS01047183.1	4312	4414	-2847	C	Platy-1-2a	Unspecified	0	109	2	1593505
	AteGeo_137	791	5.8	4.8	0	PVHS01058573.1	332	434	-3300	C	Platy-1-2a	Unspecified	0	109	2	1644499
	AteGeo_138	554	15.5	4.8	0	PVHS01000447.1	22024	22126	-261006	+	Platy-1-2b	Unspecified	2	109	0	69440
	AteGeo_139	461	12.8	6.9	1.1	PVHS01000668.1	138808	138894	-113467	C	Platy-1-2b	Unspecified	0	109	18	97552
	AteGeo_140	567	10.6	14.9	0	PVHS01000906.1	179358	179451	-53220	+	Platy-1-2b	Unspecified	2	109	0	122441
	AteGeo_141	586	11.8	4.9	0	PVHS01001963.1	152352	152453	-25580	C	Platy-1-2b	Unspecified	0	109	3	228664
	AteGeo_142	673	8.7	4.8	1.9	PVHS01002015.1	115896	116000	-60407	+	Platy-1-2b	Unspecified	2	109	0	234846
	AteGeo_143	464	11.6	13.7	0	PVHS01002860.1	56557	56651	-96771	+	Platy-1-2b	Unspecified	2	109	0	310008
	AteGeo_144	562	13.9	5	0	PVHS01003478.1	123823	123923	-17012	+	Platy-1-2b	Unspecified	4	109	0	356488
	AteGeo_145	640	12.9	5	0	PVHS01004602.1	90125	90225	-32696	+	Platy-1-2b	Unspecified	4	109	0	440500
	AteGeo_146	408	5	8.3	0	PVHS01004653.1	35698	35757	-86511	C	Platy-1-2b	Unspecified	0	109	45	444369
	AteGeo_147	624	10.7	4.8	0	PVHS01004711.1	116111	116213	-5391	C	Platy-1-2b	Unspecified	0	109	2	448060
	AteGeo_148	707	9.7	3.9	0	PVHS01004895.1	25525	25627	-93369	+	Platy-1-2b	Unspecified	3	109	0	461095
	AteGeo_149	655	6.9	5.9	0	PVHS01005769.1	8030	8131	-100918	C	Platy-1-2b	Unspecified	0	109	2	515869
	AteGeo_150	505	14.7	5.9	0	PVHS01006356.1	93652	93753	-9381	C	Platy-1-2b	Unspecified	0	109	2	551896
	AteGeo_151	703	9.7	4.8	0	PVHS01006635.1	45578	45680	-54780	+	Platy-1-2b	Unspecified	2	109	0	568411
	AteGeo_152	538	16.3	5.1	0	PVHS01007551.1	44133	44230	-48202	+	Platy-1-2b	Unspecified	3	105	-4	623446
	AteGeo_153	753	7.8	4.8	0	PVHS01007573.1	32934	33036	-59522	+	Platy-1-2b	Unspecified	2	109	0	624661
	AteGeo_154	624	10.4	5.2	0	PVHS01008237.1	16522	16617	-71121	+	Platy-1-2b	Unspecified	4	104	-5	660540
	AteGeo_155	574	12.5	3.5	8.3	PVHS01008940.1	14204	14316	-68767	C	Platy-1-2b	Unspecified	0	109	2	697395
	AteGeo_156	693	12.5	4.8	0	PVHS01009438.1	38574	38677	-41283	C	Platy-1-2b	Unspecified	0	109	1	722778
	AteGeo_157	550	12	8	0	PVHS01009591.1	33429	33528	-45548	C	Platy-1-2b	Unspecified	0	109	2	730909
	AteGeo_158	653	10.7	4.8	0	PVHS01009688.1	57676	57778	-20895	+	Platy-1-2b	Unspecified	2	109	0	735108
	AteGeo_159	656	13.6	4.8	0	PVHS01011249.1	7658	7760	-62375	C	Platy-1-2b	Unspecified	0	109	2	811262
	AteGeo_160	628	10.8	4.9	0	PVHS01012059.1	24926	25027	-41185	C	Platy-1-2b	Unspecified	0	109	3	846264
	AteGeo_161	693	10.7	4.8	0	PVHS01014444.1	27247	27349	-29328	C	Platy-1-2b	Unspecified	0	109	2	942792
	AteGeo_162	517	16.3	4	1	PVHS01015437.1	32232	32330	-20955	+	Platy-1-2b	Unspecified	2	103	-6	982051
	AteGeo_163	562	15.4	4.8	0	PVHS01015773.1	36801	36904	-15304	+	Platy-1-2b	Unspecified	1	109	0	994671
	AteGeo_164	666	6.9	6.9	0	PVHS01017398.1	17828	17928	-29325	+	Platy-1-2b	Unspecified	2	109	0	1051292
	AteGeo_165	702	7.9	5	0	PVHS01018028.1	15734	15834	-29624	C	Platy-1-2b	Unspecified	0	109	4	1072414
	AteGeo_166	607	12.6	4.8	0	PVHS01019533.1	35769	35871	-5581	C	Platy-1-2b	Unspecified	0	109	2	1121133
	AteGeo_167	585	12.8	4.9	0	PVHS01021078.1	20438	20539	-17358	C	Platy-1-2b	Unspecified	0	109	3	1168142
	AteGeo_168	634	8.8	4.9	0	PVHS01021846.1	12481	12582	-23696	+	Platy-1-2b	Unspecified	2	108	-1	1190506
	AteGeo_169	709	7.8	4.8	0	PVHS01022766.1	12095	12197	-22115	+	Platy-1-2b	Unspecified	2	109	0	1215589
	AteGeo_170	649	9.8	5.9	0	PVHS01026270.1	19750	19851	-8173	C	Platy-1-2b	Unspecified	0	109	2	1304330
	AteGeo_171	574	8.4	7.4	0	PVHS01026363.1	1080	1174	-26738	+	Platy-1-2b	Unspecified	2	103	-6	1306978
	AteGeo_172	704	9.7	4.8	0	PVHS01026712.1	7343	7445	-19855	+	Platy-1-2b	Unspecified	2	109	0	1314681
	AteGeo_173	724	8.7	4.8	0	PVHS01026717.1	11146	11248	-16036	C	Platy-1-2b	Unspecified	0	109	2	1314805
	AteGeo_174	674	11.7	4.8	0	PVHS01028131.1	12217	12319	-12891	C	Platy-1-2b	Unspecified	0	109	2	1344777
	AteGeo_175	723	9.7	4.8	0	PVHS01028953.1	5894	5996	-18000	+	Platy-1-2b	Unspecified	2	109	0	1362917
	AteGeo_176	744	8.7	4.8	0	PVHS01032031.1	2031	2133	-17755	C	Platy-1-2b	Unspecified	0	109	2	1419163
	AteGeo_177	735	6.8	4.8	0	PVHS01034300.1	6519	6621	-10636	C	Platy-1-2b	Unspecified	0	109	2	1456942
	AteGeo_178	719	7.8	4.9	0	PVHS01050415.1	1924	2025	-3783	+	Platy-1-2b	Unspecified	2	108	-1	1612538
	AteGeo_179	653	12.6	4.8	0	PVHS01054742.1	2283	2385	-2112	C	Platy-1-2b	Unspecified	0	109	2	1631588
	AteGeo_180	644	11.7	4.8	0	PVHS01055090.1	2560	2662	-1743	+	Platy-1-2b	Unspecified	2	109	0	1632957
	AteGeo_181	647	10.2	8.2	0	PVHS01094699.1	780	877	-482	C	Platy-1-2b	Unspecified	0	109	4	1701510
	AteGeo_182	442	18.8	4.9	0.9	PVHS01123176.1	484	585	-331	C	Platy-1-2b	Unspecified	0	109	4	1723026
	AteGeo_183	734	5.8	4.8	0	PVHS01001907.1	7141	7243	-172791	+	Platy-1-3	Unspecified	2	109	0	222553
	AteGeo_184	720	4.8	4.8	0	PVHS01003700.1	83706	83808	-53002	C	Platy-1-3	Unspecified	0	109	2	373727
	AteGeo_185	237	16.1	4.8	11.4	PVHS01004032.1	113074	113157	-17643	C	Platy-1-3	Unspecified	0	109	31	399612
	AteGeo_186	721	4.9	4.9	0	PVHS01004132.1	74452	74553	-54608	+	Platy-1-3	Unspecified	3	109	0	408135
	AteGeo_187	823	2.9	4.8	0	PVHS01004289.1	102277	102380	-24371	C	Platy-1-3	Unspecified	0	109	1	419755
	AteGeo_188	546	4.3	18.5	0	PVHS01005501.1	13412	13503	-98777	+	Platy-1-3	Unspecified	1	109	0	500614
	AteGeo_189	788	3.9	4.9	0	PVHS01006370.1	43995	44096	-58866	C	Platy-1-3	Unspecified	0	109	3	552498
	AteGeo_190	750	6.8	4.8	0	PVHS01009033.1	48706	48808	-33689	C	Platy-1-3	Unspecified	0	109	2	701771
	AteGeo_191	717	5.8	4.8	0	PVHS01010222.1	69347	69450	-6082	+	Platy-1-3	Unspecified	1	109	0	762747
	AteGeo_192	750	4.9	4.9	0	PVHS01014253.1	21729	21830	-35511	+	Platy-1-3	Unspecified	3	109	0	934080
	AteGeo_193	618	7.8	5.9	0	PVHS01017002.1	1269	1370	-46953	+	Platy-1-3	Unspecified	2	109	0	1038212
	AteGeo_194	574	10.6	4.8	0	PVHS01019081.1	17030	17133	-25415	C	Platy-1-3	Unspecified	0	109	1	1107106
	AteGeo_195	588	14.4	3.7	2.8	PVHS01022603.1	26406	26512	-8132	C	Platy-1-3	Unspecified	0	109	2	1210837
	AteGeo_196	722	6.8	4.8	0	PVHS01030390.1	5842	5944	-16075	+	Platy-1-3	Unspecified	2	109	0	1389633
	AteGeo_197	692	8.7	4.8	0	PVHS01034600.1	10665	10767	-6237	+	Platy-1-3	Unspecified	2	109	0	1461586
	AteGeo_198	675	9.7	4.8	0	PVHS01036176.1	5826	5928	-9484	+	Platy-1-3	Unspecified	2	109	0	1484582
	AteGeo_199	761	8.7	4.8	0	PVHS01049052.1	4891	4993	-1373	+	Platy-1-3	Unspecified	2	109	0	1605408
	AteGeo_200	632	12.6	4.8	0	PVHS01051859.1	270	372	-4905	+	Platy-1-3	Unspecified	2	109	0	1619357
	AteGeo_201	703	10.6	3.9	0	PVHS01056270.1	3223	3326	-828	+	Platy-1-3	Unspecified	2	109	0	1637238
	AteGeo_202	235	20.2	11.5	1.9	PVHS01005778.1	21086	21181	-88034	C	Platy-1-4	Unspecified	0	109	5	516267
	AteGeo_203	784	5.9	4.9	0	PVHS01013005.1	34056	34157	-27852	+	Platy-1-4	Unspecified	3	109	0	884507
	AteGeo_204	768	4.8	4.8	0	PVHS01013357.1	23185	23288	-37403	C	Platy-1-4	Unspecified	0	109	1	899072
	AteGeo_205	601	11	7	0	PVHS01030232.1	2665	2764	-19429	+	Platy-1-4	Unspecified	2	108	-1	1386302
	AteGeo_206	773	4	5	0	PVHS01000206.1	16869	16969	-339318	+	Platy-1-4a	Unspecified	4	109	0	36737
	AteGeo_207	773	4.9	4.9	0	PVHS01000283.1	124595	124696	-197867	C	Platy-1-4a	Unspecified	0	109	3	47656
	AteGeo_208	748	5	5	0	PVHS01000567.1	57657	57755	-207298	+	Platy-1-4a	Unspecified	4	107	-2	84643
	AteGeo_209	640	7.1	5.1	0	PVHS01002095.1	65609	65706	-108782	+	Platy-1-4a	Unspecified	2	104	-5	241858
	AteGeo_210	784	4.9	4.9	0	PVHS01006262.1	54989	55090	-48939	+	Platy-1-4a	Unspecified	3	109	0	545853
	AteGeo_211	683	6.9	4.9	0	PVHS01007536.1	11387	11488	-81034	+	Platy-1-4a	Unspecified	3	109	0	622451
	AteGeo_212	765	4.9	4.9	0	PVHS01010773.1	31480	31581	-40717	C	Platy-1-4a	Unspecified	0	109	3	790317
	AteGeo_213	798	4.9	4.9	0	PVHS01011067.1	2321	2422	-68488	+	Platy-1-4a	Unspecified	3	109	0	803487
	AteGeo_214	634	11.9	7.9	0	PVHS01013019.1	60093	60193	-1701	+	Platy-1-4a	Unspecified	1	109	0	885254
	AteGeo_215	646	4.2	13.7	0	PVHS01018241.1	22376	22470	-22499	+	Platy-1-4a	Unspecified	2	109	0	1079872
	AteGeo_216	649	4.3	18.5	0	PVHS01020252.1	21575	21666	-18278	C	Platy-1-4a	Unspecified	0	109	1	1142820
	AteGeo_217	772	5.9	4.9	0	PVHS01022187.1	28322	28423	-7115	C	Platy-1-4a	Unspecified	0	109	3	1199752
	AteGeo_218	765	5.9	4.9	0	PVHS01023275.1	16180	16281	-16986	C	Platy-1-4a	Unspecified	0	109	3	1228798
	AteGeo_219	718	9.8	4.9	0	PVHS01024634.1	12	113	-30701	C	Platy-1-4a	Unspecified	0	109	3	1263855
	AteGeo_220	740	5.9	4.9	0	PVHS01035335.1	8780	8881	-7352	C	Platy-1-4a	Unspecified	0	109	3	1472509
	AteGeo_221	694	6.4	5.3	0	PVHS01041799.1	141	234	-10439	C	Platy-1-4a	Unspecified	0	109	11	1550213
	AteGeo_222	729	8.8	4.9	0	PVHS01048359.1	3391	3492	-3196	+	Platy-1-4a	Unspecified	3	109	0	1601435
	AteGeo_223	718	9.8	4.9	0	PVHS01713128.1	87	188	-18	+	Platy-1-4a	Unspecified	3	109	0	1836077
	AteGeo_224	718	9.8	4.9	0	PVHS01725679.1	87	188	-17	+	Platy-1-4a	Unspecified	3	109	0	1836620
	AteGeo_225	674	9.7	4.8	0	PVHS01000675.1	133142	133244	-118125	+	Platy-1-5	Unspecified	2	109	0	98140
	AteGeo_226	694	5.3	5.3	0	PVHS01000805.1	195474	195567	-45421	C	Platy-1-5	Unspecified	0	109	11	111926
	AteGeo_227	717	9.4	0.9	0	PVHS01001298.1	50616	50721	-155420	+	Platy-1-5	Unspecified	3	109	0	163393
	AteGeo_228	781	7.4	0.9	1.8	PVHS01001949.1	42700	42809	-135856	C	Platy-1-5	Unspecified	0	109	1	226941
	AteGeo_229	243	23	0	21.1	PVHS01002144.1	157592	157723	-14833	+	Platy-1-5	Unspecified	1	109	0	246269
	AteGeo_230	791	7.5	0.9	0	PVHS01003381.1	114804	114910	-26816	C	Platy-1-5	Unspecified	0	109	2	349048
	AteGeo_231	781	6.5	0.9	0	PVHS01004716.1	76906	77013	-44437	C	Platy-1-5	Unspecified	0	109	1	448391
	AteGeo_232	225	26.7	0.8	19.6	PVHS01004950.1	19083	19203	-99341	+	Platy-1-5	Unspecified	4	105	-4	464329
	AteGeo_233	740	8.7	1	0	PVHS01005371.1	63861	63964	-49477	+	Platy-1-5	Unspecified	3	107	-2	491837
	AteGeo_234	814	3.9	4.8	0	PVHS01009540.1	23138	23240	-56203	+	Platy-1-5	Unspecified	2	109	0	728643
	AteGeo_235	744	10.4	0.9	0	PVHS01010089.1	74268	74373	-1846	+	Platy-1-5	Unspecified	3	109	0	755988
	AteGeo_236	754	6.7	4.8	0	PVHS01011686.1	11124	11227	-56519	+	Platy-1-5	Unspecified	1	109	0	830988
	AteGeo_237	775	8.5	0.9	0	PVHS01014909.1	39413	39518	-15445	+	Platy-1-5	Unspecified	3	109	0	961336
	AteGeo_238	730	11.2	0.9	0	PVHS01017236.1	46744	46850	-793	+	Platy-1-5	Unspecified	2	109	0	1046377
	AteGeo_239	774	4.9	1	0	PVHS01017860.1	9513	9614	-36232	+	Platy-1-5	Unspecified	3	105	-4	1067081
	AteGeo_240	702	9.7	4.8	0	PVHS01019247.1	7171	7273	-34798	C	Platy-1-5	Unspecified	0	109	2	1112712
	AteGeo_241	933	0.9	0.9	0	PVHS01023556.1	2400	2506	-30217	+	Platy-1-5	Unspecified	2	109	0	1235468
	AteGeo_242	772	10.4	0.9	0	PVHS01024551.1	110	215	-30737	C	Platy-1-5	Unspecified	0	109	3	1262081
	AteGeo_243	758	9.4	0.9	0	PVHS01024659.1	28993	29098	-1707	+	Platy-1-5	Unspecified	3	109	0	1264420
	AteGeo_244	778	8.4	0.9	0	PVHS01031947.1	13110	13216	-6802	C	Platy-1-5	Unspecified	0	109	2	1417541
	AteGeo_245	735	8.7	4.8	0	PVHS01033548.1	7571	7673	-10558	C	Platy-1-5	Unspecified	0	109	2	1444466
	AteGeo_246	463	6.6	1.6	0	PVHS01042231.1	10293	10353	0	C	Platy-1-5	Unspecified	0	109	48	1554189
	AteGeo_247	798	8.3	0.9	0	PVHS01187610.1	260	367	-138	+	Platy-1-5	Unspecified	1	109	0	1751308
	AteGeo_248	779	10.2	0.9	0	PVHS01219316.1	139	246	-174	C	Platy-1-5	Unspecified	0	109	1	1760261
	AteGeo_249	535	12.9	4.9	0.9	PVHS01005243.1	366	467	-114535	+	Platy-1-6	Unspecified	2	107	-2	483000
	AteGeo_250	579	14.7	4.8	0.9	PVHS01008708.1	16409	16511	-67995	+	Platy-1-6	Unspecified	3	109	0	684992
	AteGeo_251	377	23.3	4.8	0.9	PVHS01034595.1	15616	15719	-1288	+	Platy-1-6	Unspecified	2	109	0	1461483
	AteGeo_252	258	29.6	4	1	PVHS01016236.1	21395	21493	-29246	+	Platy-1-9	Unspecified	2	103	-6	1010649
	Ateles hybridus	SW	%	perc	perc	query	position in query				matching	repeat	position in repeat
	Locus Name	score	div.	del.	ins.	sequence	begin	end	(left)	Strand	repeat	class/family	begin	end	(left)	ID
	ORGONE_1	645	12.5	4.8	0.9	CAJZLT010000001.1	20660584	20660688	-122227129	C	Platy-1-1	Unspecified	0	109	1	14618
	ORGONE_2	320	22.7	5.2	0	CAJZLT010000002.1	20724301	20724397	-107127759	+	Platy-1-1	Unspecified	2	103	-6	103070
	ORGONE_3	685	10.7	4.8	0	CAJZLT010000002.1	47878992	47879094	-79973062	C	Platy-1-1	Unspecified	0	109	2	126257
	ORGONE_4	264	17	7.5	0	CAJZLT010000002.1	85125346	85125398	-42726758	C	Platy-1-1	Unspecified	0	109	53	146738
	ORGONE_5	745	6.8	4.8	0	CAJZLT010000002.1	90904330	90904432	-36947724	C	Platy-1-1	Unspecified	0	109	2	151616
	ORGONE_6	244	23.5	4.1	12.2	CAJZLT010000002.1	90914159	90914255	-36937901	C	Platy-1-1	Unspecified	0	109	20	151647
	ORGONE_7	687	9.6	4.8	0	CAJZLT010000002.1	114339850	114339953	-13512203	+	Platy-1-1	Unspecified	1	109	0	164443
	ORGONE_8	233	16.6	7.2	4.2	CAJZLT010000003.1	3423121	3423189	-107588555	C	Platy-1-1	Unspecified	0	109	39	175293
	ORGONE_9	704	7.8	4.8	0	CAJZLT010000003.1	26854707	26854809	-84156935	C	Platy-1-1	Unspecified	0	109	2	184877
	ORGONE_10	601	15.4	4.8	0	CAJZLT010000004.1	51213092	51213195	-55582687	C	Platy-1-1	Unspecified	0	109	1	254375
	ORGONE_11	613	12	6	0	CAJZLT010000004.1	60647451	60647550	-46148332	+	Platy-1-1	Unspecified	1	106	-3	261718
	ORGONE_12	565	12.6	4.8	0	CAJZLT010000005.1	10222802	10222904	-78472598	+	Platy-1-1	Unspecified	2	109	0	298725
	ORGONE_13	514	16.7	5.9	0	CAJZLT010000005.1	53466007	53466108	-35229394	C	Platy-1-1	Unspecified	0	109	2	333658
	ORGONE_14	455	15.5	6.2	0	CAJZLT010000005.1	61742465	61742561	-26952941	+	Platy-1-1	Unspecified	1	103	-6	336813
	ORGONE_15	230	17.2	7.7	1.4	CAJZLT010000005.1	78172843	78172907	-10522595	C	Platy-1-1	Unspecified	0	109	41	354217
	ORGONE_16	495	15.8	6.9	0	CAJZLT010000006.1	62747326	62747426	-23449590	+	Platy-1-1	Unspecified	2	109	0	388873
	ORGONE_17	248	13.3	10.8	9.5	CAJZLT010000007.1	10319459	10319541	-72480389	C	Platy-1-1	Unspecified	0	109	26	401409
	ORGONE_18	650	13.6	4.8	0	CAJZLT010000007.1	46697413	46697515	-36102415	+	Platy-1-1	Unspecified	2	109	0	425700
	ORGONE_19	645	9.7	4.8	0	CAJZLT010000008.1	53002708	53002810	-25582231	C	Platy-1-1	Unspecified	0	109	2	474485
	ORGONE_20	463	18.6	5.2	0	CAJZLT010000009.1	31733183	31733279	-45800598	+	Platy-1-1	Unspecified	2	103	-6	500689
	ORGONE_21	498	20	5.3	0	CAJZLT010000011.1	10184962	10185056	-58292543	+	Platy-1-1	Unspecified	4	103	-6	557357
	ORGONE_22	249	16.5	5	15.4	CAJZLT010000012.1	6356247	6356346	-59692635	C	Platy-1-1	Unspecified	0	109	19	630882
	ORGONE_23	575	13.4	5.2	0	CAJZLT010000014.1	2723214	2723310	-54993512	+	Platy-1-1	Unspecified	2	103	-6	711715
	ORGONE_24	658	9.8	5.9	0	CAJZLT010000014.1	17794483	17794584	-39922238	C	Platy-1-1	Unspecified	0	109	2	719266
	ORGONE_25	613	11.5	6.2	0	CAJZLT010000015.1	25616339	25616434	-31647554	+	Platy-1-1	Unspecified	2	103	-6	747817
	ORGONE_26	436	19.6	6.5	0	CAJZLT010000015.1	26361117	26361208	-30902780	C	Platy-1-1	Unspecified	0	109	12	747968
	ORGONE_27	551	14.4	5.2	0	CAJZLT010000016.1	3247036	3247132	-47268137	+	Platy-1-1	Unspecified	2	103	-6	764887
	ORGONE_28	594	15.5	5.2	0	CAJZLT010000016.1	37969181	37969277	-12545992	+	Platy-1-1	Unspecified	2	103	-6	784655
	ORGONE_29	651	9.6	3.9	0	CAJZLT010000018.1	9840765	9840868	-36907123	C	Platy-1-1	Unspecified	0	109	2	827612
	ORGONE_30	651	10.8	5.9	0	CAJZLT010000018.1	12253071	12253172	-34494819	C	Platy-1-1	Unspecified	0	109	2	830299
	ORGONE_31	243	24.4	7.4	1	CAJZLT010000019.1	23810950	23811044	-21761973	C	Platy-1-1	Unspecified	0	109	9	893483
	ORGONE_32	510	16.6	4.8	0.9	CAJZLT010000019.1	41136676	41136778	-4436239	+	Platy-1-1	Unspecified	2	108	-1	930484
	ORGONE_33	691	8.7	4.8	0	CAJZLT010000021.1	1749521	1749623	-38779068	+	Platy-1-1	Unspecified	2	109	0	979631
	ORGONE_34	530	17.7	6.2	0	CAJZLT010000021.1	21606827	21606922	-18921769	+	Platy-1-1	Unspecified	2	103	-6	995203
	ORGONE_35	586	12.2	5.1	0	CAJZLT010000021.1	32577854	32577951	-7950740	+	Platy-1-1	Unspecified	2	104	-5	1002875
	ORGONE_36	688	9.7	4.8	0	CAJZLT010000022.1	8038812	8038914	-30904695	+	Platy-1-1	Unspecified	2	109	0	1012395
	ORGONE_37	240	16.1	6.1	13.1	CAJZLT010000022.1	26973978	26974091	-11969518	+	Platy-1-1	Unspecified	3	109	0	1021334
	ORGONE_38	522	15.5	4.8	1.9	CAJZLT010000025.1	169208	169312	-37644102	+	Platy-1-1	Unspecified	2	109	0	1067020
	ORGONE_39	264	20	5.6	7.5	CAJZLT010000026.1	5806204	5806311	-29709949	C	Platy-1-1	Unspecified	0	109	4	1094433
	ORGONE_40	327	18.7	7.5	2	CAJZLT010000028.1	3525274	3525366	-29213512	C	Platy-1-1	Unspecified	0	109	12	1131573
	ORGONE_41	602	13.4	5.2	0	CAJZLT010000028.1	4584870	4584966	-28153912	+	Platy-1-1	Unspecified	2	103	-6	1132050
	ORGONE_42	235	19.8	4	13.2	CAJZLT010000028.1	12393689	12393787	-20345091	C	Platy-1-1	Unspecified	0	109	19	1138328
	ORGONE_43	233	15.6	7.6	2.9	CAJZLT010000029.1	185447	185512	-32462101	C	Platy-1-1	Unspecified	0	109	41	1156154
	ORGONE_44	671	9.8	5.9	0	CAJZLT010000031.1	4074932	4075033	-26461341	+	Platy-1-1	Unspecified	2	109	0	1197591
	ORGONE_45	669	9.8	5.9	0	CAJZLT010000040.1	23353462	23353563	-1023518	C	Platy-1-1	Unspecified	0	109	2	1356597
	ORGONE_46	253	18.5	5.2	10.9	CAJZLT010000044.1	8126905	8127001	-12944784	C	Platy-1-1	Unspecified	0	109	18	1411571
	ORGONE_47	237	10.9	12.3	3.2	CAJZLT010000045.1	1921964	1922020	-17599124	C	Platy-1-1	Unspecified	0	109	48	1421252
	ORGONE_48	234	20.6	4.3	13	CAJZLT010000048.1	2442992	2443108	-15288898	C	Platy-1-1	Unspecified	0	109	2	1445610
	ORGONE_49	264	17.8	14.8	4.1	CAJZLT010000049.1	11935467	11935554	-4697777	C	Platy-1-1	Unspecified	0	109	13	1457798
	ORGONE_50	573	16.5	4.8	0	CAJZLT010000051.1	13304605	13304707	-2746901	C	Platy-1-1	Unspecified	0	109	2	1486258
	ORGONE_51	557	13	6	0	CAJZLT010000052.1	2751601	2751700	-12817512	+	Platy-1-1	Unspecified	4	109	0	1492754
	ORGONE_52	616	7.1	10.2	0	CAJZLT010000053.1	13951094	13951191	-655200	C	Platy-1-1	Unspecified	0	109	2	1517428
	ORGONE_53	681	9.8	4.9	0	CAJZLT010000054.1	5306042	5306143	-6581592	+	Platy-1-1	Unspecified	2	108	-1	1522085
	ORGONE_54	645	9.7	4.8	0	CAJZLT010000055.1	4226605	4226707	-7494827	+	Platy-1-1	Unspecified	2	109	0	1541940
	ORGONE_55	718	8.7	4.8	0	CAJZLT010000059.1	6181933	6182035	-3329984	C	Platy-1-1	Unspecified	0	109	2	1578415
	ORGONE_56	649	7.7	3.8	0.9	CAJZLT010000063.1	5548502	5548606	-2866528	+	Platy-1-1	Unspecified	2	109	0	1608271
	ORGONE_57	611	13.6	4.8	0	CAJZLT010000064.1	1014986	1015088	-6926064	C	Platy-1-1	Unspecified	0	109	2	1614714
	ORGONE_58	652	11.5	4.8	0	CAJZLT010000088.1	771591	771694	-717157	C	Platy-1-1	Unspecified	0	109	1	1683457
	ORGONE_59	613	10.7	4.8	1.9	CAJZLT010000123.1	210160	210264	-115547	C	Platy-1-1	Unspecified	0	109	2	1698135
	ORGONE_60	693	6.9	4.8	0.9	CAJZLT010000003.1	36332742	36332844	-74678900	+	Platy-1-2	Unspecified	3	109	0	189480
	ORGONE_61	676	8.7	4.8	0	CAJZLT010000003.1	36541256	36541358	-74470386	C	Platy-1-2	Unspecified	0	109	2	189528
	ORGONE_62	734	7.8	4.8	0	CAJZLT010000003.1	57494610	57494712	-53517032	C	Platy-1-2	Unspecified	0	109	2	200514
	ORGONE_63	567	15.5	4.8	0	CAJZLT010000005.1	51275873	51275975	-37419527	+	Platy-1-2	Unspecified	2	109	0	332895
	ORGONE_64	628	11.7	4.8	0	CAJZLT010000005.1	53614688	53614790	-35080712	+	Platy-1-2	Unspecified	2	109	0	333709
	ORGONE_65	725	7.8	4.8	0	CAJZLT010000007.1	31015067	31015169	-51784761	+	Platy-1-2	Unspecified	2	109	0	413509
	ORGONE_66	670	6.9	4.9	0.9	CAJZLT010000008.1	23799837	23799938	-54785103	C	Platy-1-2	Unspecified	0	109	4	459902
	ORGONE_67	569	11.8	5.9	0	CAJZLT010000010.1	4239891	4239992	-69161029	C	Platy-1-2	Unspecified	0	109	2	525092
	ORGONE_68	602	11.8	5.9	0	CAJZLT010000011.1	4773846	4773947	-63703652	C	Platy-1-2	Unspecified	0	109	2	553969
	ORGONE_69	671	11.5	4.8	0	CAJZLT010000011.1	12878299	12878402	-55599197	+	Platy-1-2	Unspecified	1	109	0	558985
	ORGONE_70	563	12.7	4.8	2.8	CAJZLT010000012.1	2045666	2045770	-64003211	C	Platy-1-2	Unspecified	0	109	3	623411
	ORGONE_71	744	5.9	4.9	0	CAJZLT010000016.1	10600503	10600604	-39914665	C	Platy-1-2	Unspecified	0	109	3	772322
	ORGONE_72	692	9.7	4.8	0	CAJZLT010000016.1	44573647	44573749	-5941520	C	Platy-1-2	Unspecified	0	109	2	786938
	ORGONE_73	735	7.8	4.8	0	CAJZLT010000017.1	18905192	18905294	-30405490	C	Platy-1-2	Unspecified	0	109	2	802490
	ORGONE_74	708	11.7	4.8	0	CAJZLT010000018.1	36897232	36897334	-9850657	+	Platy-1-2	Unspecified	2	109	0	845091
	ORGONE_75	443	13.1	10.1	0	CAJZLT010000019.1	27312289	27312387	-18260630	+	Platy-1-2	Unspecified	1	109	0	898062
	ORGONE_76	726	3.9	4.8	0.9	CAJZLT010000026.1	31302622	31302725	-4213535	C	Platy-1-2	Unspecified	0	109	2	1110405
	ORGONE_77	679	11.7	4.8	0	CAJZLT010000038.1	22492488	22492590	-4571069	+	Platy-1-2	Unspecified	2	109	0	1335545
	ORGONE_78	516	7	26.7	0	CAJZLT010000047.1	1540457	1540542	-16962093	C	Platy-1-2	Unspecified	0	109	1	1437722
	ORGONE_79	667	9.7	4.8	0	CAJZLT010000052.1	5245250	5245352	-10323860	C	Platy-1-2	Unspecified	0	109	2	1496511
	ORGONE_80	688	7.2	6.2	0	CAJZLT010000061.1	4546491	4546587	-4327661	+	Platy-1-2	Unspecified	2	104	-5	1592628
	ORGONE_81	688	6.8	5.8	0	CAJZLT010000063.1	4376361	4376463	-4038671	C	Platy-1-2	Unspecified	0	109	1	1606918
	ORGONE_82	766	6.8	4.8	0	CAJZLT010000001.1	71821329	71821431	-71066386	C	Platy-1-2a	Unspecified	0	109	2	48546
	ORGONE_83	699	4.8	4.8	0	CAJZLT010000001.1	87058156	87058258	-55829559	C	Platy-1-2a	Unspecified	0	109	2	58065
	ORGONE_84	690	9.7	4.8	0	CAJZLT010000001.1	99371155	99371257	-43516560	+	Platy-1-2a	Unspecified	2	109	0	71592
	ORGONE_85	790	3.9	4.8	0	CAJZLT010000001.1	142668006	142668108	-219709	+	Platy-1-2a	Unspecified	2	109	0	94083
	ORGONE_86	720	5.9	5	0	CAJZLT010000003.1	32559277	32559377	-78452367	+	Platy-1-2a	Unspecified	4	109	0	188091
	ORGONE_87	690	9.8	5.9	0	CAJZLT010000004.1	27599077	27599178	-79196704	+	Platy-1-2a	Unspecified	2	109	0	244967
	ORGONE_88	699	7.8	4.8	0	CAJZLT010000004.1	30365357	30365459	-76430423	C	Platy-1-2a	Unspecified	0	109	2	246910
	ORGONE_89	731	6.8	4.8	0	CAJZLT010000004.1	64499047	64499149	-42296733	C	Platy-1-2a	Unspecified	0	109	2	266026
	ORGONE_90	776	6.7	4.8	0	CAJZLT010000005.1	38611769	38611872	-50083630	+	Platy-1-2a	Unspecified	1	109	0	328763
	ORGONE_91	681	7.9	5	0	CAJZLT010000005.1	80320511	80320611	-8374891	+	Platy-1-2a	Unspecified	2	107	-2	355305
	ORGONE_92	556	14.7	4.9	0	CAJZLT010000007.1	13336066	13336167	-69463763	+	Platy-1-2a	Unspecified	3	109	0	402594
	ORGONE_93	644	9	8	0	CAJZLT010000009.1	621970	622069	-76911808	C	Platy-1-2a	Unspecified	0	109	2	486304
	ORGONE_94	599	10	4.8	2.9	CAJZLT010000009.1	32363209	32363311	-45170566	C	Platy-1-2a	Unspecified	0	109	5	500992
	ORGONE_95	769	3.9	5.9	0	CAJZLT010000009.1	42222039	42222140	-35311737	+	Platy-1-2a	Unspecified	2	109	0	508024
	ORGONE_96	754	7.8	4.8	0	CAJZLT010000012.1	3227370	3227472	-62821509	+	Platy-1-2a	Unspecified	2	109	0	625232
	ORGONE_97	803	4.8	4.8	0	CAJZLT010000012.1	33925568	33925670	-32123311	+	Platy-1-2a	Unspecified	2	109	0	648088
	ORGONE_98	557	12.8	5.9	0	CAJZLT010000015.1	11942100	11942201	-45321787	+	Platy-1-2a	Unspecified	2	109	0	743576
	ORGONE_99	731	8.7	4.8	0	CAJZLT010000015.1	47293933	47294035	-9969953	+	Platy-1-2a	Unspecified	2	109	0	757123
	ORGONE_100	369	12.8	24.4	0	CAJZLT010000016.1	11099436	11099521	-39415748	C	Platy-1-2a	Unspecified	0	109	3	772852
	ORGONE_101	532	18.3	4.8	0	CAJZLT010000016.1	33688097	33688200	-16827069	C	Platy-1-2a	Unspecified	0	109	1	782796
	ORGONE_102	780	5.8	4.8	0	CAJZLT010000017.1	23049367	23049469	-26261315	+	Platy-1-2a	Unspecified	2	109	0	804963
	ORGONE_103	715	6.9	4.9	0	CAJZLT010000017.1	41863967	41864068	-7446716	+	Platy-1-2a	Unspecified	3	109	0	812812
	ORGONE_104	659	10.7	4.8	0	CAJZLT010000018.1	1640010	1640112	-45107879	+	Platy-1-2a	Unspecified	2	109	0	821030
	ORGONE_105	587	10.8	5.8	0.9	CAJZLT010000018.1	40374183	40374285	-6373706	C	Platy-1-2a	Unspecified	0	109	2	848915
	ORGONE_106	492	2.3	25.6	0	CAJZLT010000019.1	19219883	19219968	-26353049	+	Platy-1-2a	Unspecified	2	109	0	888342
	ORGONE_107	807	4.8	4.8	0	CAJZLT010000021.1	13762682	13762784	-26765907	C	Platy-1-2a	Unspecified	0	109	2	985788
	ORGONE_108	781	6.8	4.8	0	CAJZLT010000021.1	20585467	20585569	-19943122	+	Platy-1-2a	Unspecified	2	109	0	993817
	ORGONE_109	598	10.7	4.8	0.9	CAJZLT010000022.1	19657443	19657546	-19286063	+	Platy-1-2a	Unspecified	2	109	0	1016359
	ORGONE_110	767	5.9	4.9	0	CAJZLT010000022.1	24339621	24339722	-14603887	+	Platy-1-2a	Unspecified	3	109	0	1018165
	ORGONE_111	657	9.7	4.8	0	CAJZLT010000023.1	35741174	35741276	-2882505	C	Platy-1-2a	Unspecified	0	109	2	1047867
	ORGONE_112	719	6.8	4.8	0	CAJZLT010000026.1	7606776	7606878	-27909382	+	Platy-1-2a	Unspecified	1	108	-1	1096824
	ORGONE_113	650	11	6	0	CAJZLT010000026.1	18267724	18267823	-17248437	+	Platy-1-2a	Unspecified	3	108	-1	1104026
	ORGONE_114	757	6.8	4.8	0	CAJZLT010000026.1	31258782	31258884	-4257376	+	Platy-1-2a	Unspecified	2	109	0	1110288
	ORGONE_115	569	11.6	4.3	11	CAJZLT010000026.1	31808672	31808787	-3707473	C	Platy-1-2a	Unspecified	0	109	1	1111386
	ORGONE_116	723	7.7	4.8	0	CAJZLT010000027.1	23580607	23580710	-10802366	+	Platy-1-2a	Unspecified	1	109	0	1123952
	ORGONE_117	687	7.8	4.8	0	CAJZLT010000028.1	12503644	12503746	-20235132	+	Platy-1-2a	Unspecified	2	109	0	1138571
	ORGONE_118	733	6.8	4.8	0	CAJZLT010000029.1	26009268	26009370	-6638243	C	Platy-1-2a	Unspecified	0	109	2	1176740
	ORGONE_119	516	6.7	18	0	CAJZLT010000030.1	23949302	23949390	-6594036	C	Platy-1-2a	Unspecified	0	109	5	1191908
	ORGONE_120	665	8.7	4.8	0.9	CAJZLT010000031.1	21911044	21911147	-8625227	C	Platy-1-2a	Unspecified	0	109	2	1204621
	ORGONE_121	723	5.9	5.9	0	CAJZLT010000032.1	16465627	16465728	-13737784	+	Platy-1-2a	Unspecified	2	109	0	1214510
	ORGONE_122	510	6.5	16.3	0	CAJZLT010000034.1	285319	285410	-27465968	+	Platy-1-2a	Unspecified	3	109	0	1234868
	ORGONE_123	565	13.7	4.9	0	CAJZLT010000034.1	11359453	11359554	-16391824	+	Platy-1-2a	Unspecified	3	109	0	1238756
	ORGONE_124	685	10.7	4.8	0	CAJZLT010000034.1	15547890	15547992	-12203386	+	Platy-1-2a	Unspecified	2	109	0	1241328
	ORGONE_125	661	9.8	5.9	0	CAJZLT010000035.1	22167009	22167110	-5406149	+	Platy-1-2a	Unspecified	2	109	0	1272716
	ORGONE_126	680	6.8	4.8	1.9	CAJZLT010000037.1	12113154	12113258	-15000359	C	Platy-1-2a	Unspecified	0	109	2	1318601
	ORGONE_127	525	11.8	5.6	4.6	CAJZLT010000038.1	22032893	22032999	-5030660	+	Platy-1-2a	Unspecified	2	109	0	1334716
	ORGONE_128	699	9.7	4.8	0	CAJZLT010000040.1	6395887	6395989	-17981092	C	Platy-1-2a	Unspecified	0	109	2	1352567
	ORGONE_129	592	12.8	4.9	0	CAJZLT010000044.1	16139580	16139681	-4932104	+	Platy-1-2a	Unspecified	3	109	0	1417302
	ORGONE_130	502	10.9	6.3	9.3	CAJZLT010000050.1	5436625	5436735	-10828170	+	Platy-1-2a	Unspecified	2	109	0	1464132
	ORGONE_131	685	8.9	5	0	CAJZLT010000052.1	1350919	1351019	-14218193	+	Platy-1-2a	Unspecified	2	107	-2	1491815
	ORGONE_132	679	4.9	5.9	0	CAJZLT010000052.1	6803622	6803723	-8765489	C	Platy-1-2a	Unspecified	0	109	2	1498977
	ORGONE_133	744	6.7	4.8	0	CAJZLT010000053.1	612182	612285	-13994106	C	Platy-1-2a	Unspecified	0	109	1	1508992
	ORGONE_134	714	6.9	4.9	0	CAJZLT010000057.1	1786415	1786516	-8838659	C	Platy-1-2a	Unspecified	0	109	3	1564193
	ORGONE_135	600	7.8	5.7	1.8	CAJZLT010000063.1	6745167	6745271	-1669863	+	Platy-1-2a	Unspecified	1	109	0	1610348
	ORGONE_136	678	8.7	4.8	0.9	CAJZLT010000068.1	91049	91152	-5944726	C	Platy-1-2a	Unspecified	0	109	2	1628892
	ORGONE_137	417	12.2	20	0	CAJZLT010000068.1	3127877	3127966	-2907912	+	Platy-1-2a	Unspecified	2	109	0	1633992
	ORGONE_138	762	6.8	4.8	0	CAJZLT010000068.1	3990287	3990389	-2045489	C	Platy-1-2a	Unspecified	0	109	2	1635123
	ORGONE_139	732	8.7	4.8	0	CAJZLT010000077.1	747611	747713	-2340580	+	Platy-1-2a	Unspecified	2	109	0	1662724
	ORGONE_140	730	8.7	4.8	0	CAJZLT010000001.1	3840856	3840958	-139046859	C	Platy-1-2b	Unspecified	0	109	2	2968
	ORGONE_141	584	12.9	5	0	CAJZLT010000001.1	48023409	48023509	-94864308	C	Platy-1-2b	Unspecified	0	109	4	29913
	ORGONE_142	542	14.7	5.9	0	CAJZLT010000002.1	51823733	51823834	-76028322	+	Platy-1-2b	Unspecified	2	109	0	129327
	ORGONE_143	618	12.6	4.8	0	CAJZLT010000002.1	116417549	116417651	-11434505	C	Platy-1-2b	Unspecified	0	109	2	165510
	ORGONE_144	628	10.8	4.9	0	CAJZLT010000003.1	68017613	68017714	-42994030	C	Platy-1-2b	Unspecified	0	109	3	206721
	ORGONE_145	723	9.7	4.8	0	CAJZLT010000005.1	17919554	17919656	-70775846	+	Platy-1-2b	Unspecified	2	109	0	309482
	ORGONE_146	593	12.5	3.6	7.4	CAJZLT010000005.1	68104337	68104448	-20591054	C	Platy-1-2b	Unspecified	0	109	2	346452
	ORGONE_147	652	12.9	5	0	CAJZLT010000006.1	37481957	37482057	-48714959	+	Platy-1-2b	Unspecified	4	109	0	374162
	ORGONE_148	563	9.9	4.4	11.2	CAJZLT010000006.1	69563041	69563154	-16633862	C	Platy-1-2b	Unspecified	0	109	3	391890
	ORGONE_149	562	15.4	4.8	0	CAJZLT010000006.1	74683490	74683593	-11513423	+	Platy-1-2b	Unspecified	1	109	0	394302
	ORGONE_150	653	7.8	4.8	0	CAJZLT010000008.1	16133227	16133329	-62451712	+	Platy-1-2b	Unspecified	2	109	0	454991
	ORGONE_151	593	10.4	11.5	0	CAJZLT010000008.1	22175079	22175174	-56409867	+	Platy-1-2b	Unspecified	1	107	-2	459231
	ORGONE_152	727	9.7	4.8	0	CAJZLT010000008.1	61565996	61566098	-17018943	+	Platy-1-2b	Unspecified	2	109	0	477943
	ORGONE_153	616	11.5	5.2	0	CAJZLT010000011.1	59478103	59478198	-8999401	+	Platy-1-2b	Unspecified	4	104	-5	611841
	ORGONE_154	522	16.3	5.1	0	CAJZLT010000013.1	14545328	14545425	-45720670	+	Platy-1-2b	Unspecified	3	105	-4	675765
	ORGONE_155	697	11.7	3.9	0	CAJZLT010000014.1	37609976	37610078	-20106744	+	Platy-1-2b	Unspecified	3	109	0	728962
	ORGONE_156	444	12.6	13.7	0	CAJZLT010000015.1	38433470	38433564	-18830424	C	Platy-1-2b	Unspecified	0	109	2	752880
	ORGONE_157	614	8.1	3.7	8.7	CAJZLT010000017.1	3825304	3825411	-45485373	+	Platy-1-2b	Unspecified	2	104	-5	794035
	ORGONE_158	373	19.1	9.6	0	CAJZLT010000018.1	21173923	21174016	-25573975	+	Platy-1-2b	Unspecified	1	103	-6	837568
	ORGONE_159	658	11.7	4.8	0	CAJZLT010000018.1	24431829	24431931	-22316060	C	Platy-1-2b	Unspecified	0	109	2	839118
	ORGONE_160	685	5.8	4.8	0	CAJZLT010000020.1	13842017	13842119	-29563079	C	Platy-1-2b	Unspecified	0	109	2	949529
	ORGONE_161	692	8.9	5	0	CAJZLT010000021.1	3993691	3993791	-36534900	C	Platy-1-2b	Unspecified	0	109	4	980603
	ORGONE_162	613	12.8	4.9	0	CAJZLT010000021.1	21673496	21673597	-18855094	C	Platy-1-2b	Unspecified	0	109	3	995431
	ORGONE_163	567	10.6	14.9	0	CAJZLT010000023.1	21634868	21634961	-16988820	+	Platy-1-2b	Unspecified	2	109	0	1038161
	ORGONE_164	624	10.7	4.8	0	CAJZLT010000025.1	22867810	22867912	-14945502	+	Platy-1-2b	Unspecified	2	109	0	1078514
	ORGONE_165	664	8.7	4.8	0	CAJZLT010000027.1	3615174	3615276	-30767800	+	Platy-1-2b	Unspecified	2	109	0	1114607
	ORGONE_166	650	9.7	4.8	0	CAJZLT010000028.1	1464954	1465056	-31273822	+	Platy-1-2b	Unspecified	2	109	0	1130711
	ORGONE_167	658	10.7	4.8	0	CAJZLT010000029.1	2017351	2017453	-30630160	C	Platy-1-2b	Unspecified	0	109	2	1158865
	ORGONE_168	425	12.8	6.9	1.1	CAJZLT010000031.1	7028952	7029038	-23507336	C	Platy-1-2b	Unspecified	0	109	18	1199324
	ORGONE_169	753	7.8	4.8	0	CAJZLT010000035.1	17208861	17208963	-10364296	+	Platy-1-2b	Unspecified	2	109	0	1266685
	ORGONE_170	526	15.5	4.8	0	CAJZLT010000037.1	12499683	12499785	-14613832	+	Platy-1-2b	Unspecified	2	109	0	1318942
	ORGONE_171	664	9.7	4.8	1.9	CAJZLT010000038.1	22963209	22963313	-4100346	+	Platy-1-2b	Unspecified	2	109	0	1335966
	ORGONE_172	656	13.6	4.8	0	CAJZLT010000042.1	15195873	15195975	-7464175	+	Platy-1-2b	Unspecified	2	109	0	1391874
	ORGONE_173	685	10.7	4.8	0	CAJZLT010000044.1	12578425	12578527	-8493258	C	Platy-1-2b	Unspecified	0	109	2	1415993
	ORGONE_174	665	6.9	5.9	0	CAJZLT010000048.1	4617566	4617667	-13114339	C	Platy-1-2b	Unspecified	0	109	2	1446857
	ORGONE_175	716	9.7	4.8	0	CAJZLT010000051.1	5145188	5145290	-10906318	C	Platy-1-2b	Unspecified	0	109	2	1475389
	ORGONE_176	635	11.7	4.8	0	CAJZLT010000055.1	3529194	3529296	-8192238	C	Platy-1-2b	Unspecified	0	109	2	1540186
	ORGONE_177	584	10.9	5.9	0	CAJZLT010000060.1	8063498	8063598	-1228687	+	Platy-1-2b	Unspecified	3	109	0	1587886
	ORGONE_178	673	13.5	4.8	0	CAJZLT010000061.1	8658353	8658456	-215792	+	Platy-1-2b	Unspecified	1	109	0	1597361
	ORGONE_179	562	5.4	9.5	2	CAJZLT010000067.1	824201	824295	-5527546	+	Platy-1-2b	Unspecified	2	103	-6	1626444
	ORGONE_180	659	9.8	5.9	0	CAJZLT010000094.1	566500	566601	-570588	+	Platy-1-2b	Unspecified	2	109	0	1688247
	ORGONE_181	733	7.8	4.8	0	CAJZLT010000004.1	64261688	64261790	-42534092	+	Platy-1-3	Unspecified	2	109	0	265327
	ORGONE_182	576	13.6	4.8	0	CAJZLT010000005.1	7900260	7900362	-80795140	+	Platy-1-3	Unspecified	2	109	0	294854
	ORGONE_183	697	7.8	4.8	0	CAJZLT010000006.1	27903347	27903449	-58293567	C	Platy-1-3	Unspecified	0	109	2	371572
	ORGONE_184	788	3.9	4.9	0	CAJZLT010000008.1	51475685	51475786	-27109255	+	Platy-1-3	Unspecified	3	109	0	474024
	ORGONE_185	774	5.8	4.8	0	CAJZLT010000011.1	10531440	10531543	-57946056	+	Platy-1-3	Unspecified	1	109	0	557783
	ORGONE_186	258	8.9	0	2.2	CAJZLT010000011.1	50893728	50893773	-17583826	C	Platy-1-3	Unspecified	0	109	65	600982
	ORGONE_187	616	8.8	5.9	0	CAJZLT010000013.1	2219156	2219257	-58046838	C	Platy-1-3	Unspecified	0	109	2	666992
	ORGONE_188	679	9.7	4.8	0	CAJZLT010000013.1	49264484	49264586	-11001509	C	Platy-1-3	Unspecified	0	109	2	704590
	ORGONE_189	543	15.4	3.7	3.7	CAJZLT010000018.1	13547568	13547675	-33200316	+	Platy-1-3	Unspecified	2	109	0	831294
	ORGONE_190	636	7.8	4.8	0	CAJZLT010000019.1	8405247	8405349	-37167668	+	Platy-1-3	Unspecified	2	109	0	867648
	ORGONE_191	577	9.7	5.8	0	CAJZLT010000019.1	8911593	8911695	-36661322	C	Platy-1-3	Unspecified	0	109	1	868947
	ORGONE_192	771	7.8	4.8	0	CAJZLT010000021.1	15352947	15353049	-25175642	C	Platy-1-3	Unspecified	0	109	2	987315
	ORGONE_193	685	11.5	3.9	0	CAJZLT010000036.1	7620873	7620976	-19930768	+	Platy-1-3	Unspecified	2	109	0	1286557
	ORGONE_194	628	10.8	5.9	0	CAJZLT010000037.1	10367286	10367387	-16746230	+	Platy-1-3	Unspecified	2	109	0	1316962
	ORGONE_195	721	4.9	4.9	0	CAJZLT010000047.1	2771824	2771925	-15730710	+	Platy-1-3	Unspecified	3	109	0	1438988
	ORGONE_196	734	5.8	4.8	0	CAJZLT010000051.1	5363382	5363484	-10688124	C	Platy-1-3	Unspecified	0	109	2	1476080
	ORGONE_197	750	4.9	4.9	0	CAJZLT010000055.1	612526	612627	-11108907	+	Platy-1-3	Unspecified	3	109	0	1532934
	ORGONE_198	719	6.7	4.8	0	CAJZLT010000057.1	9425766	9425869	-1199306	+	Platy-1-3	Unspecified	1	109	0	1566956
	ORGONE_199	546	4.3	18.5	0	CAJZLT010000063.1	1332775	1332866	-7082268	C	Platy-1-3	Unspecified	0	109	1	1603847
	ORGONE_200	645	11.7	4.8	0	CAJZLT010000012.1	20368371	20368473	-45680508	+	Platy-1-4	Unspecified	2	109	0	640297
	ORGONE_201	768	4.8	4.8	0	CAJZLT010000032.1	749816	749919	-29453593	+	Platy-1-4	Unspecified	1	109	0	1208473
	ORGONE_202	772	6.9	4.9	0	CAJZLT010000041.1	9325325	9325426	-13495125	+	Platy-1-4	Unspecified	3	109	0	1369333
	ORGONE_203	595	9.9	6.9	0	CAJZLT010000050.1	9322990	9323090	-6941815	+	Platy-1-4	Unspecified	1	108	-1	1466863
	ORGONE_204	737	8.8	4.9	0	CAJZLT010000001.1	109851850	109851951	-33035866	+	Platy-1-4a	Unspecified	3	109	0	79322
	ORGONE_205	721	7.8	4.9	0	CAJZLT010000002.1	41983582	41983683	-85868473	+	Platy-1-4a	Unspecified	3	109	0	123406
	ORGONE_206	759	4.9	4.9	0	CAJZLT010000006.1	70975460	70975561	-15221455	C	Platy-1-4a	Unspecified	0	109	3	392628
	ORGONE_207	739	6.9	4.9	0	CAJZLT010000007.1	80633952	80634053	-2165877	+	Platy-1-4a	Unspecified	3	109	0	445791
	ORGONE_208	717	5.9	5	0	CAJZLT010000010.1	44302048	44302148	-29098873	C	Platy-1-4a	Unspecified	0	109	4	540092
	ORGONE_209	775	5.9	4.9	0	CAJZLT010000015.1	3780222	3780323	-53483665	+	Platy-1-4a	Unspecified	3	109	0	739068
	ORGONE_210	712	6.9	4.9	0	CAJZLT010000019.1	6884993	6885094	-38687923	C	Platy-1-4a	Unspecified	0	109	3	864485
	ORGONE_211	618	3.3	18.5	0	CAJZLT010000020.1	30858125	30858216	-12546982	+	Platy-1-4a	Unspecified	1	109	0	969482
	ORGONE_212	656	10.9	7.9	0	CAJZLT010000023.1	28316314	28316414	-10307367	C	Platy-1-4a	Unspecified	0	109	1	1042238
	ORGONE_213	798	4.9	4.9	0	CAJZLT010000029.1	11075875	11075976	-21571637	C	Platy-1-4a	Unspecified	0	109	3	1163495
	ORGONE_214	607	8.9	5.9	0	CAJZLT010000038.1	12965303	12965403	-14098256	+	Platy-1-4a	Unspecified	2	108	-1	1332298
	ORGONE_215	703	7.8	4.7	3.7	CAJZLT010000041.1	14264681	14264786	-8555765	C	Platy-1-4a	Unspecified	0	109	3	1371077
	ORGONE_216	754	5.9	4.9	0	CAJZLT010000041.1	22108717	22108818	-711733	C	Platy-1-4a	Unspecified	0	109	3	1383526
	ORGONE_217	594	4.2	13.7	0	CAJZLT010000046.1	1546202	1546296	-17760904	C	Platy-1-4a	Unspecified	0	109	2	1429982
	ORGONE_218	689	7.1	5.1	0	CAJZLT010000051.1	14059746	14059843	-1991765	+	Platy-1-4a	Unspecified	2	104	-5	1488189
	ORGONE_219	716	6.9	4.9	0	CAJZLT010000054.1	267777	267878	-11619857	+	Platy-1-4a	Unspecified	3	109	0	1518123
	ORGONE_220	751	4.9	4.9	0	CAJZLT010000075.1	926174	926275	-2456395	C	Platy-1-4a	Unspecified	0	109	3	1658365
	ORGONE_221	696	9.8	4.9	0	CAJZLT010000001.1	42588034	42588135	-100299682	C	Platy-1-5	Unspecified	0	109	3	26660
	ORGONE_222	682	11.3	0.9	0	CAJZLT010000001.1	114159535	114159640	-28728177	+	Platy-1-5	Unspecified	3	109	0	81849
	ORGONE_223	733	7.8	4.8	0	CAJZLT010000002.1	64199588	64199690	-63652466	+	Platy-1-5	Unspecified	2	109	0	139397
	ORGONE_224	744	10.4	0.9	0	CAJZLT010000004.1	19893661	19893766	-86902116	C	Platy-1-5	Unspecified	0	109	3	242542
	ORGONE_225	744	7.5	0.9	0	CAJZLT010000006.1	34663531	34663636	-51533380	+	Platy-1-5	Unspecified	3	109	0	373519
	ORGONE_226	758	9.4	0.9	0	CAJZLT010000007.1	41083558	41083663	-41716267	C	Platy-1-5	Unspecified	0	109	3	420155
	ORGONE_227	772	7.4	0.9	1.8	CAJZLT010000007.1	59871831	59871940	-22927990	+	Platy-1-5	Unspecified	1	109	0	432035
	ORGONE_228	709	5.9	1	0	CAJZLT010000009.1	26091894	26091995	-51441882	+	Platy-1-5	Unspecified	3	105	-4	496264
	ORGONE_229	734	7.7	4.8	0	CAJZLT010000011.1	46381890	46381993	-22095606	C	Platy-1-5	Unspecified	0	109	1	594651
	ORGONE_230	236	22.3	5.6	8.6	CAJZLT010000013.1	316882	316989	-59949106	C	Platy-1-5	Unspecified	0	109	5	665183
	ORGONE_231	778	8.4	0.9	0	CAJZLT010000015.1	5911550	5911656	-51352332	C	Platy-1-5	Unspecified	0	109	2	740186
	ORGONE_232	823	2.9	4.8	0	CAJZLT010000015.1	28204363	28204465	-29059523	+	Platy-1-5	Unspecified	2	109	0	748745
	ORGONE_233	250	23	0	21.1	CAJZLT010000017.1	45519589	45519720	-3791064	C	Platy-1-5	Unspecified	0	109	1	816523
	ORGONE_234	675	9.9	4	0	CAJZLT010000019.1	6880919	6881019	-38691998	C	Platy-1-5	Unspecified	0	109	5	864479
	ORGONE_235	763	9.4	0.9	0	CAJZLT010000020.1	12878925	12879030	-30526168	+	Platy-1-5	Unspecified	3	109	0	947963
	ORGONE_236	841	6.5	0.9	0	CAJZLT010000026.1	4257970	4258077	-31258183	+	Platy-1-5	Unspecified	1	109	0	1093943
	ORGONE_237	787	4.8	1.9	0	CAJZLT010000026.1	29505876	29505979	-6010281	+	Platy-1-5	Unspecified	4	109	0	1109209
	ORGONE_238	667	7.4	4.2	0	CAJZLT010000027.1	7676933	7677027	-26706049	C	Platy-1-5	Unspecified	0	109	11	1116057
	ORGONE_239	673	11.7	4.8	0	CAJZLT010000035.1	12991437	12991539	-14581720	+	Platy-1-5	Unspecified	2	109	0	1262883
	ORGONE_240	784	8.5	0.9	0	CAJZLT010000043.1	1442707	1442812	-20451996	C	Platy-1-5	Unspecified	0	109	3	1396849
	ORGONE_241	868	3.7	0.9	0	CAJZLT010000053.1	8857592	8857698	-5748693	+	Platy-1-5	Unspecified	2	109	0	1512473
	ORGONE_242	766	9.4	0.9	0	CAJZLT010000054.1	10329656	10329761	-1557974	C	Platy-1-5	Unspecified	0	109	3	1530417
	ORGONE_243	228	22	1.6	18.1	CAJZLT010000060.1	4063963	4064084	-5228201	C	Platy-1-5	Unspecified	0	109	5	1586503
	ORGONE_244	740	11.2	0.9	0	CAJZLT010000069.1	1618774	1618880	-3929084	C	Platy-1-5	Unspecified	0	109	2	1637702
	ORGONE_245	535	12.9	4.9	0.9	CAJZLT010000006.1	49862716	49862817	-36334199	+	Platy-1-6	Unspecified	2	107	-2	383176
	ORGONE_246	343	23.3	4.8	0.9	CAJZLT010000019.1	34037946	34038049	-11534968	C	Platy-1-6	Unspecified	0	109	2	913317
	ORGONE_247	579	14.7	4.8	0.9	CAJZLT010000042.1	6223949	6224051	-16436099	C	Platy-1-6	Unspecified	0	109	3	1388272
	ORGONE_248	263	25.8	3.3	15.9	CAJZLT010000008.1	51131126	51131245	-27453796	+	Platy-1-6d	Unspecified	2	108	-1	473958
	ORGONE_249	344	21.3	5.3	1	CAJZLT010000029.1	13620957	13621051	-19026562	C	Platy-1-6g	Unspecified	0	109	11	1167761
	Cebus imitator	SW	%	perc	perc	query	position in query				matching	repeat	position in repeat
	Locus Name	score	div.	del.	ins.	sequence	begin	end	(left)	Strand	repeat	class/family	begin	end	(left)	ID
	Ceb_Imitator_1	227	21.2	4.7	22	NW_016107323.1	6635600	6635726	-6415567	C	Platy-1-1	Unspecified	0	109	1	83654
	Ceb_Imitator_2	227	19.8	6	12.8	NW_016107332.1	1729341	1729456	-10328209	+	Platy-1-1	Unspecified	1	109	0	152490
	Ceb_Imitator_3	244	20.3	5.6	2.7	NW_016107334.1	6128832	6128902	-5596524	C	Platy-1-1	Unspecified	0	109	37	182114
	Ceb_Imitator_4	225	20.2	9.7	9.7	NW_016107336.1	4881926	4882018	-6707485	C	Platy-1-1	Unspecified	0	109	17	198021
	Ceb_Imitator_5	629	10.8	5.9	0	NW_016107339.1	5388965	5389066	-9843627	+	Platy-1-1	Unspecified	2	109	0	219052
	Ceb_Imitator_6	240	16.1	9.2	11.5	NW_016107339.1	10499614	10499711	-4732982	C	Platy-1-1	Unspecified	0	109	14	223667
	Ceb_Imitator_7	503	9.8	6.7	1.8	NW_016107348.1	3993712	3993815	-6563844	+	Platy-1-1	Unspecified	1	109	0	280235
	Ceb_Imitator_8	583	9.7	4.8	0.9	NW_016107351.1	5822035	5822138	-4868573	+	Platy-1-1	Unspecified	2	109	0	299072
	Ceb_Imitator_9	695	10.7	4.8	0	NW_016107357.1	15660336	15660438	-3806610	+	Platy-1-1	Unspecified	2	109	0	344446
	Ceb_Imitator_10	634	14.4	3.9	0	NW_016107357.1	18141252	18141355	-1325693	+	Platy-1-1	Unspecified	2	109	0	347211
	Ceb_Imitator_11	333	21.6	5.2	0	NW_016107363.1	1593223	1593319	-7400630	+	Platy-1-1	Unspecified	2	103	-6	376115
	Ceb_Imitator_12	270	23.6	12.8	0.9	NW_016107366.1	9828549	9828642	-2125099	C	Platy-1-1	Unspecified	0	109	5	397609
	Ceb_Imitator_13	613	13.6	4.8	0	NW_016107372.1	1592302	1592404	-6974037	+	Platy-1-1	Unspecified	2	109	0	438046
	Ceb_Imitator_14	267	21.5	5.5	7.9	NW_016107377.1	962148	962238	-7170036	C	Platy-1-1	Unspecified	0	109	21	473230
	Ceb_Imitator_15	617	14.6	4.8	0	NW_016107387.1	4889098	4889200	-2822348	C	Platy-1-1	Unspecified	0	109	2	528864
	Ceb_Imitator_16	580	10.2	10.2	0	NW_016107394.1	2692375	2692472	-5766931	+	Platy-1-1	Unspecified	2	109	0	568440
	Ceb_Imitator_17	547	15.5	5.2	0	NW_016107394.1	3898414	3898510	-4560893	+	Platy-1-1	Unspecified	2	103	-6	569929
	Ceb_Imitator_18	662	8.7	4.8	0	NW_016107397.1	80238	80340	-10087422	C	Platy-1-1	Unspecified	0	109	2	580520
	Ceb_Imitator_19	687	9.7	4.8	0	NW_016107416.1	2929274	2929376	-3482763	C	Platy-1-1	Unspecified	0	109	2	694610
	Ceb_Imitator_20	707	9.6	4.8	0	NW_016107419.1	5555646	5555749	-774073	C	Platy-1-1	Unspecified	0	109	1	711380
	Ceb_Imitator_21	503	16.5	4.8	0	NW_016107424.1	436531	436633	-5671512	+	Platy-1-1	Unspecified	2	109	0	724901
	Ceb_Imitator_22	648	8.7	4.8	0	NW_016107441.1	3980371	3980473	-1441301	C	Platy-1-1	Unspecified	0	109	2	803406
	Ceb_Imitator_23	231	16.4	5.6	7	NW_016107458.1	683200	683271	-4413348	C	Platy-1-1	Unspecified	0	109	39	861173
	Ceb_Imitator_24	470	17.5	4.8	0	NW_016107484.1	1478783	1478885	-2987258	C	Platy-1-1	Unspecified	0	109	2	936660
	Ceb_Imitator_25	324	21.6	3.2	18.4	NW_016107503.1	5872787	5872911	-747652	C	Platy-1-1	Unspecified	0	109	1	992034
	Ceb_Imitator_26	249	22.1	5.8	1.4	NW_016107514.1	5199248	5199316	-2251476	C	Platy-1-1	Unspecified	0	109	38	1022258
	Ceb_Imitator_27	571	11.6	6.3	0	NW_016107522.1	194296	194390	-3625915	C	Platy-1-1	Unspecified	0	109	9	1043498
	Ceb_Imitator_28	668	12.6	4.8	0	NW_016107524.1	3011075	3011177	-813738	C	Platy-1-1	Unspecified	0	109	2	1048007
	Ceb_Imitator_29	593	13.7	5.9	0	NW_016107528.1	1082271	1082372	-2618475	C	Platy-1-1	Unspecified	0	109	2	1055448
	Ceb_Imitator_30	594	11.9	6.5	5.6	NW_016107535.1	1957444	1957550	-1651925	+	Platy-1-1	Unspecified	2	109	0	1079926
	Ceb_Imitator_31	424	23.3	4.8	0.9	NW_016107549.1	1554025	1554128	-1936747	C	Platy-1-1	Unspecified	0	109	2	1118825
	Ceb_Imitator_32	257	14.9	10.1	2.7	NW_016107592.1	1724290	1724358	-1351492	C	Platy-1-1	Unspecified	0	109	36	1219070
	Ceb_Imitator_33	657	10.7	4.8	0	NW_016107593.1	2713183	2713285	-335463	C	Platy-1-1	Unspecified	0	109	2	1222229
	Ceb_Imitator_34	492	12.9	6.4	7.4	NW_016107596.1	2704565	2704673	-1573376	+	Platy-1-1	Unspecified	2	109	0	1235279
	Ceb_Imitator_35	551	8.4	7.4	0	NW_016107606.1	1100449	1100543	-3139028	+	Platy-1-1	Unspecified	2	103	-6	1251721
	Ceb_Imitator_36	569	15.8	5	0	NW_016107626.1	2670868	2670968	-1457257	+	Platy-1-1	Unspecified	2	107	-2	1288853
	Ceb_Imitator_37	639	11.8	5.9	0	NW_016107658.1	791139	791240	-1702741	+	Platy-1-1	Unspecified	2	109	0	1343193
	Ceb_Imitator_38	545	14.6	6.2	0	NW_016107675.1	493298	493393	-1818798	+	Platy-1-1	Unspecified	2	103	-6	1370932
	Ceb_Imitator_39	478	15.5	6	0	NW_016107675.1	1329190	1329273	-982918	C	Platy-1-1	Unspecified	0	109	21	1371115
	Ceb_Imitator_40	535	16.5	5.2	0	NW_016107706.1	2673647	2673743	-1281825	+	Platy-1-1	Unspecified	2	103	-6	1413545
	Ceb_Imitator_41	250	20	5.4	7.8	NW_016107754.1	455721	455812	-1324103	C	Platy-1-1	Unspecified	0	109	20	1472583
	Ceb_Imitator_42	662	14.4	4.8	0	NW_016107931.1	283697	283800	-645202	C	Platy-1-1	Unspecified	0	109	1	1633910
	Ceb_Imitator_43	522	17.5	4.8	0.9	NW_016107993.1	545299	545402	-530168	C	Platy-1-1	Unspecified	0	109	2	1668345
	Ceb_Imitator_44	590	11.3	5.2	0	NW_016108026.1	204225	204321	-412051	+	Platy-1-1	Unspecified	2	103	-6	1684211
	Ceb_Imitator_45	227	8.3	10	3.8	NW_016108030.1	371521	371570	-230587	C	Platy-1-1	Unspecified	0	109	57	1685551
	Ceb_Imitator_46	566	12	6	0	NW_016108094.1	254906	255005	-158745	C	Platy-1-1	Unspecified	0	109	4	1711082
	Ceb_Imitator_47	241	22.9	3.3	17.8	NW_016109898.1	3003	3124	-400	+	Platy-1-1	Unspecified	3	109	0	1761302
	Ceb_Imitator_48	534	15.7	6.9	0	NW_016107326.1	10270754	10270855	-2490963	+	Platy-1-2	Unspecified	1	109	0	110420
	Ceb_Imitator_49	291	24.5	4.7	4.7	NW_016107346.1	10417558	10417664	-162746	C	Platy-1-2	Unspecified	0	109	3	269993
	Ceb_Imitator_50	612	8.9	6.9	0.9	NW_016107348.1	892401	892502	-9665157	C	Platy-1-2	Unspecified	0	109	2	278080
	Ceb_Imitator_51	576	11	7	0	NW_016107353.1	945116	945215	-10431048	+	Platy-1-2	Unspecified	3	109	0	305558
	Ceb_Imitator_52	651	11.5	4.8	0	NW_016107358.1	5506651	5506754	-4264389	C	Platy-1-2	Unspecified	0	109	1	350945
	Ceb_Imitator_53	409	7.1	28.2	0	NW_016107358.1	7808976	7809060	-1962083	C	Platy-1-2	Unspecified	0	109	1	352156
	Ceb_Imitator_54	488	15.8	6.9	0	NW_016107397.1	780664	780764	-9386998	+	Platy-1-2	Unspecified	2	109	0	582091
	Ceb_Imitator_55	655	9.8	5.9	0	NW_016107399.1	4169388	4169489	-3014841	C	Platy-1-2	Unspecified	0	109	2	607438
	Ceb_Imitator_56	470	18.6	4.9	0	NW_016107402.1	4213001	4213102	-2885985	+	Platy-1-2	Unspecified	2	108	-1	629046
	Ceb_Imitator_57	720	7.8	4.8	0	NW_016107403.1	1281490	1281592	-5730625	+	Platy-1-2	Unspecified	2	109	0	635673
	Ceb_Imitator_58	587	14.6	4.8	0	NW_016107471.1	811140	811242	-3924694	C	Platy-1-2	Unspecified	0	109	2	902721
	Ceb_Imitator_59	636	13.6	4.8	0	NW_016107482.1	3179793	3179895	-1945495	C	Platy-1-2	Unspecified	0	109	2	931366
	Ceb_Imitator_60	737	5.9	4.9	0	NW_016107512.1	148080	148181	-3782095	C	Platy-1-2	Unspecified	0	109	3	1012701
	Ceb_Imitator_61	628	9.8	5.9	0	NW_016107629.1	1918021	1918122	-781569	C	Platy-1-2	Unspecified	0	109	2	1293654
	Ceb_Imitator_62	449	15	8	0	NW_016107660.1	1872488	1872587	-609536	C	Platy-1-2	Unspecified	0	109	2	1345135
	Ceb_Imitator_63	675	8.7	4.8	0	NW_016107672.1	2221978	2222080	-113002	+	Platy-1-2	Unspecified	2	109	0	1366548
	Ceb_Imitator_64	762	7.8	4.8	0	NW_016107760.1	372388	372490	-1361861	C	Platy-1-2	Unspecified	0	109	2	1484967
	Ceb_Imitator_65	692	9.7	4.8	0	NW_016107915.1	683681	683783	-315040	+	Platy-1-2	Unspecified	2	109	0	1622767
	Ceb_Imitator_66	561	15.5	4.8	0	NW_016107924.1	391468	391570	-580228	+	Platy-1-2	Unspecified	2	109	0	1628291
	Ceb_Imitator_67	684	10.6	4.8	0	NW_016108044.1	763161	763264	-34835	+	Platy-1-2	Unspecified	1	109	0	1693009
	Ceb_Imitator_68	616	8.2	7.1	0	NW_016108138.1	188483	188580	-157988	+	Platy-1-2	Unspecified	1	105	-4	1723204
	Ceb_Imitator_69	560	16.5	4.8	0	NW_016107316.1	5669751	5669853	-12337570	+	Platy-1-2a	Unspecified	2	109	0	21571
	Ceb_Imitator_70	600	13.7	5.9	0	NW_016107333.1	9388014	9388115	-10974096	+	Platy-1-2a	Unspecified	2	109	0	168203
	Ceb_Imitator_71	790	4.8	4.8	0	NW_016107333.1	9841585	9841688	-10520523	+	Platy-1-2a	Unspecified	1	109	0	168937
	Ceb_Imitator_72	718	7.8	4.8	0	NW_016107349.1	4580724	4580826	-5834892	C	Platy-1-2a	Unspecified	0	109	2	285140
	Ceb_Imitator_73	672	6.9	5.9	0	NW_016107351.1	4607532	4607633	-6083078	C	Platy-1-2a	Unspecified	0	109	2	297703
	Ceb_Imitator_74	708	10.7	4.8	0	NW_016107353.1	4606082	4606184	-6770079	C	Platy-1-2a	Unspecified	0	109	2	309684
	Ceb_Imitator_75	509	8.8	17.6	0	NW_016107354.1	2689502	2689592	-11043581	+	Platy-1-2a	Unspecified	3	109	0	316890
	Ceb_Imitator_76	767	6.8	4.8	0	NW_016107362.1	2615146	2615248	-6578270	+	Platy-1-2a	Unspecified	2	109	0	373874
	Ceb_Imitator_77	718	5.9	5	0	NW_016107375.1	5445370	5445470	-7469563	+	Platy-1-2a	Unspecified	4	109	0	459151
	Ceb_Imitator_78	665	9.7	4.8	0	NW_016107375.1	9245085	9245187	-3669846	+	Platy-1-2a	Unspecified	2	109	0	460618
	Ceb_Imitator_79	669	10.7	4.8	0	NW_016107376.1	6636172	6636274	-6092711	C	Platy-1-2a	Unspecified	0	109	2	467174
	Ceb_Imitator_80	692	6.1	8.1	0	NW_016107379.1	3926935	3927033	-4065911	C	Platy-1-2a	Unspecified	0	109	3	485344
	Ceb_Imitator_81	618	10.1	9.1	0	NW_016107379.1	4937623	4937721	-3055223	+	Platy-1-2a	Unspecified	2	109	0	485665
	Ceb_Imitator_82	681	10.6	4.8	0	NW_016107380.1	1798302	1798405	-6134544	C	Platy-1-2a	Unspecified	0	109	1	488586
	Ceb_Imitator_83	751	6.9	4.9	0	NW_016107383.1	6412393	6412494	-5373874	+	Platy-1-2a	Unspecified	2	108	-1	502422
	Ceb_Imitator_84	681	10.7	4.8	0	NW_016107390.1	847840	847942	-6817899	+	Platy-1-2a	Unspecified	2	109	0	542237
	Ceb_Imitator_85	693	8.9	6.9	0	NW_016107391.1	699610	699710	-12907459	+	Platy-1-2a	Unspecified	2	109	0	549394
	Ceb_Imitator_86	650	15.4	3.9	0	NW_016107400.1	4302630	4302733	-5745722	C	Platy-1-2a	Unspecified	0	109	2	613497
	Ceb_Imitator_87	743	4	5	0	NW_016107402.1	2539667	2539767	-4559320	+	Platy-1-2a	Unspecified	2	107	-2	626874
	Ceb_Imitator_88	509	12.5	5.7	0	NW_016107408.1	6191680	6191767	-607532	C	Platy-1-2a	Unspecified	0	109	17	666216
	Ceb_Imitator_89	670	7.8	4.8	0	NW_016107417.1	3119325	3119427	-3248444	+	Platy-1-2a	Unspecified	2	109	0	701899
	Ceb_Imitator_90	661	9.7	4.8	0	NW_016107446.1	4514009	4514111	-835312	+	Platy-1-2a	Unspecified	2	109	0	821212
	Ceb_Imitator_91	501	9	20.2	0	NW_016107450.1	1956374	1956462	-3323359	C	Platy-1-2a	Unspecified	0	109	3	832467
	Ceb_Imitator_92	657	10.7	4.8	0	NW_016107453.1	748633	748735	-4506100	+	Platy-1-2a	Unspecified	2	109	0	846482
	Ceb_Imitator_93	587	11	7.9	0.9	NW_016107481.1	2160611	2160711	-2361632	+	Platy-1-2a	Unspecified	2	109	0	928258
	Ceb_Imitator_94	754	7.8	3.9	0	NW_016107490.1	3590963	3591064	-679879	C	Platy-1-2a	Unspecified	0	109	4	955809
	Ceb_Imitator_95	615	14.7	5.9	0	NW_016107514.1	1090226	1090327	-6360465	C	Platy-1-2a	Unspecified	0	109	2	1019939
	Ceb_Imitator_96	616	11.7	4.8	0	NW_016107574.1	995811	995913	-3726471	+	Platy-1-2a	Unspecified	2	109	0	1175796
	Ceb_Imitator_97	697	7.8	4.8	0	NW_016107575.1	1861512	1861614	-1311795	C	Platy-1-2a	Unspecified	0	109	2	1179727
	Ceb_Imitator_98	542	11.2	5.1	0	NW_016107595.1	2835820	2835917	-1134171	+	Platy-1-2a	Unspecified	2	104	-5	1230698
	Ceb_Imitator_99	719	6.8	4.8	0	NW_016107604.1	2428362	2428464	-493638	C	Platy-1-2a	Unspecified	0	109	2	1249833
	Ceb_Imitator_100	612	10	7.9	0.9	NW_016107618.1	253113	253213	-2500342	C	Platy-1-2a	Unspecified	0	109	2	1273487
	Ceb_Imitator_101	657	11.8	4.9	0	NW_016107618.1	727131	727232	-2026323	C	Platy-1-2a	Unspecified	0	109	3	1274248
	Ceb_Imitator_102	631	7.8	4.9	0	NW_016107633.1	517720	517821	-2163022	+	Platy-1-2a	Unspecified	3	109	0	1301504
	Ceb_Imitator_103	702	10.7	4.8	0	NW_016107667.1	1318076	1318178	-1085667	C	Platy-1-2a	Unspecified	0	109	2	1355660
	Ceb_Imitator_104	686	7.8	4.9	0	NW_016107669.1	1753138	1753239	-630494	C	Platy-1-2a	Unspecified	0	109	3	1359075
	Ceb_Imitator_105	593	14	5	0	NW_016107678.1	1104653	1104752	-1202729	+	Platy-1-2a	Unspecified	2	106	-3	1372721
	Ceb_Imitator_106	609	16.2	3.8	0	NW_016107692.1	1720268	1720372	-459166	C	Platy-1-2a	Unspecified	0	109	1	1392347
	Ceb_Imitator_107	680	4.9	4.8	0.9	NW_016107700.1	416958	417061	-3538495	+	Platy-1-2a	Unspecified	2	109	0	1399731
	Ceb_Imitator_108	727	7.8	4.8	0.9	NW_016107700.1	463832	463935	-3491621	C	Platy-1-2a	Unspecified	0	109	2	1399819
	Ceb_Imitator_109	698	8.7	4.8	0	NW_016107745.1	112145	112247	-1730569	+	Platy-1-2a	Unspecified	2	109	0	1461401
	Ceb_Imitator_110	737	6.8	4.8	0	NW_016107757.1	947270	947372	-820205	C	Platy-1-2a	Unspecified	0	109	2	1477735
	Ceb_Imitator_111	656	6.8	5.8	0	NW_016107934.1	161044	161146	-754300	C	Platy-1-2a	Unspecified	0	109	1	1635872
	Ceb_Imitator_112	657	7.1	9.1	0	NW_016107936.1	307455	307553	-593884	+	Platy-1-2a	Unspecified	2	109	0	1636649
	Ceb_Imitator_113	769	6.8	4.8	0	NW_016107983.1	156519	156621	-600981	+	Platy-1-2a	Unspecified	2	109	0	1663105
	Ceb_Imitator_114	564	12.2	9.2	0	NW_016108138.1	25136	25233	-321335	+	Platy-1-2a	Unspecified	2	108	-1	1722898
	Ceb_Imitator_115	643	13.6	4.8	0	NW_016108172.1	4180	4282	-273756	C	Platy-1-2a	Unspecified	0	109	2	1729331
	Ceb_Imitator_116	708	9	5	0	NW_016108563.1	842	941	-20608	C	Platy-1-2a	Unspecified	0	109	5	1750406
	Ceb_Imitator_117	602	11.2	5.1	0	NW_016109720.1	410	507	-3756	+	Platy-1-2a	Unspecified	2	104	-5	1760307
	Ceb_Imitator_118	674	9.2	5.1	0	NW_016107319.1	5359648	5359745	-10827992	+	Platy-1-2b	Unspecified	2	104	-5	49333
	Ceb_Imitator_119	678	6.8	4.8	0	NW_016107328.1	8022276	8022378	-4608001	+	Platy-1-2b	Unspecified	2	109	0	122879
	Ceb_Imitator_120	615	14.8	5	0	NW_016107331.1	4220243	4220343	-8041936	C	Platy-1-2b	Unspecified	0	109	4	149411
	Ceb_Imitator_121	655	13.6	4.8	0	NW_016107334.1	3752839	3752941	-7972485	C	Platy-1-2b	Unspecified	0	109	2	181243
	Ceb_Imitator_122	758	7.8	4.8	0	NW_016107337.1	5974885	5974987	-5604536	+	Platy-1-2b	Unspecified	2	109	0	205475
	Ceb_Imitator_123	565	14.6	4.8	0	NW_016107348.1	1289246	1289348	-9268311	+	Platy-1-2b	Unspecified	2	109	0	278447
	Ceb_Imitator_124	661	10.7	4.8	0	NW_016107357.1	3385714	3385816	-16081232	+	Platy-1-2b	Unspecified	2	109	0	335292
	Ceb_Imitator_125	357	11.7	8.3	0	NW_016107367.1	7642079	7642138	-1107203	C	Platy-1-2b	Unspecified	0	109	45	405657
	Ceb_Imitator_126	650	7.8	4.8	0	NW_016107377.1	595565	595667	-7536607	C	Platy-1-2b	Unspecified	0	109	2	472541
	Ceb_Imitator_127	632	11.7	4.8	0	NW_016107379.1	7954829	7954931	-38013	+	Platy-1-2b	Unspecified	2	109	0	487849
	Ceb_Imitator_128	588	5.4	17.4	0	NW_016107391.1	577353	577444	-13029725	+	Platy-1-2b	Unspecified	2	109	0	549280
	Ceb_Imitator_129	516	15.3	8.2	0	NW_016107398.1	1426854	1426951	-5766458	C	Platy-1-2b	Unspecified	0	109	4	600460
	Ceb_Imitator_130	607	11.7	4.8	0	NW_016107445.1	1627580	1627682	-3733866	C	Platy-1-2b	Unspecified	0	109	2	818041
	Ceb_Imitator_131	387	19.8	6.2	0	NW_016107465.1	555106	555201	-5214021	+	Platy-1-2b	Unspecified	2	103	-6	883547
	Ceb_Imitator_132	627	10.8	4.9	0	NW_016107518.1	322794	322895	-3929678	+	Platy-1-2b	Unspecified	2	108	-1	1030622
	Ceb_Imitator_133	605	14.4	4.8	0	NW_016107534.1	960621	960724	-2684510	C	Platy-1-2b	Unspecified	0	109	1	1076848
	Ceb_Imitator_134	542	11.7	4.5	7.4	NW_016107569.1	729644	729754	-2490798	C	Platy-1-2b	Unspecified	0	109	2	1159159
	Ceb_Imitator_135	672	9.6	4.8	0	NW_016107581.1	1721141	1721244	-2710999	+	Platy-1-2b	Unspecified	1	109	0	1200340
	Ceb_Imitator_136	646	7.8	5.9	0	NW_016107702.1	1253552	1253653	-874288	+	Platy-1-2b	Unspecified	2	109	0	1408016
	Ceb_Imitator_137	668	11.7	4.8	0	NW_016107814.1	918128	918230	-542041	+	Platy-1-2b	Unspecified	2	109	0	1542560
	Ceb_Imitator_138	666	8.7	4.8	0	NW_016107822.1	480179	480281	-955787	C	Platy-1-2b	Unspecified	0	109	2	1547191
	Ceb_Imitator_139	637	11.7	4.8	0	NW_016107822.1	638497	638599	-797469	+	Platy-1-2b	Unspecified	2	109	0	1547257
	Ceb_Imitator_140	507	17.5	4.8	0	NW_016107902.1	878818	878920	-171400	C	Platy-1-2b	Unspecified	0	109	2	1615694
	Ceb_Imitator_141	581	10.6	14.9	0	NW_016107956.1	825777	825870	-22655	+	Platy-1-2b	Unspecified	2	109	0	1648090
	Ceb_Imitator_142	633	9.9	5.9	0	NW_016107317.1	6960708	6960808	-9851674	+	Platy-1-3	Unspecified	3	109	0	32275
	Ceb_Imitator_143	716	5	5	0	NW_016107325.1	12699171	12699270	-132499	C	Platy-1-3	Unspecified	0	109	5	104058
	Ceb_Imitator_144	763	5.9	4.9	0	NW_016107327.1	11460726	11460827	-1956120	C	Platy-1-3	Unspecified	0	109	3	119370
	Ceb_Imitator_145	609	13.6	4.8	0	NW_016107327.1	11751171	11751273	-1665674	C	Platy-1-3	Unspecified	0	109	2	119828
	Ceb_Imitator_146	509	15.8	4.8	1.9	NW_016107330.1	1375571	1375673	-10903039	C	Platy-1-3	Unspecified	0	109	4	133185
	Ceb_Imitator_147	278	14.7	0.8	22.8	NW_016107333.1	6714884	6715006	-13647205	C	Platy-1-3	Unspecified	0	109	9	164027
	Ceb_Imitator_148	648	11.7	4.8	0	NW_016107341.1	9438961	9439063	-1477554	+	Platy-1-3	Unspecified	2	109	0	238153
	Ceb_Imitator_149	757	4.9	4.9	0	NW_016107342.1	3264891	3264992	-13758496	+	Platy-1-3	Unspecified	3	109	0	240678
	Ceb_Imitator_150	663	13.6	3.9	0	NW_016107345.1	6725864	6725966	-3898568	+	Platy-1-3	Unspecified	3	109	0	261466
	Ceb_Imitator_151	507	10.5	14.7	0	NW_016107351.1	1449574	1449668	-9241043	C	Platy-1-3	Unspecified	0	109	1	294572
	Ceb_Imitator_152	228	14.8	4.8	11.4	NW_016107354.1	3683315	3683398	-10049775	C	Platy-1-3	Unspecified	0	109	31	317358
	Ceb_Imitator_153	598	11.6	4.7	2.8	NW_016107357.1	14360639	14360744	-5106304	C	Platy-1-3	Unspecified	0	109	2	343475
	Ceb_Imitator_154	712	6.8	4.8	0	NW_016107366.1	7666127	7666229	-4287512	+	Platy-1-3	Unspecified	2	109	0	394532
	Ceb_Imitator_155	738	8.7	4.8	0	NW_016107391.1	2359213	2359315	-11247854	+	Platy-1-3	Unspecified	2	109	0	551022
	Ceb_Imitator_156	757	7.8	4.8	0	NW_016107397.1	8328478	8328580	-1839182	C	Platy-1-3	Unspecified	0	109	2	598087
	Ceb_Imitator_157	474	11.9	6.3	9.3	NW_016107423.1	104427	104537	-6033792	C	Platy-1-3	Unspecified	0	109	2	721945
	Ceb_Imitator_158	749	5.9	4.9	0	NW_016107424.1	1987323	1987424	-4120721	C	Platy-1-3	Unspecified	0	109	3	725408
	Ceb_Imitator_159	683	9.7	4.8	0	NW_016107436.1	4947724	4947826	-726938	C	Platy-1-3	Unspecified	0	109	2	780163
	Ceb_Imitator_160	759	5.8	4.8	0	NW_016107469.1	1704239	1704341	-3103798	C	Platy-1-3	Unspecified	0	109	2	898609
	Ceb_Imitator_161	345	12.2	30.5	0	NW_016107512.1	657004	657085	-3273191	C	Platy-1-3	Unspecified	0	109	3	1013258
	Ceb_Imitator_162	736	4.8	4.8	0	NW_016107520.1	2937869	2937971	-907253	C	Platy-1-3	Unspecified	0	109	2	1039339
	Ceb_Imitator_163	618	9.8	5.9	0	NW_016107552.1	1950147	1950248	-2270443	+	Platy-1-3	Unspecified	2	109	0	1129116
	Ceb_Imitator_164	690	9.8	4.9	0	NW_016107553.1	3070015	3070116	-383671	+	Platy-1-3	Unspecified	3	109	0	1134307
	Ceb_Imitator_165	630	10.8	5.9	0	NW_016107717.1	1756515	1756616	-258176	+	Platy-1-3	Unspecified	2	109	0	1424245
	Ceb_Imitator_166	560	14.3	5.1	0	NW_016107727.1	610966	611063	-1314813	+	Platy-1-3	Unspecified	2	104	-5	1435457
	Ceb_Imitator_167	568	12.6	4.8	0	NW_016107793.1	1060782	1060884	-500515	+	Platy-1-3	Unspecified	2	109	0	1521074
	Ceb_Imitator_168	623	10.7	4.8	0	NW_016107826.1	779556	779658	-630720	C	Platy-1-3	Unspecified	0	109	2	1550375
	Ceb_Imitator_169	695	9.7	4.8	0	NW_016107828.1	364878	364980	-1038510	C	Platy-1-3	Unspecified	0	109	2	1551230
	Ceb_Imitator_170	650	11.7	4.8	0	NW_016107835.1	1328205	1328307	-266933	+	Platy-1-3	Unspecified	2	109	0	1556342
	Ceb_Imitator_171	626	11.7	4.8	0	NW_016107850.1	884788	884890	-495539	C	Platy-1-3	Unspecified	0	109	2	1570938
	Ceb_Imitator_172	657	9.6	4.8	0	NW_016107973.1	234452	234555	-1083793	+	Platy-1-3	Unspecified	1	109	0	1659419
	Ceb_Imitator_173	519	9.4	12.4	0.9	NW_016108198.1	124161	124257	-115984	C	Platy-1-3	Unspecified	0	109	2	1733336
	Ceb_Imitator_174	535	14.6	4.8	0	NW_016107418.1	3421589	3421691	-2944228	+	Platy-1-4	Unspecified	1	108	-1	707178
	Ceb_Imitator_175	711	5.9	4.9	0	NW_016107430.1	4223886	4223987	-1757962	C	Platy-1-4	Unspecified	0	109	3	748710
	Ceb_Imitator_176	722	5	6.9	0	NW_016107433.1	1414906	1415006	-4502163	C	Platy-1-4	Unspecified	0	109	2	760760
	Ceb_Imitator_177	563	13.6	4.8	0	NW_016107484.1	3888265	3888367	-577776	C	Platy-1-4	Unspecified	0	109	2	940351
	Ceb_Imitator_178	811	3.9	3.9	0	NW_016107564.1	562266	562369	-2739421	+	Platy-1-4	Unspecified	2	109	0	1151641
	Ceb_Imitator_179	234	14.7	0	27.3	NW_016107851.1	976354	976465	-338352	C	Platy-1-4	Unspecified	0	109	22	1571814
	Ceb_Imitator_180	674	12.4	3.8	0	NW_016107319.1	11900631	11900735	-4287002	C	Platy-1-4a	Unspecified	0	109	1	52066
	Ceb_Imitator_181	761	3.9	4.8	0	NW_016107324.1	3565978	3566080	-9467260	+	Platy-1-4a	Unspecified	2	109	0	92910
	Ceb_Imitator_182	684	9.5	3.8	0	NW_016107324.1	6877112	6877216	-6156124	+	Platy-1-4a	Unspecified	1	109	0	94527
	Ceb_Imitator_183	778	5	5	0	NW_016107340.1	10634567	10634667	-620780	+	Platy-1-4a	Unspecified	3	108	-1	234619
	Ceb_Imitator_184	769	4.9	4.9	0	NW_016107342.1	5041685	5041786	-11981702	+	Platy-1-4a	Unspecified	3	109	0	241701
	Ceb_Imitator_185	693	8.9	7.9	0	NW_016107343.1	6515667	6515767	-4860531	C	Platy-1-4a	Unspecified	0	109	1	249250
	Ceb_Imitator_186	771	4.8	4.8	0	NW_016107350.1	542275	542377	-9825493	+	Platy-1-4a	Unspecified	2	109	0	288303
	Ceb_Imitator_187	726	5.8	4.8	0	NW_016107357.1	11428700	11428802	-8038246	+	Platy-1-4a	Unspecified	2	109	0	341729
	Ceb_Imitator_188	653	6.8	4.8	0.9	NW_016107365.1	7945869	7945972	-991765	C	Platy-1-4a	Unspecified	0	109	2	390128
	Ceb_Imitator_189	738	5.9	4.9	0	NW_016107367.1	7992875	7992976	-756365	C	Platy-1-4a	Unspecified	0	109	3	405882
	Ceb_Imitator_190	742	2.9	4.8	0	NW_016107368.1	3139387	3139489	-6755577	C	Platy-1-4a	Unspecified	0	109	2	409711
	Ceb_Imitator_191	675	7.1	9.1	0	NW_016107374.1	7094537	7094635	-1127500	C	Platy-1-4a	Unspecified	0	109	2	455032
	Ceb_Imitator_192	779	2.9	4.9	0	NW_016107394.1	5844059	5844160	-2615243	+	Platy-1-4a	Unspecified	3	109	0	571606
	Ceb_Imitator_193	770	5.9	4.9	0	NW_016107403.1	2828685	2828786	-4183431	+	Platy-1-4a	Unspecified	3	109	0	637586
	Ceb_Imitator_194	776	4.9	4.9	0	NW_016107411.1	3019365	3019466	-3720061	C	Platy-1-4a	Unspecified	0	109	3	677341
	Ceb_Imitator_195	759	2.9	4.9	0	NW_016107423.1	2912829	2912930	-3225399	C	Platy-1-4a	Unspecified	0	109	3	723453
	Ceb_Imitator_196	772	6.8	4.8	0	NW_016107444.1	4085327	4085429	-2692691	+	Platy-1-4a	Unspecified	2	109	0	814256
	Ceb_Imitator_197	840	1	4.9	0	NW_016107477.1	3282053	3282154	-1284227	+	Platy-1-4a	Unspecified	3	109	0	919624
	Ceb_Imitator_198	622	11.7	4.8	0	NW_016107500.1	3906206	3906308	-1913594	C	Platy-1-4a	Unspecified	0	109	2	983260
	Ceb_Imitator_199	786	4.8	4.8	0	NW_016107511.1	2631685	2631787	-1317681	C	Platy-1-4a	Unspecified	0	109	2	1011586
	Ceb_Imitator_200	765	4.8	4.8	0	NW_016107517.1	4159111	4159213	-48510	+	Platy-1-4a	Unspecified	2	109	0	1029886
	Ceb_Imitator_201	744	8.8	3.9	0	NW_016107520.1	3286753	3286854	-558370	+	Platy-1-4a	Unspecified	3	108	-1	1039637
	Ceb_Imitator_202	649	10.7	4.8	0	NW_016107551.1	3412237	3412339	-53811	+	Platy-1-4a	Unspecified	2	109	0	1127606
	Ceb_Imitator_203	481	7	26.7	0	NW_016107553.1	1843767	1843852	-1609935	C	Platy-1-4a	Unspecified	0	109	1	1133133
	Ceb_Imitator_204	663	6.8	4.8	0	NW_016107564.1	797102	797204	-2504586	C	Platy-1-4a	Unspecified	0	109	2	1151729
	Ceb_Imitator_205	676	12.6	4.8	0	NW_016107649.1	962506	962608	-1750084	C	Platy-1-4a	Unspecified	0	109	2	1329493
	Ceb_Imitator_206	850	2	4.9	0	NW_016107707.1	959430	959531	-1126476	+	Platy-1-4a	Unspecified	3	109	0	1414866
	Ceb_Imitator_207	778	4.8	4.8	0	NW_016107774.1	1415827	1415929	-274873	+	Platy-1-4a	Unspecified	2	109	0	1499414
	Ceb_Imitator_208	561	13.6	4.8	0.9	NW_016107788.1	759882	759985	-830512	C	Platy-1-4a	Unspecified	0	109	2	1513396
	Ceb_Imitator_209	725	6.7	4.8	0	NW_016107956.1	586937	587040	-261485	C	Platy-1-4a	Unspecified	0	109	1	1647731
	Ceb_Imitator_210	762	4.8	4.8	0	NW_016108056.1	141476	141578	-386775	C	Platy-1-4a	Unspecified	0	109	2	1697335
	Ceb_Imitator_211	784	6.8	4.8	0	NW_016107350.1	9467095	9467197	-900673	C	Platy-1-5	Unspecified	0	109	2	292280
	Ceb_Imitator_212	639	6.9	5.9	0	NW_016107397.1	3779335	3779436	-6388326	C	Platy-1-5	Unspecified	0	109	2	588989
	Ceb_Imitator_213	735	9.5	0.9	0	NW_016107413.1	2059944	2060048	-4557322	C	Platy-1-5	Unspecified	0	109	4	682723
	Ceb_Imitator_214	614	12.9	5	0	NW_016107425.1	5445315	5445415	-652902	+	Platy-1-5	Unspecified	2	107	-2	732465
	Ceb_Imitator_215	726	5.9	5	0	NW_016107482.1	5012032	5012132	-113258	+	Platy-1-5	Unspecified	2	107	-2	931917
	Ceb_Imitator_216	778	8.5	0.9	0	NW_016107518.1	2956676	2956781	-1295792	+	Platy-1-5	Unspecified	3	109	0	1033238
	Ceb_Imitator_217	781	8.3	0.9	0	NW_016107519.1	3022845	3022952	-848321	C	Platy-1-5	Unspecified	0	109	1	1036420
	Ceb_Imitator_218	297	19.7	9.9	4.7	NW_016107568.1	2480077	2480177	-752956	+	Platy-1-5	Unspecified	4	109	0	1157272
	Ceb_Imitator_219	788	6.7	0.9	0	NW_016107788.1	755725	755829	-834668	C	Platy-1-5	Unspecified	0	109	4	1513388
	Ceb_Imitator_220	845	4.7	0.9	0	NW_016107792.1	131192	131297	-1449486	C	Platy-1-5	Unspecified	0	109	3	1519071
	Ceb_Imitator_221	574	9.3	1.1	1.1	NW_016107813.1	1347546	1347632	-122726	C	Platy-1-5	Unspecified	0	109	23	1541462
	Ceb_Imitator_222	796	5.7	0.9	0	NW_016107831.1	219787	219892	-1173826	+	Platy-1-5	Unspecified	2	108	-1	1552752
	Ceb_Imitator_223	758	11.1	0.9	0	NW_016107952.1	705048	705155	-148781	+	Platy-1-5	Unspecified	1	109	0	1645185
	Ceb_Imitator_224	255	22.4	0	22.2	NW_016107962.1	432493	432624	-385823	C	Platy-1-5	Unspecified	0	109	2	1650277
	Ceb_Imitator_225	836	4.7	0.9	0	NW_016108013.1	249147	249253	-399982	+	Platy-1-5	Unspecified	2	109	0	1677370
	Ceb_Imitator_226	645	11.7	4.8	0	NW_016108037.1	413789	413891	-189635	+	Platy-1-5	Unspecified	2	109	0	1687880
	Ceb_Imitator_227	829	5.7	0.9	0.9	NW_016108242.1	105701	105807	-61202	C	Platy-1-5	Unspecified	0	109	3	1738195
	Ceb_Imitator_228	623	11.7	4.8	0.9	NW_016107365.1	594314	594417	-8343320	C	Platy-1-6	Unspecified	0	109	2	384623
	Ceb_Imitator_229	446	21.6	4.8	0.9	NW_016107410.1	2738290	2738392	-4009366	+	Platy-1-6	Unspecified	3	109	0	672680
	Cebus albifrons	SW	%	perc	perc	query	position in query				matching	repeat	position in repeat
	Locus Name	score	div.	del.	ins.	sequence	begin	end	(left)	Strand	repeat	class/family	begin	end	(left)	ID
	CebAlb_1	551	8.4	7.4	0	JAKFHX010001859.1	4079895	4079989	-6787460	+	Platy-1-1	Unspecified	2	103	-6	1859436
	CebAlb_2	691	8.7	4.8	0	JAKFHX010000646.1	850983	851085	-3034265	C	Platy-1-1	Unspecified	0	109	2	421497
	CebAlb_3	650	8.7	4.8	0	JAKFHX010001958.1	2794954	2795056	-6799905	+	Platy-1-1	Unspecified	2	109	0	1941344
	CebAlb_4	701	9.6	4.8	0	JAKFHX010001847.1	1787523	1787626	-9206333	C	Platy-1-1	Unspecified	0	109	1	1824891
	CebAlb_5	635	9.7	4.8	0	JAKFHX010000668.1	35310293	35310395	-122076	+	Platy-1-1	Unspecified	2	109	0	452497
	CebAlb_6	503	9.8	6.7	1.8	JAKFHX010001637.1	2149457	2149560	-12857846	+	Platy-1-1	Unspecified	1	109	0	1571153
	CebAlb_7	585	10.2	10.2	0	JAKFHX010001112.1	5179063	5179160	-54227182	C	Platy-1-1	Unspecified	0	109	2	616238
	CebAlb_8	567	10.7	4.8	0.9	JAKFHX010001470.1	6142564	6142667	-11781915	+	Platy-1-1	Unspecified	2	109	0	1268476
	CebAlb_9	701	10.7	4.8	0	JAKFHX010001492.1	13145661	13145763	-4381563	C	Platy-1-1	Unspecified	0	109	2	1318276
	CebAlb_10	657	10.7	4.8	0	JAKFHX010001636.1	27079777	27079879	-21098531	C	Platy-1-1	Unspecified	0	109	2	1560466
	CebAlb_11	629	10.8	5.9	0	JAKFHX010001858.1	25697204	25697305	-19486425	+	Platy-1-1	Unspecified	2	109	0	1846002
	CebAlb_12	375	11.8	28.2	0	JAKFHX010000668.1	19199586	19199670	-16232801	+	Platy-1-1	Unspecified	1	109	0	443413
	CebAlb_13	639	11.8	5.9	0	JAKFHX010001079.1	819883	819984	-1683289	+	Platy-1-1	Unspecified	2	109	0	606187
	CebAlb_14	566	12	6	0	JAKFHX010001112.1	57989255	57989354	-1416988	+	Platy-1-1	Unspecified	4	109	0	648021
	CebAlb_15	616	12	5	0	JAKFHX010001243.1	699755	699854	-775060	C	Platy-1-1	Unspecified	0	109	5	812445
	CebAlb_16	617	12.2	5.1	0	JAKFHX010000001.1	46385346	46385443	-13250606	+	Platy-1-1	Unspecified	3	105	-4	23058
	CebAlb_17	668	12.6	4.8	0	JAKFHX010000191.1	823777	823879	-5498902	+	Platy-1-1	Unspecified	2	109	0	172548
	CebAlb_18	620	12.8	4.9	0	JAKFHX010001290.1	765927	766028	-231428	+	Platy-1-1	Unspecified	2	108	-1	907827
	CebAlb_19	533	12.9	6.5	5.6	JAKFHX010000002.1	5250761	5250867	-37871933	+	Platy-1-1	Unspecified	2	109	0	38783
	CebAlb_20	533	12.9	6.4	7.4	JAKFHX010001437.1	14406719	14406827	-5512087	C	Platy-1-1	Unspecified	0	109	2	1231225
	CebAlb_21	605	13.5	3.9	0	JAKFHX010001492.1	10588934	10589037	-6938289	C	Platy-1-1	Unspecified	0	109	2	1315211
	CebAlb_22	613	13.6	4.8	0	JAKFHX010000668.1	7124761	7124863	-28307608	+	Platy-1-1	Unspecified	2	109	0	435875
	CebAlb_23	580	13.6	4.8	0	JAKFHX010000668.1	7135705	7135807	-28296664	+	Platy-1-1	Unspecified	2	109	0	435933
	CebAlb_24	593	13.7	5.9	0	JAKFHX010001303.1	35349719	35349820	-14690300	C	Platy-1-1	Unspecified	0	109	2	938080
	CebAlb_25	641	13.9	6.9	0	JAKFHX010000979.1	2211991	2212091	-649509	C	Platy-1-1	Unspecified	0	109	2	574832
	CebAlb_26	227	14	8.8	0	JAKFHX010001858.1	28638512	28638568	-16545162	C	Platy-1-1	Unspecified	0	109	48	1847587
	CebAlb_27	662	14.4	4.8	0	JAKFHX010001337.1	3452900	3453003	-20079490	C	Platy-1-1	Unspecified	0	109	1	997183
	CebAlb_28	617	14.6	4.8	0	JAKFHX010000635.1	2915439	2915541	-1001238	+	Platy-1-1	Unspecified	2	109	0	419129
	CebAlb_29	563	14.6	4.8	0	JAKFHX010001315.1	8112710	8112812	-15803166	C	Platy-1-1	Unspecified	0	109	2	965302
	CebAlb_30	259	14.9	10.1	2.7	JAKFHX010001858.1	15279670	15279738	-29903992	C	Platy-1-1	Unspecified	0	109	36	1841162
	CebAlb_31	469	17.4	5.1	0	JAKFHX010001248.1	26366053	26366150	-819338	+	Platy-1-1	Unspecified	1	103	-6	831096
	CebAlb_32	251	17.4	15.8	2.1	JAKFHX010001670.1	9408123	9408204	-4835857	C	Platy-1-1	Unspecified	0	109	17	1608340
	CebAlb_33	522	17.5	4.8	0.9	JAKFHX010000669.1	579835	579938	-3217651	C	Platy-1-1	Unspecified	0	109	2	453111
	CebAlb_34	509	17.5	4.8	0	JAKFHX010001381.1	9018440	9018542	-13513325	+	Platy-1-1	Unspecified	2	109	0	1083669
	CebAlb_35	276	17.6	7.1	2.7	JAKFHX010000846.1	3197437	3197506	-39782	C	Platy-1-1	Unspecified	0	109	37	517468
	CebAlb_36	253	17.9	7.2	2.8	JAKFHX010000280.1	1353668	1353736	-4308309	C	Platy-1-1	Unspecified	0	109	38	236679
	CebAlb_37	238	18.1	3	24.8	JAKFHX010001303.1	34066518	34066649	-15973471	+	Platy-1-1	Unspecified	1	109	0	936762
	CebAlb_38	271	18.2	7.5	1.4	JAKFHX010001248.1	273808	273874	-26911614	C	Platy-1-1	Unspecified	0	109	39	821473
	CebAlb_39	229	19.7	5.9	2.9	JAKFHX010001112.1	53646011	53646078	-5760264	C	Platy-1-1	Unspecified	0	109	40	645154
	CebAlb_40	247	19.7	15.9	2	JAKFHX010001381.1	11019045	11019132	-11512735	C	Platy-1-1	Unspecified	0	109	10	1088830
	CebAlb_41	268	20.2	9.7	8.7	JAKFHX010000224.1	31465922	31466024	-9495922	C	Platy-1-1	Unspecified	0	109	6	212906
	CebAlb_42	326	20.6	3.2	18.4	JAKFHX010001136.1	539372	539496	-1785923	+	Platy-1-1	Unspecified	1	109	0	685614
	CebAlb_43	271	20.7	6.7	3.2	JAKFHX010001503.1	4568700	4568789	-12340713	C	Platy-1-1	Unspecified	0	109	17	1326583
	CebAlb_44	241	20.8	6.3	2.4	JAKFHX010001470.1	10683278	10683356	-7241226	C	Platy-1-1	Unspecified	0	109	28	1276835
	CebAlb_45	310	21.4	3.9	8.2	JAKFHX010000224.1	35754764	35754865	-5207081	C	Platy-1-1	Unspecified	0	109	12	215443
	CebAlb_46	243	22.1	4.3	7.8	JAKFHX010001681.1	503582	503674	-12661632	C	Platy-1-1	Unspecified	0	109	20	1615148
	CebAlb_47	371	24.3	4.8	0.9	JAKFHX010001603.1	13251101	13251204	-2585901	+	Platy-1-1	Unspecified	2	109	0	1510776
	CebAlb_48	244	24.4	4.4	4.4	JAKFHX010001125.1	658859	658948	-1757188	C	Platy-1-1	Unspecified	0	109	20	683210
	CebAlb_49	236	25	4.8	2.9	JAKFHX010001024.1	1738923	1739025	-925310	C	Platy-1-1	Unspecified	0	109	5	598262
	CebAlb_50	454	7.1	28.2	0	JAKFHX010001759.1	4323633	4323717	-7964410	C	Platy-1-2	Unspecified	0	109	1	1752242
	CebAlb_51	675	8.7	4.8	0	JAKFHX010000025.1	1760113	1760215	-5972906	C	Platy-1-2	Unspecified	0	109	2	80537
	CebAlb_52	657	8.7	4.8	0	JAKFHX010001581.1	15882927	15883029	-122488	C	Platy-1-2	Unspecified	0	109	2	1453085
	CebAlb_53	692	9.7	4.8	0	JAKFHX010001969.1	6284168	6284270	-37560965	+	Platy-1-2	Unspecified	2	109	0	1956780
	CebAlb_54	628	9.8	5.9	0	JAKFHX010000058.1	192446	192547	-7197786	C	Platy-1-2	Unspecified	0	109	2	88681
	CebAlb_55	655	9.8	5.9	0	JAKFHX010001459.1	5741180	5741281	-12761182	C	Platy-1-2	Unspecified	0	109	2	1250864
	CebAlb_56	590	10	7	0	JAKFHX010001892.1	7072975	7073074	-3317297	+	Platy-1-2	Unspecified	3	109	0	1895363
	CebAlb_57	684	10.6	4.8	0	JAKFHX010001870.1	9289232	9289335	-1283707	+	Platy-1-2	Unspecified	1	109	0	1877677
	CebAlb_58	651	11.5	4.8	0	JAKFHX010001759.1	1898519	1898622	-10389505	C	Platy-1-2	Unspecified	0	109	1	1750932
	CebAlb_59	633	13.7	4.9	0	JAKFHX010001237.1	18941500	18941601	-10100940	+	Platy-1-2	Unspecified	1	107	-2	800061
	CebAlb_60	496	14	8	0	JAKFHX010001525.1	26032879	26032978	-23368171	+	Platy-1-2	Unspecified	2	109	0	1374799
	CebAlb_61	587	14.6	4.8	0	JAKFHX010001248.1	14890103	14890205	-12295283	+	Platy-1-2	Unspecified	2	109	0	826530
	CebAlb_62	571	14.6	4.8	0	JAKFHX010001992.1	7868875	7868977	-1457885	+	Platy-1-2	Unspecified	2	109	0	2000183
	CebAlb_63	534	15.7	6.9	0	JAKFHX010001543.1	43155	43256	-112231	+	Platy-1-2	Unspecified	1	109	0	1413746
	CebAlb_64	294	24.5	4.7	4.7	JAKFHX010000413.1	878959	879065	-3978011	+	Platy-1-2	Unspecified	3	109	0	293326
	CebAlb_65	778	4.8	4.8	0	JAKFHX010001747.1	13297970	13298073	-33412700	C	Platy-1-2a	Unspecified	0	109	1	1705841
	CebAlb_66	726	4.9	4.8	0.9	JAKFHX010000247.1	5061665	5061768	-1093955	C	Platy-1-2a	Unspecified	0	109	2	227004
	CebAlb_67	732	4.9	4.9	0	JAKFHX010001204.1	12082516	12082617	-18090504	C	Platy-1-2a	Unspecified	0	109	3	707476
	CebAlb_68	746	5.9	4.9	0	JAKFHX010000446.1	36111327	36111428	-184142	+	Platy-1-2a	Unspecified	3	109	0	326603
	CebAlb_69	726	5.9	5	0	JAKFHX010001112.1	56242257	56242357	-3163985	+	Platy-1-2a	Unspecified	2	107	-2	646893
	CebAlb_70	718	5.9	5	0	JAKFHX010001636.1	33267082	33267182	-14911228	+	Platy-1-2a	Unspecified	4	109	0	1564158
	CebAlb_71	765	5.9	4.9	0	JAKFHX010001725.1	9802050	9802151	-3084860	+	Platy-1-2a	Unspecified	3	109	0	1679960
	CebAlb_72	765	5.9	4.9	0	JAKFHX010001725.1	9803851	9803952	-3083059	+	Platy-1-2a	Unspecified	3	109	0	1679961
	CebAlb_73	719	6.8	4.8	0	JAKFHX010001269.1	903428	903530	-259729	C	Platy-1-2a	Unspecified	0	109	2	860940
	CebAlb_74	769	6.8	4.8	0	JAKFHX010001300.1	725023	725125	-181333	C	Platy-1-2a	Unspecified	0	109	2	921379
	CebAlb_75	726	6.8	4.8	0	JAKFHX010001348.1	17822341	17822443	-5671393	+	Platy-1-2a	Unspecified	2	109	0	1027820
	CebAlb_76	681	6.8	4.8	0	JAKFHX010001992.1	6156198	6156300	-3170562	+	Platy-1-2a	Unspecified	2	109	0	1997074
	CebAlb_77	664	6.9	5.9	0	JAKFHX010001470.1	4898252	4898353	-13026229	C	Platy-1-2a	Unspecified	0	109	2	1266954
	CebAlb_78	559	7.5	15.1	0	JAKFHX010001229.1	1101100	1101192	-581798	+	Platy-1-2a	Unspecified	2	108	-1	777654
	CebAlb_79	687	7.8	4.8	0	JAKFHX010000001.1	50714793	50714895	-8921154	C	Platy-1-2a	Unspecified	0	109	2	28441
	CebAlb_80	631	7.8	4.9	0	JAKFHX010000069.1	6358009	6358110	-1013118	C	Platy-1-2a	Unspecified	0	109	3	100195
	CebAlb_81	720	7.8	4.8	0.9	JAKFHX010000247.1	5012777	5012880	-1142843	+	Platy-1-2a	Unspecified	2	109	0	226872
	CebAlb_82	754	7.8	3.9	0	JAKFHX010001415.1	13643973	13644074	-8113382	+	Platy-1-2a	Unspecified	4	109	0	1196757
	CebAlb_83	712	7.8	4.8	0	JAKFHX010001525.1	22308070	22308172	-27092977	+	Platy-1-2a	Unspecified	2	109	0	1373507
	CebAlb_84	727	7.8	4.8	0	JAKFHX010001714.1	3509838	3509940	-9401844	C	Platy-1-2a	Unspecified	0	109	2	1670614
	CebAlb_85	686	7.8	4.9	0	JAKFHX010001814.1	2085896	2085997	-9164842	C	Platy-1-2a	Unspecified	0	109	3	1805722
	CebAlb_86	511	7.9	20.2	0	JAKFHX010001001.1	9449756	9449844	-23978734	+	Platy-1-2a	Unspecified	3	109	0	583848
	CebAlb_87	637	8.1	9.1	0	JAKFHX010001659.1	8431928	8432026	-5932652	C	Platy-1-2a	Unspecified	0	109	2	1597399
	CebAlb_88	704	8.7	4.8	0	JAKFHX010000001.1	13379379	13379481	-46256568	C	Platy-1-2a	Unspecified	0	109	2	5786
	CebAlb_89	686	8.7	4.8	0	JAKFHX010001703.1	805931	806033	-12135058	C	Platy-1-2a	Unspecified	0	109	2	1650226
	CebAlb_90	501	8.8	17.6	0	JAKFHX010001112.1	15872604	15872694	-43533648	+	Platy-1-2a	Unspecified	3	109	0	624064
	CebAlb_91	630	9	7.9	0.9	JAKFHX010000113.1	13294837	13294937	-28316892	+	Platy-1-2a	Unspecified	2	109	0	127113
	CebAlb_92	708	9	5	0	JAKFHX010001238.1	497982	498081	-1019335	C	Platy-1-2a	Unspecified	0	109	5	805401
	CebAlb_93	635	9.2	9.2	0	JAKFHX010001725.1	8645378	8645475	-4241536	C	Platy-1-2a	Unspecified	0	109	3	1679613
	CebAlb_94	689	9.6	4.8	0	JAKFHX010001969.1	35519299	35519402	-8325833	+	Platy-1-2a	Unspecified	1	109	0	1969927
	CebAlb_95	661	9.7	4.8	0	JAKFHX010001237.1	9359659	9359761	-19682780	+	Platy-1-2a	Unspecified	2	109	0	791879
	CebAlb_96	725	9.7	4.8	0	JAKFHX010001370.1	19822450	19822552	-3307221	C	Platy-1-2a	Unspecified	0	109	2	1066071
	CebAlb_97	639	9.7	4.8	0	JAKFHX010001514.1	15322085	15322187	-1496187	C	Platy-1-2a	Unspecified	0	109	2	1351412
	CebAlb_98	622	9.7	4.8	0	JAKFHX010001525.1	5738645	5738747	-43662402	+	Platy-1-2a	Unspecified	2	109	0	1362205
	CebAlb_99	668	9.7	4.8	0	JAKFHX010001659.1	13651195	13651297	-713381	C	Platy-1-2a	Unspecified	0	109	2	1599556
	CebAlb_100	646	9.7	4.8	0	JAKFHX010002069.1	8122168	8122270	-712194	+	Platy-1-2a	Unspecified	2	109	0	2046903
	CebAlb_101	638	9.9	6.9	0	JAKFHX010001670.1	11115201	11115301	-3128760	+	Platy-1-2a	Unspecified	2	109	0	1611238
	CebAlb_102	631	10.7	4.8	0	JAKFHX010000890.1	23784568	23784670	-11032122	+	Platy-1-2a	Unspecified	2	109	0	537208
	CebAlb_103	681	10.7	4.8	0	JAKFHX010001492.1	1917397	1917499	-15609827	+	Platy-1-2a	Unspecified	2	109	0	1308044
	CebAlb_104	708	10.7	4.8	0	JAKFHX010001570.1	535211	535313	-15555593	C	Platy-1-2a	Unspecified	0	109	2	1431478
	CebAlb_105	639	10.7	4.8	0	JAKFHX010001636.1	37206606	37206708	-10971702	+	Platy-1-2a	Unspecified	2	109	0	1565857
	CebAlb_106	591	10.8	5.9	0	JAKFHX010000890.1	23781030	23781131	-11035661	+	Platy-1-2a	Unspecified	2	109	0	537207
	CebAlb_107	592	11	7.9	0.9	JAKFHX010000014.1	7939951	7940051	-40068	C	Platy-1-2a	Unspecified	0	109	2	79489
	CebAlb_108	616	11.7	4.8	0	JAKFHX010000224.1	16657569	16657671	-24304275	C	Platy-1-2a	Unspecified	0	109	2	204165
	CebAlb_109	621	11.7	4.8	0	JAKFHX010001381.1	6490982	6491084	-16040783	+	Platy-1-2a	Unspecified	2	109	0	1078858
	CebAlb_110	661	11.8	4.9	0	JAKFHX010000113.1	12747988	12748089	-28863740	+	Platy-1-2a	Unspecified	3	109	0	125983
	CebAlb_111	619	13	5	0	JAKFHX010000446.1	2152047	2152146	-34143424	+	Platy-1-2a	Unspecified	2	106	-3	309871
	CebAlb_112	630	13.7	5.9	0	JAKFHX010001559.1	2804613	2804714	-13508893	+	Platy-1-2a	Unspecified	2	109	0	1422274
	CebAlb_113	600	13.7	5.9	0	JAKFHX010001747.1	13784408	13784509	-32926264	C	Platy-1-2a	Unspecified	0	109	2	1706681
	CebAlb_114	640	14.6	4.8	0	JAKFHX010001640.1	35664	35766	-58280	C	Platy-1-2a	Unspecified	0	109	2	1576048
	CebAlb_115	650	15.4	3.9	0	JAKFHX010001870.1	1474471	1474574	-9098468	C	Platy-1-2a	Unspecified	0	109	2	1865958
	CebAlb_116	603	16.2	3.8	0	JAKFHX010000446.1	10495952	10496056	-25799514	+	Platy-1-2a	Unspecified	1	109	0	314073
	CebAlb_117	560	16.5	4.8	0	JAKFHX010001259.1	12357628	12357730	-14492861	C	Platy-1-2a	Unspecified	0	109	2	847644
	CebAlb_118	412	23.8	3.7	1.8	JAKFHX010001603.1	1535674	1535780	-14301325	+	Platy-1-2a	Unspecified	1	109	0	1479067
	CebAlb_119	588	5.4	17.4	0	JAKFHX010001670.1	10958342	10958433	-3285628	+	Platy-1-2b	Unspecified	2	109	0	1611032
	CebAlb_120	588	5.4	17.4	0	JAKFHX010001670.1	10963382	10963473	-3280588	+	Platy-1-2b	Unspecified	2	109	0	1611049
	CebAlb_121	588	5.4	17.4	0	JAKFHX010001670.1	10966152	10966243	-3277818	+	Platy-1-2b	Unspecified	2	109	0	1611061
	CebAlb_122	678	6.8	4.8	0	JAKFHX010001414.1	17507499	17507601	-31904743	+	Platy-1-2b	Unspecified	2	109	0	1167669
	CebAlb_123	704	6.9	4.9	0	JAKFHX010000324.1	4972627	4972728	-495754	+	Platy-1-2b	Unspecified	2	108	-1	255373
	CebAlb_124	646	7.8	5.9	0	JAKFHX010001125.1	1099691	1099792	-1316344	C	Platy-1-2b	Unspecified	0	109	2	683435
	CebAlb_125	750	7.8	4.8	0	JAKFHX010001315.1	17470570	17470672	-6445306	+	Platy-1-2b	Unspecified	2	109	0	969192
	CebAlb_126	650	7.8	4.8	0	JAKFHX010001747.1	31719715	31719817	-14990956	+	Platy-1-2b	Unspecified	2	109	0	1729919
	CebAlb_127	657	8.7	5.8	0	JAKFHX010000668.1	9424208	9424310	-26008161	C	Platy-1-2b	Unspecified	0	109	1	437434
	CebAlb_128	666	8.7	4.8	0	JAKFHX010001248.1	17462959	17463061	-9722427	+	Platy-1-2b	Unspecified	2	109	0	827538
	CebAlb_129	625	9.2	5.1	0	JAKFHX010000113.1	13854622	13854719	-27757110	+	Platy-1-2b	Unspecified	2	104	-5	127613
	CebAlb_130	587	9.5	11.6	0	JAKFHX010001414.1	24282891	24282985	-25129359	+	Platy-1-2b	Unspecified	1	106	-3	1172620
	CebAlb_131	678	9.6	4.8	0	JAKFHX010001681.1	8307732	8307835	-4857471	C	Platy-1-2b	Unspecified	0	109	1	1632358
	CebAlb_132	698	9.7	4.8	0	JAKFHX010001215.1	7435892	7435994	-22182164	C	Platy-1-2b	Unspecified	0	109	2	731108
	CebAlb_133	649	9.8	4.9	0	JAKFHX010001224.1	797643	797744	-959104	C	Platy-1-2b	Unspecified	0	109	3	753831
	CebAlb_134	609	10.3	5.2	0	JAKFHX010000802.1	2040603	2040699	-1420084	C	Platy-1-2b	Unspecified	0	109	8	508060
	CebAlb_135	581	10.6	14.9	0	JAKFHX010000779.1	24674579	24674672	-10328384	C	Platy-1-2b	Unspecified	0	109	2	497866
	CebAlb_136	669	10.7	4.8	0	JAKFHX010001570.1	13577686	13577788	-2513118	+	Platy-1-2b	Unspecified	2	109	0	1438431
	CebAlb_137	640	10.8	4.9	0	JAKFHX010001424.1	326176	326277	-34890	+	Platy-1-2b	Unspecified	2	108	-1	1204652
	CebAlb_138	649	11.7	4.8	0	JAKFHX010001248.1	17286942	17287044	-9898444	C	Platy-1-2b	Unspecified	0	109	2	827464
	CebAlb_139	632	11.7	4.8	0	JAKFHX010001370.1	1173431	1173533	-21956240	C	Platy-1-2b	Unspecified	0	109	2	1048097
	CebAlb_140	549	11.7	4.5	7.4	JAKFHX010001370.1	21047475	21047585	-2082188	+	Platy-1-2b	Unspecified	2	109	0	1068123
	CebAlb_141	703	11.7	4.8	0	JAKFHX010001381.1	17625089	17625191	-4906676	+	Platy-1-2b	Unspecified	2	109	0	1096712
	CebAlb_142	358	11.7	8.3	0	JAKFHX010001525.1	10547673	10547732	-38853417	C	Platy-1-2b	Unspecified	0	109	45	1364789
	CebAlb_143	674	11.7	4.8	0	JAKFHX010001736.1	9162339	9162441	-3396764	C	Platy-1-2b	Unspecified	0	109	2	1689533
	CebAlb_144	649	11.7	4.8	0	JAKFHX010001969.1	13190597	13190699	-30654536	+	Platy-1-2b	Unspecified	2	109	0	1959019
	CebAlb_145	583	12.9	5.9	0	JAKFHX010000113.1	1729591	1729691	-39882138	+	Platy-1-2b	Unspecified	2	108	-1	122746
	CebAlb_146	623	13.5	4.8	0	JAKFHX010000890.1	32193873	32193976	-2622816	+	Platy-1-2b	Unspecified	1	109	0	539785
	CebAlb_147	633	13.6	4.8	0	JAKFHX010000302.1	3489217	3489319	-2053816	C	Platy-1-2b	Unspecified	0	109	2	243565
	CebAlb_148	641	13.6	4.8	0	JAKFHX010000879.1	745018	745120	-2331979	+	Platy-1-2b	Unspecified	2	109	0	522768
	CebAlb_149	402	13.9	6.9	1.1	JAKFHX010002025.1	2330826	2330912	-6857583	C	Platy-1-2b	Unspecified	0	109	18	2014285
	CebAlb_150	596	14.4	4.8	0	JAKFHX010000001.1	36213941	36214044	-23422005	C	Platy-1-2b	Unspecified	0	109	1	14469
	CebAlb_151	555	14.6	4.8	0	JAKFHX010001459.1	17851843	17851945	-650518	+	Platy-1-2b	Unspecified	2	109	0	1258425
	CebAlb_152	463	15	7.9	0.9	JAKFHX010000002.1	993475	993575	-42129225	C	Platy-1-2b	Unspecified	0	109	2	35124
	CebAlb_153	516	15.3	8.2	0	JAKFHX010001525.1	48299655	48299752	-1101397	+	Platy-1-2b	Unspecified	4	109	0	1396330
	CebAlb_154	520	16.8	6.9	0	JAKFHX010001958.1	2013403	2013503	-7581458	C	Platy-1-2b	Unspecified	0	109	2	1939388
	CebAlb_155	500	18.4	4.8	0	JAKFHX010001304.1	4801090	4801192	-19341945	C	Platy-1-2b	Unspecified	0	109	2	947525
	CebAlb_156	262	20.5	4.2	13.8	JAKFHX010001681.1	2874813	2874931	-10290375	C	Platy-1-2b	Unspecified	0	109	1	1620270
	CebAlb_157	786	4.8	4.8	0	JAKFHX010001303.1	17396379	17396481	-32643639	+	Platy-1-3	Unspecified	2	109	0	929547
	CebAlb_158	716	5	5	0	JAKFHX010001204.1	29405591	29405690	-767431	C	Platy-1-3	Unspecified	0	109	5	714589
	CebAlb_159	575	5.3	13.7	0	JAKFHX010001249.1	1206442	1206536	-176078	+	Platy-1-3	Unspecified	2	109	0	833058
	CebAlb_160	759	5.8	4.8	0	JAKFHX010001218.1	770774	770876	-1111600	+	Platy-1-3	Unspecified	2	109	0	739999
	CebAlb_161	666	5.8	5.8	0	JAKFHX010001814.1	10532428	10532530	-718309	+	Platy-1-3	Unspecified	1	109	0	1809202
	CebAlb_162	758	5.9	4.9	0	JAKFHX010001281.1	12234824	12234925	-12946733	C	Platy-1-3	Unspecified	0	109	3	894138
	CebAlb_163	749	5.9	4.9	0	JAKFHX010001315.1	6465295	6465396	-17450582	+	Platy-1-3	Unspecified	3	109	0	964770
	CebAlb_164	746	6.8	4.8	1.9	JAKFHX010001337.1	1189892	1189996	-22342497	C	Platy-1-3	Unspecified	0	109	2	994761
	CebAlb_165	757	7.8	4.8	0	JAKFHX010000724.1	1398558	1398660	-2186489	+	Platy-1-3	Unspecified	2	109	0	469530
	CebAlb_166	737	7.8	4.8	0	JAKFHX010001226.1	18694885	18694987	-10893639	C	Platy-1-3	Unspecified	0	109	2	768599
	CebAlb_167	757	7.8	4.8	0	JAKFHX010001337.1	1171464	1171566	-22360927	C	Platy-1-3	Unspecified	0	109	2	994718
	CebAlb_168	757	7.8	4.8	0	JAKFHX010001337.1	1191819	1191921	-22340572	C	Platy-1-3	Unspecified	0	109	2	994769
	CebAlb_169	738	8.7	4.8	0	JAKFHX010001670.1	12909565	12909667	-1334394	+	Platy-1-3	Unspecified	2	109	0	1613031
	CebAlb_170	713	8.7	4.8	0	JAKFHX010001859.1	758879	758981	-10108468	+	Platy-1-3	Unspecified	2	109	0	1857839
	CebAlb_171	671	8.8	4.9	0	JAKFHX010000402.1	2956196	2956297	-2087591	+	Platy-1-3	Unspecified	3	109	0	291833
	CebAlb_172	657	9.6	4.8	0	JAKFHX010001374.1	461086	461189	-23116	C	Platy-1-3	Unspecified	0	109	1	1071947
	CebAlb_173	704	9.7	4.8	0	JAKFHX010001250.1	1248855	1248957	-108461	C	Platy-1-3	Unspecified	0	109	2	834284
	CebAlb_174	693	9.7	4.8	0	JAKFHX010001703.1	5058782	5058884	-7882207	C	Platy-1-3	Unspecified	0	109	2	1657918
	CebAlb_175	618	9.8	5.9	0	JAKFHX010000313.1	3011649	3011750	-2507310	+	Platy-1-3	Unspecified	2	109	0	247652
	CebAlb_176	507	10.5	14.7	0	JAKFHX010001470.1	1467106	1467200	-16457382	C	Platy-1-3	Unspecified	0	109	1	1262916
	CebAlb_177	633	10.7	4.8	0	JAKFHX010001273.1	891697	891799	-203825	C	Platy-1-3	Unspecified	0	109	2	879613
	CebAlb_178	548	10.8	5.4	0	JAKFHX010000480.1	1578528	1578620	-2974453	C	Platy-1-3	Unspecified	0	109	12	339111
	CebAlb_179	630	10.8	5.9	0	JAKFHX010001459.1	15584086	15584187	-2918276	+	Platy-1-3	Unspecified	2	109	0	1255969
	CebAlb_180	615	10.9	5.9	0	JAKFHX010001914.1	7821948	7822048	-2194953	+	Platy-1-3	Unspecified	3	109	0	1912273
	CebAlb_181	603	11.6	4.7	2.8	JAKFHX010001492.1	14471448	14471553	-3055773	+	Platy-1-3	Unspecified	2	109	0	1319365
	CebAlb_182	696	11.7	4.8	0	JAKFHX010000001.1	10340721	10340823	-49295226	+	Platy-1-3	Unspecified	2	109	0	3539
	CebAlb_183	650	11.7	4.8	0	JAKFHX010001427.1	353304	353406	-4156	C	Platy-1-3	Unspecified	0	109	2	1221953
	CebAlb_184	474	11.9	6.3	9.3	JAKFHX010001936.1	133198	133308	-9567680	C	Platy-1-3	Unspecified	0	109	2	1921602
	CebAlb_185	345	12.2	30.5	0	JAKFHX010000446.1	35582486	35582567	-713003	+	Platy-1-3	Unspecified	3	109	0	325993
	CebAlb_186	608	12.6	4.8	0	JAKFHX010001284.1	585666	585768	-459690	+	Platy-1-3	Unspecified	2	109	0	903961
	CebAlb_187	613	13.6	4.8	0	JAKFHX010001281.1	12541980	12542082	-12639576	C	Platy-1-3	Unspecified	0	109	2	894680
	CebAlb_188	663	13.6	3.9	0	JAKFHX010001858.1	4176501	4176603	-41007127	C	Platy-1-3	Unspecified	0	109	3	1834186
	CebAlb_189	569	14.3	5.1	0	JAKFHX010001333.1	410116	410213	-263378	+	Platy-1-3	Unspecified	2	104	-5	990797
	CebAlb_190	569	14.3	5.1	0	JAKFHX010001333.1	412582	412679	-260912	+	Platy-1-3	Unspecified	2	104	-5	990798
	CebAlb_191	228	14.8	4.8	11.4	JAKFHX010001112.1	16949228	16949311	-42457031	C	Platy-1-3	Unspecified	0	109	31	624577
	CebAlb_192	523	16.8	5	0	JAKFHX010001481.1	9851731	9851831	-7907617	C	Platy-1-3	Unspecified	0	109	4	1294556
	CebAlb_193	800	4.8	3.9	0	JAKFHX010001359.1	19920196	19920299	-3461125	C	Platy-1-4	Unspecified	0	109	2	1041692
	CebAlb_194	675	5	6.9	0	JAKFHX010001113.1	23063343	23063443	-7872896	+	Platy-1-4	Unspecified	2	109	0	675174
	CebAlb_195	655	5.2	6.2	0	JAKFHX010000335.1	29341241	29341337	-10549582	+	Platy-1-4	Unspecified	2	104	-5	269668
	CebAlb_196	677	5.9	4.9	0	JAKFHX010001592.1	1090147	1090248	-14808465	+	Platy-1-4	Unspecified	3	109	0	1455577
	CebAlb_197	565	15.5	4.8	0	JAKFHX010000857.1	274265	274367	-2900365	+	Platy-1-4	Unspecified	1	108	-1	517962
	CebAlb_198	801	2	4.9	0	JAKFHX010000990.1	1170632	1170733	-1652363	C	Platy-1-4a	Unspecified	0	109	3	577301
	CebAlb_199	831	2	4.9	0	JAKFHX010001281.1	20986248	20986349	-4195309	+	Platy-1-4a	Unspecified	3	109	0	899433
	CebAlb_200	814	2	4.9	0	JAKFHX010001947.1	7642434	7642535	-2005418	+	Platy-1-4a	Unspecified	2	108	-1	1932536
	CebAlb_201	739	2.9	4.9	0	JAKFHX010001112.1	1843366	1843467	-57562875	C	Platy-1-4a	Unspecified	0	109	3	612275
	CebAlb_202	821	2.9	4.8	0	JAKFHX010001559.1	12445129	12445231	-3868376	C	Platy-1-4a	Unspecified	0	109	2	1427697
	CebAlb_203	759	2.9	4.9	0	JAKFHX010001936.1	3183967	3184068	-6516920	C	Platy-1-4a	Unspecified	0	109	3	1923529
	CebAlb_204	773	3.9	4.9	0	JAKFHX010000114.1	2488589	2488690	-4421873	C	Platy-1-4a	Unspecified	0	109	3	142635
	CebAlb_205	705	3.9	4.8	0	JAKFHX010001470.1	7474089	7474191	-10450391	+	Platy-1-4a	Unspecified	1	108	-1	1271104
	CebAlb_206	722	3.9	4.8	0	JAKFHX010001603.1	6817521	6817623	-9019482	+	Platy-1-4a	Unspecified	2	109	0	1493013
	CebAlb_207	741	4.8	4.8	0	JAKFHX010001090.1	1386812	1386914	-1113569	+	Platy-1-4a	Unspecified	2	109	0	607947
	CebAlb_208	775	4.8	4.8	0	JAKFHX010001237.1	16807	16909	-29025632	C	Platy-1-4a	Unspecified	0	109	2	787103
	CebAlb_209	771	4.8	4.8	0	JAKFHX010001303.1	5604354	5604456	-44435664	C	Platy-1-4a	Unspecified	0	109	2	924091
	CebAlb_210	771	4.8	4.8	0	JAKFHX010001303.1	5614519	5614621	-44425499	C	Platy-1-4a	Unspecified	0	109	2	924096
	CebAlb_211	778	4.8	4.8	0	JAKFHX010001414.1	8584929	8585031	-40827313	+	Platy-1-4a	Unspecified	2	109	0	1164777
	CebAlb_212	762	4.8	4.8	0	JAKFHX010001625.1	7646133	7646235	-7848667	+	Platy-1-4a	Unspecified	2	109	0	1541381
	CebAlb_213	769	4.9	4.9	0	JAKFHX010001204.1	10218695	10218796	-19954325	C	Platy-1-4a	Unspecified	0	109	3	706268
	CebAlb_214	776	4.9	4.9	0	JAKFHX010001625.1	8816795	8816896	-6678006	C	Platy-1-4a	Unspecified	0	109	3	1544345
	CebAlb_215	724	5	6.1	0	JAKFHX010001414.1	31832696	31832794	-17579550	+	Platy-1-4a	Unspecified	4	108	-1	1176193
	CebAlb_216	795	5.8	4.8	0	JAKFHX010000757.1	3003765	3003867	-531510	C	Platy-1-4a	Unspecified	0	109	2	481028
	CebAlb_217	748	5.8	4.8	0	JAKFHX010000779.1	24919014	24919117	-10083939	+	Platy-1-4a	Unspecified	1	109	0	498280
	CebAlb_218	726	5.8	4.8	0	JAKFHX010001492.1	17505865	17505967	-21359	C	Platy-1-4a	Unspecified	0	109	2	1321211
	CebAlb_219	768	5.9	5	0	JAKFHX010000202.1	3957331	3957431	-2305793	+	Platy-1-4a	Unspecified	3	108	-1	176147
	CebAlb_220	738	5.9	4.9	0	JAKFHX010001525.1	10938824	10938925	-38462224	C	Platy-1-4a	Unspecified	0	109	3	1365048
	CebAlb_221	770	5.9	4.9	0	JAKFHX010001581.1	14240828	14240929	-1764588	C	Platy-1-4a	Unspecified	0	109	3	1450753
	CebAlb_222	653	6.8	4.8	0.9	JAKFHX010000890.1	7559250	7559353	-27257439	C	Platy-1-4a	Unspecified	0	109	2	529824
	CebAlb_223	521	7	26.7	0	JAKFHX010000402.1	1652048	1652133	-3391755	C	Platy-1-4a	Unspecified	0	109	1	290416
	CebAlb_224	669	7.1	9.1	0	JAKFHX010001381.1	13898807	13898905	-8632962	+	Platy-1-4a	Unspecified	2	109	0	1092860
	CebAlb_225	716	7.8	4.8	0	JAKFHX010001359.1	19665701	19665803	-3715621	+	Platy-1-4a	Unspecified	2	109	0	1041583
	CebAlb_226	697	7.9	7.9	0	JAKFHX010000779.1	17823552	17823652	-17179404	+	Platy-1-4a	Unspecified	1	109	0	493000
	CebAlb_227	697	9.5	3.8	0	JAKFHX010001781.1	4270384	4270488	-7752581	+	Platy-1-4a	Unspecified	1	109	0	1771218
	CebAlb_228	696	9.6	3.9	0	JAKFHX010000247.1	1642932	1643035	-4512688	C	Platy-1-4a	Unspecified	0	109	2	225111
	CebAlb_229	675	9.7	4.8	0	JAKFHX010001113.1	13713408	13713510	-17222829	+	Platy-1-4a	Unspecified	2	109	0	661826
	CebAlb_230	700	11.4	3.8	0	JAKFHX010000113.1	20929743	20929847	-20681982	C	Platy-1-4a	Unspecified	0	109	1	130544
	CebAlb_231	690	11.7	4.8	0	JAKFHX010000446.1	31071775	31071877	-5223693	+	Platy-1-4a	Unspecified	2	109	0	320980
	CebAlb_232	628	11.7	4.8	0	JAKFHX010001448.1	15778936	15779038	-4114925	C	Platy-1-4a	Unspecified	0	109	2	1245044
	CebAlb_233	576	15.4	3.9	0	JAKFHX010001681.1	6027388	6027491	-7137815	C	Platy-1-4a	Unspecified	0	109	2	1626628
	CebAlb_234	823	4.7	0.9	0	JAKFHX010001470.1	8011765	8011870	-9912712	C	Platy-1-5	Unspecified	0	109	3	1272421
	CebAlb_235	836	4.7	0.9	0	JAKFHX010001714.1	12457638	12457744	-454040	+	Platy-1-5	Unspecified	2	109	0	1674616
	CebAlb_236	836	4.7	0.9	0	JAKFHX010001714.1	12463544	12463650	-448134	+	Platy-1-5	Unspecified	2	109	0	1674627
	CebAlb_237	748	5	5	0	JAKFHX010000302.1	5478915	5479015	-64120	+	Platy-1-5	Unspecified	2	107	-2	244145
	CebAlb_238	709	5.6	0.9	6.4	JAKFHX010001603.1	1432830	1432944	-14404161	C	Platy-1-5	Unspecified	0	109	1	1478814
	CebAlb_239	855	5.7	0.9	0	JAKFHX010001191.1	545223	545328	-1710707	C	Platy-1-5	Unspecified	0	109	3	697131
	CebAlb_240	824	5.7	0.9	0	JAKFHX010001681.1	6023296	6023401	-7141905	C	Platy-1-5	Unspecified	0	109	3	1626619
	CebAlb_241	783	5.8	4.8	0	JAKFHX010001448.1	3204034	3204136	-16689827	C	Platy-1-5	Unspecified	0	109	2	1241057
	CebAlb_242	647	6.6	5.5	0	JAKFHX010001969.1	17773803	17773893	-26071342	C	Platy-1-5	Unspecified	0	109	14	1960747
	CebAlb_243	609	6.7	6.7	0	JAKFHX010001969.1	17781038	17781127	-26064108	C	Platy-1-5	Unspecified	0	109	14	1960748
	CebAlb_244	676	6.8	4.8	0	JAKFHX010000513.1	3321734	3321836	-1094272	+	Platy-1-5	Unspecified	2	109	0	358911
	CebAlb_245	834	7.4	0.9	0	JAKFHX010000247.1	3040940	3041047	-3114676	+	Platy-1-5	Unspecified	1	109	0	225634
	CebAlb_246	644	7.5	5.3	0	JAKFHX010001969.1	17794208	17794301	-26050934	C	Platy-1-5	Unspecified	0	109	11	1960750
	CebAlb_247	781	8.3	0.9	0	JAKFHX010000458.1	4323107	4323214	-234898	C	Platy-1-5	Unspecified	0	109	1	335376
	CebAlb_248	789	8.5	0.9	0	JAKFHX010001847.1	8383492	8383597	-2610362	C	Platy-1-5	Unspecified	0	109	3	1828934
	CebAlb_249	668	8.9	6.9	0	JAKFHX010001459.1	17438317	17438417	-1064046	C	Platy-1-5	Unspecified	0	109	2	1257982
	CebAlb_250	675	9.7	4.8	0	JAKFHX010002058.1	3979971	3980073	-4914138	C	Platy-1-5	Unspecified	0	109	2	2031929
	CebAlb_251	497	10.2	9.1	0	JAKFHX010001969.1	17787839	17787926	-26057309	C	Platy-1-5	Unspecified	0	109	14	1960749
	CebAlb_252	727	10.5	0.9	0	JAKFHX010001304.1	18955469	18955573	-5187564	C	Platy-1-5	Unspecified	0	109	4	952264
	CebAlb_253	758	11.1	0.9	0	JAKFHX010001525.1	41383062	41383169	-8017980	C	Platy-1-5	Unspecified	0	109	1	1390020
	CebAlb_254	645	11.7	4.8	0	JAKFHX010000213.1	145222	145324	-6113324	C	Platy-1-5	Unspecified	0	109	2	178135
	CebAlb_255	614	12.9	5	0	JAKFHX010000557.1	6599214	6599314	-29527207	+	Platy-1-5	Unspecified	2	107	-2	385573
	CebAlb_256	614	12.9	5	0	JAKFHX010000557.1	6601458	6601558	-29524963	+	Platy-1-5	Unspecified	2	107	-2	385574
	CebAlb_257	300	19.7	9.9	4.7	JAKFHX010001112.1	54621533	54621633	-4784709	C	Platy-1-5	Unspecified	0	109	4	646292
	CebAlb_258	280	21.4	0	22.2	JAKFHX010001276.1	568866	568997	-516019	C	Platy-1-5	Unspecified	0	109	2	882520
	CebAlb_259	234	23.1	3.1	22.2	JAKFHX010001444.1	258279	258406	-66950	+	Platy-1-5	Unspecified	2	109	0	1237359
	CebAlb_260	629	10.7	4.8	0.9	JAKFHX010001303.1	49683939	49684042	-356078	C	Platy-1-6	Unspecified	0	109	2	944871
	CebAlb_261	415	21	6.9	0.9	JAKFHX010000066.1	25465	25565	-505	C	Platy-1-6	Unspecified	0	109	3	93306
	CebAlb_262	415	21	6.9	0.9	JAKFHX010000559.1	221	321	-11713	C	Platy-1-6	Unspecified	0	109	3	401438
	CebAlb_263	446	21.6	4.8	0.9	JAKFHX010000036.1	1258532	1258634	-6391021	C	Platy-1-6	Unspecified	0	109	3	83609
	CebAlb_264	363	23.7	5.1	1	JAKFHX010000002.1	12796367	12796464	-30326336	C	Platy-1-6d	Unspecified	0	109	8	43572
	Sapajus apella	SW	%	perc	perc	query	position in query				matching	repeat	position in repeat
	Locus Name	score	div.	del.	ins.	sequence	begin	end	(left)	Strand	repeat	class/family	begin	end	(left)	ID
	Sapajus_1	649	13.6	4.8	0	NW_022436941.1	82141794	82141896	-8463385	+	Platy-1-1	Unspecified	2	109	0	39511
	Sapajus_2	606	8	4.3	14	NW_022436941.1	89048993	89049109	-1556172	C	Platy-1-1	Unspecified	0	109	3	42829
	Sapajus_3	270	20.7	6.7	3.2	NW_022436942.1	56972937	56973026	-32213702	C	Platy-1-1	Unspecified	0	109	17	81261
	Sapajus_4	470	17.5	4.8	0	NW_022436942.1	80803503	80803605	-8383123	C	Platy-1-1	Unspecified	0	109	2	108518
	Sapajus_5	530	14.6	4.8	0	NW_022436943.1	10804537	10804639	-56684163	C	Platy-1-1	Unspecified	0	109	2	123356
	Sapajus_6	654	8.8	5.9	0	NW_022436944.1	41627290	41627391	-17916132	+	Platy-1-1	Unspecified	2	109	0	171351
	Sapajus_7	227	14	8.8	0	NW_022436944.1	44326069	44326125	-15217398	C	Platy-1-1	Unspecified	0	109	48	172707
	Sapajus_8	252	18.2	12.5	2.9	NW_022436947.1	2903654	2903749	-45016559	C	Platy-1-1	Unspecified	0	109	5	245935
	Sapajus_9	588	15.4	4.8	0	NW_022436947.1	14737129	14737232	-33183076	+	Platy-1-1	Unspecified	1	109	0	255797
	Sapajus_10	268	19.4	3.9	15.1	NW_022436947.1	35085391	35085493	-12834815	C	Platy-1-1	Unspecified	0	109	17	262616
	Sapajus_11	606	13.6	4.8	0	NW_022436950.1	9924490	9924592	-33616923	+	Platy-1-1	Unspecified	2	109	0	315212
	Sapajus_12	692	9.7	4.8	0	NW_022436950.1	35909184	35909286	-7632229	+	Platy-1-1	Unspecified	2	109	0	330356
	Sapajus_13	235	25.2	6	0.9	NW_022436952.1	1253437	1253536	-37702133	C	Platy-1-1	Unspecified	0	109	5	356733
	Sapajus_14	581	16.5	4.8	0	NW_022436952.1	23824703	23824805	-15130864	C	Platy-1-1	Unspecified	0	109	2	380575
	Sapajus_15	280	19.1	9.7	8.7	NW_022436953.1	27597964	27598066	-8781021	C	Platy-1-1	Unspecified	0	109	6	422539
	Sapajus_16	294	22.4	3.9	8.2	NW_022436953.1	31610163	31610264	-4768823	C	Platy-1-1	Unspecified	0	109	12	424818
	Sapajus_17	595	10.9	5.9	0	NW_022436954.1	10060467	10060567	-26286355	C	Platy-1-1	Unspecified	0	109	3	441207
	Sapajus_18	234	14.2	19.3	4	NW_022436955.1	9783328	9783415	-23596406	C	Platy-1-1	Unspecified	0	109	9	463208
	Sapajus_19	487	13.5	4.8	0	NW_022436965.1	7748731	7748834	-19246757	C	Platy-1-1	Unspecified	0	109	1	658680
	Sapajus_20	668	12.6	4.8	0	NW_022436966.1	25045225	25045327	-764384	C	Platy-1-1	Unspecified	0	109	2	686680
	Sapajus_21	668	11.7	4.8	0	NW_022436967.1	25544151	25544253	-23553	+	Platy-1-1	Unspecified	2	109	0	697237
	Sapajus_22	538	16.5	5.2	0	NW_022436972.1	4817385	4817481	-20162107	+	Platy-1-1	Unspecified	2	103	-6	754576
	Sapajus_23	610	14.6	4.7	3.7	NW_022436978.1	12648236	12648342	-10035796	C	Platy-1-1	Unspecified	0	109	2	865364
	Sapajus_24	585	9.7	4.8	0.9	NW_022436988.1	5612455	5612558	-12719751	+	Platy-1-1	Unspecified	2	109	0	1002956
	Sapajus_25	575	15.4	3.9	0	NW_022436989.1	9977629	9977732	-8147715	C	Platy-1-1	Unspecified	0	109	2	1025682
	Sapajus_26	676	11.7	4.8	0	NW_022436989.1	12449236	12449338	-5676109	C	Platy-1-1	Unspecified	0	109	2	1028519
	Sapajus_27	718	8.7	4.8	0	NW_022436990.1	11736462	11736565	-6293425	+	Platy-1-1	Unspecified	1	109	0	1039662
	Sapajus_28	256	21.6	8	1.2	NW_022436991.1	10193454	10193528	-6579723	C	Platy-1-1	Unspecified	0	109	30	1055289
	Sapajus_29	239	20.6	5.6	4.2	NW_022437008.1	6748288	6748358	-5250700	C	Platy-1-1	Unspecified	0	109	38	1233828
	Sapajus_30	237	19.3	8.1	11.1	NW_022437009.1	3262649	3262759	-8313071	+	Platy-1-1	Unspecified	2	109	0	1239971
	Sapajus_31	260	12.8	10.5	9.2	NW_022437014.1	1996623	1996708	-8800563	C	Platy-1-1	Unspecified	0	109	23	1276530
	Sapajus_32	244	20.3	5.6	2.7	NW_022437020.1	4774729	4774799	-4860874	C	Platy-1-1	Unspecified	0	109	37	1331587
	Sapajus_33	518	12.6	7.4	0	NW_022437023.1	1434086	1434180	-7949407	+	Platy-1-1	Unspecified	2	103	-6	1344521
	Sapajus_34	251	19.1	7.1	2.7	NW_022437026.1	9027901	9027970	-262742	C	Platy-1-1	Unspecified	0	109	37	1372914
	Sapajus_35	232	17.9	7.2	2.8	NW_022437028.1	4438013	4438081	-4609116	C	Platy-1-1	Unspecified	0	109	38	1382900
	Sapajus_36	650	8.7	4.8	0	NW_022437028.1	4850860	4850962	-4196235	C	Platy-1-1	Unspecified	0	109	2	1384100
	Sapajus_37	245	23.9	5.5	7.9	NW_022437032.1	6205580	6205670	-2122206	C	Platy-1-1	Unspecified	0	109	21	1417446
	Sapajus_38	641	13.9	6.9	0	NW_022437035.1	7795558	7795658	-412757	C	Platy-1-1	Unspecified	0	109	2	1441533
	Sapajus_39	650	10.8	5.9	0	NW_022437038.1	6874144	6874245	-1009835	C	Platy-1-1	Unspecified	0	109	2	1461055
	Sapajus_40	229	21.9	6.2	9.7	NW_022437040.1	6144041	6144136	-1557260	C	Platy-1-1	Unspecified	0	109	17	1476029
	Sapajus_41	580	10.2	10.2	0	NW_022437046.1	1761172	1761269	-5002184	+	Platy-1-1	Unspecified	2	109	0	1502090
	Sapajus_42	554	15.5	5.2	0	NW_022437046.1	2944508	2944604	-3818849	+	Platy-1-1	Unspecified	2	103	-6	1503819
	Sapajus_43	687	8.7	4.8	0	NW_022437049.1	4931793	4931895	-1768227	+	Platy-1-1	Unspecified	2	109	0	1515410
	Sapajus_44	662	14.4	4.8	0	NW_022437050.1	2854620	2854723	-3130412	+	Platy-1-1	Unspecified	1	109	0	1517944
	Sapajus_45	583	11.3	5.2	0	NW_022437063.1	478513	478609	-4287917	+	Platy-1-1	Unspecified	2	103	-6	1569777
	Sapajus_46	691	8.7	4.8	0	NW_022437078.1	739520	739622	-2701564	C	Platy-1-1	Unspecified	0	109	2	1623073
	Sapajus_47	250	21.5	5.1	5.1	NW_022437084.1	1518960	1519057	-1529352	C	Platy-1-1	Unspecified	0	109	12	1639300
	Sapajus_48	383	23.3	4.8	0.9	NW_022437092.1	757629	757732	-1835091	+	Platy-1-1	Unspecified	2	109	0	1664008
	Sapajus_49	316	21.6	3.2	18.4	NW_022437109.1	1674373	1674497	-482320	C	Platy-1-1	Unspecified	0	109	1	1706248
	Sapajus_50	264	21.9	4.7	4.7	NW_022437127.1	925332	925417	-314746	C	Platy-1-1	Unspecified	0	109	24	1735914
	Sapajus_51	640	11.8	4.9	0	NW_022437127.1	1011119	1011220	-228943	+	Platy-1-1	Unspecified	2	108	-1	1736092
	Sapajus_52	227	17.7	6	11.4	NW_022437141.1	419153	419235	-633120	C	Platy-1-1	Unspecified	0	109	31	1756289
	Sapajus_53	533	12.9	6.4	7.4	NW_022437153.1	245363	245471	-534032	C	Platy-1-1	Unspecified	0	109	2	1769004
	Sapajus_54	568	15.3	5.1	0	NW_022437230.1	229297	229394	-42178	+	Platy-1-1	Unspecified	2	104	-5	1805475
	Sapajus_55	452	17.7	6.2	0	NW_022438745.1	11593	11688	-807	+	Platy-1-1	Unspecified	2	103	-6	1841826
	Sapajus_56	599	16.5	5.2	0	NW_022439539.1	7912	8008	-1185	+	Platy-1-1	Unspecified	2	103	-6	1851921
	Sapajus_57	599	16.5	5.2	0	NW_022439540.1	7912	8008	-1185	+	Platy-1-1	Unspecified	2	103	-6	1851955
	Sapajus_58	594	14.6	4.8	0	NW_022436942.1	39313380	39313482	-49873246	C	Platy-1-2	Unspecified	0	109	2	72539
	Sapajus_59	702	7.8	4.8	0	NW_022436946.1	68355723	68355825	-11971424	+	Platy-1-2	Unspecified	2	109	0	237632
	Sapajus_60	737	9.7	4.8	0	NW_022436947.1	35687882	35687984	-12232324	+	Platy-1-2	Unspecified	2	109	0	263828
	Sapajus_61	585	13.6	4.8	0	NW_022436954.1	7334384	7334486	-29012436	+	Platy-1-2	Unspecified	2	109	0	437214
	Sapajus_62	608	11.8	4.9	0	NW_022436962.1	6872548	6872649	-22343677	+	Platy-1-2	Unspecified	3	109	0	601299
	Sapajus_63	655	9.8	5.9	0	NW_022436965.1	21624454	21624555	-5371036	+	Platy-1-2	Unspecified	2	109	0	667235
	Sapajus_64	580	13.7	5.9	0	NW_022436972.1	24655313	24655414	-324174	+	Platy-1-2	Unspecified	2	109	0	765841
	Sapajus_65	437	18.6	4.9	0	NW_022436983.1	19432965	19433066	-1418579	+	Platy-1-2	Unspecified	2	108	-1	942792
	Sapajus_66	724	6.8	4.8	0	NW_022436984.1	5537404	5537506	-15180099	+	Platy-1-2	Unspecified	2	109	0	950363
	Sapajus_67	477	5.9	28.2	0	NW_022437010.1	4041371	4041455	-7413014	C	Platy-1-2	Unspecified	0	109	1	1249647
	Sapajus_68	754	4.9	4.9	0	NW_022437023.1	8980210	8980311	-403276	C	Platy-1-2	Unspecified	0	109	3	1352589
	Sapajus_69	554	14.8	6.9	0	NW_022437028.1	5562458	5562558	-3484639	+	Platy-1-2	Unspecified	2	109	0	1385776
	Sapajus_70	305	23.5	4.7	4.7	NW_022437029.1	141367	141473	-8889910	+	Platy-1-2	Unspecified	3	109	0	1394485
	Sapajus_71	542	14.7	6.9	0	NW_022437047.1	2426602	2426703	-4276598	+	Platy-1-2	Unspecified	1	109	0	1508313
	Sapajus_72	773	6.8	4.8	0	NW_022437050.1	4948634	4948736	-1036399	+	Platy-1-2	Unspecified	2	109	0	1520135
	Sapajus_73	466	15.2	10.1	0	NW_022437139.1	318628	318726	-664158	C	Platy-1-2	Unspecified	0	109	1	1752345
	Sapajus_74	710	5.9	6.9	0	NW_022437260.1	93363	93464	-14069	+	Platy-1-2	Unspecified	1	109	0	1808190
	Sapajus_75	705	10.7	4.8	0	NW_022436941.1	46907855	46907957	-43697324	C	Platy-1-2a	Unspecified	0	109	2	20692
	Sapajus_76	701	7.8	4.9	0	NW_022436943.1	43833276	43833377	-23655425	+	Platy-1-2a	Unspecified	2	108	-1	137563
	Sapajus_77	726	6.8	4.8	0	NW_022436945.1	26532385	26532487	-23217435	C	Platy-1-2a	Unspecified	0	109	2	190478
	Sapajus_78	736	6.7	4.8	0	NW_022436946.1	8243767	8243870	-72083379	C	Platy-1-2a	Unspecified	0	109	1	209104
	Sapajus_79	677	10.7	4.8	0	NW_022436946.1	34455773	34455875	-45871374	C	Platy-1-2a	Unspecified	0	109	2	221071
[truncated: 869 more rows]

## Sheet: Table S4
	Table S4a		PitPit-Saki_RM Table			CalDon-Titi_RM Table			AloPal_v1-Howler monkey			AteGeo-Spider monkey			ORGONE-brown spider monkey			Cebus_imitator_1.0 RM Table			CebAlb-Cebus albifrons			GSC_Monkey_1.0- Sapajus			sBol_2.1-squirrel monkey			Anan_2.0-owl monkey			SagImp-Tamarin_RM Table			ASM2-Midas tamarin_RM Table			CalJac4-marmoset_RM Table
	Repeat	Classes
	==============
			Total Sequences: 892330			Total Sequences: 1033983			Total Sequences: 1136565			Total Sequences: 869075			Total Sequences: 1300			Total Sequences: 7156			Total Sequences: 2079			Total Sequences: 17902			Total Sequences: 1713			Total Sequences: 28922			Total Sequences: 1666189			Total Sequences: 1771			Total Sequences: 963
			Total Length: 2834910878 bp			Total Length: 2868888399 bp			Total Length: 2934085892 bp			Total Length: 2797585795 bp			Total Length: 2641710168 bp			Total Length: 2610350432 bp			Total Length: 2874302450 bp			Total Length: 2692406209 bp			Total Length: 2635561996 bp			Total Length: 2713655328 bp			Total Length: 3249139209 bp			Total Length: 2968336488 bp			Total Length: 2857128234 bp
		Class	Count	bpMasked	%masked	Count	bpMasked	%masked	Count	bpMasked	%masked	Count	bpMasked	%masked	Count	bpMasked	%masked	Count	bpMasked	%masked	Count	bpMasked	%masked	Count	bpMasked	%masked	Count	bpMasked	%masked	Count	bpMasked	%masked	Count	bpMasked	%masked	Count	bpMasked	%masked	Count	bpMasked	%masked
	=====	=====	========	=======		========	=======		========	=======		========	=======		========	=======		========	=======		========	=======		========	=======		========	=======		========	=======		========	=======		========	=======		========	=======
	DNA		7037	997083	0.0004	6906	988580	0.0003	6693	950747	0.0003	6824	972234	0.0003	6693	948661	0.0004	6490	920706	0.0004	6721	949225	0.0003	6544	927205	0.0003	6302	893345	0.0003	6829	967320	0.0004	6533	923525	0.0003	6823	978401	0.0003	6336	892740	0.0003
		Crypton	279	40261	0	269	38711	0	280	40451	0	283	41476	0	277	40916	0	267	37743	0	269	38536	0	263	38429	0	265	38020	0	279	41019	0	280	39467	0	271	39406	0	255	37153	0
		Crypton-A	120	18395	0	123	18470	0	135	20218	0	131	19543	0	126	18689	0	120	18302	0	126	19152	0	125	18648	0	116	17224	0	132	19426	0	128	19035	0	29	3868	0	122	17876	0
		Kolobok	360	59947	0	366	60325	0	347	57072	0	362	60564	0	350	57885	0	342	55612	0	349	57290	0	341	55874	0	329	53816	0	338	57619	0	335	54126	0	327	53803	0	336	55350	0
		MULE-MuDR	2307	839912	0.0003	2346	833002	0.0003	2458	855668	0.0003	2484	858903	0.0003	2314	834200	0.0003	2317	816277	0.0003	2429	860049	0.0003	2397	852984	0.0003	2202	778076	0.0003	2383	849841	0.0003	2561	858674	0.0003	2075	780726	0.0003	2247	807578	0.0003
		Merlin	210	35409	0	214	34262	0	205	33962	0	205	33975	0	205	34382	0	208	34447	0	208	35338	0	209	34141	0	190	32646	0	217	35987	0	207	34779	0	190	33399	0	202	34517	0
		PIF-Harbinger	343	61319	0	354	62925	0	352	61775	0	352	62040	0	344	60308	0	339	59026	0	363	64435	0	337	60051	0	334	58701	0	355	62466	0	328	57587	0	316	54659	0	336	58594	0
		PiggyBac	2095	485810	0.0002	2101	481678	0.0002	2046	475573	0.0002	2070	480759	0.0002	2005	472338	0.0002	2011	471366	0.0002	2115	492631	0.0002	1969	467874	0.0002	1921	448770	0.0002	2091	490663	0.0002	2081	473387	0.0001	2006	472753	0.0002	1971	458228	0.0002
		TcMar	168	30091	0	159	29464	0	150	27353	0	151	27786	0	155	28346	0	153	27916	0	160	28893	0	147	27399	0	148	27631	0	163	29289	0	153	27662	0	150	27248	0	149	27404	0
		TcMar-Mariner	14322	2513222	0.0009	13757	2457673	0.0009	13862	2491168	0.0008	14397	2578374	0.0009	13250	2388500	0.0009	13064	2366888	0.0009	13704	2480857	0.0009	13182	2380177	0.0009	12505	2248158	0.0009	13706	2468240	0.0009	15033	2722401	0.0008	13327	2434248	0.0008	13029	2373157	0.0008
		TcMar-Pogo	30	3364	0	32	3542	0	37	4231	0	34	3901	0	30	3601	0	27	3271	0	27	3193	0	28	3272	0	31	3654	0	29	3503	0	27	3122	0	31	3622	0	26	3248	0
		TcMar-Tc1	637	114985	0	627	114380	0	652	115648	0	627	115524	0	599	111813	0	602	111272	0	625	115893	0	607	110372	0	574	106437	0	627	116082	0	634	112856	0	591	108184	0	615	109656	0
		TcMar-Tc2	6268	1445624	0.0005	6565	1484249	0.0005	6237	1422491	0.0005	6310	1450435	0.0005	6059	1405069	0.0005	5993	1383874	0.0005	6239	1439228	0.0005	5975	1388890	0.0005	5734	1329760	0.0005	6221	1444989	0.0005	6243	1426791	0.0004	6000	1390472	0.0005	5901	1354942	0.0005
		TcMar-Tigger	101163	33559855	0.0118	101152	33331261	0.0116	100049	32899667	0.0112	111704	34845758	0.0125	95768	32247043	0.0122	96056	32294947	0.0124	101442	33995356	0.0118	96807	32573299	0.0121	92863	31007961	0.0118	99818	33298908	0.0123	103974	33617674	0.0103	98395	32640628	0.011	95878	31976287	0.0112
		hAT	2413	452455	0.0002	2370	442824	0.0002	2342	437496	0.0001	2416	450223	0.0002	2305	433516	0.0002	2267	427922	0.0002	2362	443002	0.0002	2277	429815	0.0002	2188	410841	0.0002	2382	444553	0.0002	2313	433312	0.0001	2254	424926	0.0001	2192	414940	0.0001
		hAT-Ac	2636	520381	0.0002	2294	497053	0.0002	2682	535008	0.0002	2611	520870	0.0002	2945	532140	0.0002	2901	528344	0.0002	3042	558789	0.0002	2943	532180	0.0002	2866	509292	0.0002	3068	564096	0.0002	2603	496369	0.0002	2988	539502	0.0002	2999	520715	0.0002
		hAT-Blackjack	14083	2125585	0.0007	13984	2102991	0.0007	13776	2077065	0.0007	14106	2111276	0.0008	13587	2053101	0.0008	13161	2001549	0.0008	13860	2112752	0.0007	13304	2020916	0.0008	12762	1944226	0.0007	14034	2136944	0.0008	13997	2114197	0.0007	13486	2053852	0.0007	13180	2011843	0.0007
		hAT-Charlie	213412	41072796	0.0145	211710	40735997	0.0142	210833	40500459	0.0138	213928	41173838	0.0147	206122	39916358	0.0151	203167	39187752	0.015	212010	40808343	0.0142	204894	39525941	0.0147	197354	37863113	0.0144	212432	40992473	0.0151	213803	40567130	0.0125	206036	39449678	0.0133	202833	38967492	0.0136
		hAT-Tag1	1505	395160	0.0001	1563	388358	0.0001	1522	376087	0.0001	1561	386898	0.0001	1459	375780	0.0001	1434	360076	0.0001	1494	373059	0.0001	1436	359742	0.0001	1393	347720	0.0001	1542	387318	0.0001	1463	363766	0.0001	1426	355815	0.0001	1395	348342	0.0001
		hAT-Tip100	50013	10345307	0.0036	48656	10095644	0.0035	49796	10205072	0.0035	56124	10858302	0.0039	49579	10173626	0.0039	48007	9919559	0.0038	50361	10433571	0.0036	48378	10001457	0.0037	46546	9578239	0.0036	50808	10489090	0.0039	49647	10105751	0.0031	48750	10005909	0.0034	47679	9800048	0.0034
		hAT-hAT19	18	1705	0	17	1590	0	15	1377	0	16	1540	0	15	1450	0	14	1311	0	15	1410	0	13	1211	0	12	1172	0	18	1710	0	16	1511	0	17	1568	0	16	1503	0
	LINE	--	--	--		--	--		--	--		--	--		--	--		--	--		--	--		--	--		--	--		--	--		--	--		--	--		--	--
		CR1	39563	8553455	0.003	37245	8045156	0.0028	39143	8401129	0.0029	39353	8559338	0.0031	41314	9032208	0.0034	40544	8751170	0.0034	42267	9101783	0.0032	40585	8779283	0.0033	39167	8431605	0.0032	42249	9148569	0.0034	39037	8253722	0.0025	40514	8654330	0.0029	39674	8518695	0.003
		Dong-R4	404	95831	0	383	91469	0	397	93521	0	396	93026	0	377	90202	0	355	85109	0	367	85668	0	370	88670	0	354	81615	0	377	90809	0	409	96239	0	353	82064	0	354	83395	0
		I-Jockey	97	12262	0	77	10864	0	100	12050	0	103	12533	0	119	14021	0	120	14019	0	123	14696	0	126	14258	0	107	13167	0	113	13512	0	96	11969	0	131	15517	0	127	14337	0
		L1	799252	523551410	0.1847	962407	554939827	0.1934	820213	516165433	0.1759	735579	491987334	0.1759	540833	455485662	0.1724	552081	432558631	0.1657	625859	539568308	0.1877	553645	466205882	0.1732	528092	428252156	0.1625	579449	453058009	0.167	1324267	778206595	0.2395	668959	634177901	0.2136	585106	550370626	0.1926
		L1-Tx1	120	41273	0	115	39325	0	120	39850	0	124	40895	0	117	38370	0	112	38630	0	121	39388	0	119	40636	0	103	34787	0	119	42415	0	113	37057	0	112	36587	0	112	35783	0
		L2	309982	82582855	0.0291	294888	76998037	0.0268	305321	80671511	0.0275	309455	81885646	0.0293	316732	86155822	0.0326	309172	83327497	0.0319	323440	86861261	0.0302	310021	83711032	0.0311	297951	80048938	0.0304	324734	87601440	0.0323	304449	79496189	0.0245	312346	83533805	0.0281	305732	82260015	0.0288
		Penelope	509	49843	0	419	42885	0	508	49778	0	485	47238	0	645	59623	0	679	60052	0	727	64058	0	665	58705	0	639	57044	0	643	59588	0	497	46734	0	661	59853	0	647	57275	0
		RTE-BovB	3673	647834	0.0002	3225	578177	0.0002	3549	621813	0.0002	3614	652837	0.0002	4120	720082	0.0003	4083	696390	0.0003	4253	734811	0.0003	4013	687077	0.0003	3921	673331	0.0003	4144	721449	0.0003	3583	620682	0.0002	4040	686617	0.0002	3914	665178	0.0002
		RTE-X	8758	2474517	0.0009	8707	2437251	0.0008	8458	2376857	0.0008	8819	2494613	0.0009	8293	2375635	0.0009	8084	2271540	0.0009	8431	2357964	0.0008	8150	2295590	0.0009	7713	2152147	0.0008	8621	2418630	0.0009	8319	2268978	0.0007	8001	2228746	0.0008	7814	2167616	0.0008
	LTR		9824	2432317	0.0009	9706	2386596	0.0008	9500	2354557	0.0008	9871	2447705	0.0009	9395	2339208	0.0009	9061	2247525	0.0009	9476	2331225	0.0008	9040	2242572	0.0008	8708	2128268	0.0008	9663	2397160	0.0009	9437	2279393	0.0007	8985	2197458	0.0007	8746	2144196	0.0008
		ERV1	136144	66626706	0.0235	137373	65144636	0.0227	123490	62216034	0.0212	127464	63388327	0.0227	109763	59968758	0.0227	110478	58927348	0.0226	119665	62928316	0.0219	111887	59637623	0.0222	103528	54370239	0.0206	119939	62403529	0.023	149285	67647716	0.0208	117764	61512140	0.0207	113718	60104821	0.021
		ERVK	6623	3273809	0.0012	6068	3078671	0.0011	5681	3035786	0.001	5223	2803020	0.001	4398	2614229	0.001	4567	2658772	0.001	5023	2843438	0.001	4549	2638991	0.001	4491	2670802	0.001	4692	2697478	0.001	13583	5203736	0.0016	5221	3195437	0.0011	4897	3005587	0.0011
		ERVL	118810	52909832	0.0187	113269	50762410	0.0177	113803	50942042	0.0174	112908	50748747	0.0181	104199	48868805	0.0185	103911	48247859	0.0185	110528	51343866	0.0179	104237	48597539	0.018	99321	45739984	0.0174	109147	50197654	0.0185	123756	53184807	0.0164	107410	50250844	0.0169	104202	49508607	0.0173
		ERVL-MaLR	240891	96949880	0.0342	241019	95707777	0.0334	237853	94784083	0.0323	240245	95922224	0.0343	224638	92797571	0.0351	224353	92045586	0.0353	237069	96978237	0.0337	225184	92529748	0.0344	215817	87754825	0.0333	235754	95910441	0.0353	246523	96137738	0.0296	231425	94302015	0.0318	225067	91991331	0.0322
		Gypsy	14117	3468375	0.0012	13760	3376668	0.0012	15393	3592424	0.0012	14176	3553948	0.0013	13557	3410623	0.0013	13031	3218549	0.0012	13648	3341153	0.0012	13135	3236364	0.0012	12364	3010489	0.0011	13941	3476950	0.0013	13445	3222930	0.001	12978	3134261	0.0011	12655	3077026	0.0011
	RC	--	--	--		--	--		--	--		--	--		--	--		--	--		--	--		--	--		--	--		--	--		--	--		--	--		--	--
		Helitron	1562	382296	0.0001	1565	379503	0.0001	1541	370988	0.0001	1553	378164	0.0001	1481	367869	0.0001	1461	355560	0.0001	1531	366646	0.0001	1475	354561	0.0001	1404	344799	0.0001	1545	377220	0.0001	1538	369706	0.0001	1501	361979	0.0001	1436	350081	0.0001
	SINE	--	--	--		--	--		--	--		--	--		--	--		--	--		--	--		--	--		--	--		--	--		--	--		--	--		--	--
		5S-Deu-L2	1692	182109	0.0001	1511	167501	0.0001	1566	173576	0.0001	1916	196298	0.0001	1856	200820	0.0001	1739	191558	0.0001	1800	196902	0.0001	1748	191967	0.0001	1696	186070	0.0001	1782	197158	0.0001	1576	176213	0.0001	1739	188372	0.0001	1783	191872	0.0001
		Alu	1193509	296819496	0.1047	1135902	280384616	0.0977	1284632	315675912	0.1076	1135348	280818554	0.1004	1035696	266095519	0.1007	1083562	270555262	0.1036	1227433	315976917	0.1099	1141789	294149613	0.1093	1197219	313623826	0.119	1124577	285270944	0.1051	1440813	348289812	0.1072	1264609	320858204	0.1081	1199436	308911654	0.1081
		MIR	474971	69116342	0.0244	455507	65799271	0.0229	469603	68140435	0.0232	470681	68325757	0.0244	479864	70578766	0.0267	470855	68979195	0.0264	490265	71691392	0.0249	474298	69403600	0.0258	458422	66947403	0.0254	490956	71953630	0.0265	470517	67708170	0.0208	475097	69161491	0.0233	469545	68391432	0.0239
		tRNA	1264	162072	0.0001	1128	147199	0.0001	1217	160354	0.0001	1206	158209	0.0001	1366	175465	0.0001	1355	173028	0.0001	1389	178033	0.0001	1385	176704	0.0001	1369	172831	0.0001	1438	184134	0.0001	1278	162394	0	1398	176766	0.0001	1389	173556	0.0001
		tRNA-Deu	353	39254	0	292	33502	0	332	38713	0	336	38410	0	392	43318	0	379	42050	0	396	44072	0	379	41472	0	378	41306	0	383	43606	0	340	37881	0	397	42981	0	359	39309	0
		tRNA-RTE	3156	406353	0.0001	2798	359949	0.0001	3084	399250	0.0001	3149	409768	0.0001	3444	453497	0.0002	3359	437390	0.0002	3448	446853	0.0002	3364	438832	0.0002	3221	419288	0.0002	3499	454952	0.0002	3007	389070	0.0001	3222	417770	0.0001	3220	421083	0.0001
	Unknown		4210	760314	0.0003	35913	5301964	0.0018	4143	794708	0.0003	4164	769225	0.0003	3726	667479	0.0003	3615	625633	0.0002	3789	656930	0.0002	3703	643760	0.0002	3511	584049	0.0002	3873	650666	0.0002	4196	794717	0.0002	3638	608195	0.0002	3640	663138	0.0002
		---------------------------------
	Total	interspersed	3788903	1306657101	0.4609	3878842	1310416233	0.4568	3864116	1304699392	0.4447	3662864	1252786035	0.4478	3310512	1194691274	0.4522	3345896	1167536513	0.4473	3648969	1343462919	0.4674	3416043	1227974356	0.4561	3376131	1185437771	0.4498	3499110	1224271479	0.4512	4582423	1609095570	0.4952	3675989	1427736000	0.481	3491270	1323418226	0.4632
	Table S4b		PitPit-Saki_RMTable			CalDon-Titi_RM Table			AloPal_v1-Howler monkey			AteGeo-Spider monkey			ORGONE-brown spider monkey			Cebus_imitator_1.0 RM Table			CebAlb-Cebus albifrons			GSC_Monkey_1.0- Sapajus			sBol_2.1-squirrel monkey			Anan_2.0-owl monkey			SagImp-Tamarin_RM Table			ASM2-Midas tamarin_RM Table			CalJac4-marmoset_RM Table
		Summary by Repeat Class	Count	bpMasked	%masked	Count	bpMasked	%masked	Count	bpMasked	%masked	Count	bpMasked	%masked	Count	bpMasked	%masked	Count	bpMasked	%masked	Count	bpMasked	%masked	Count	bpMasked	%masked	Count	bpMasked	%masked	Count	bpMasked	%masked	Count	bpMasked	%masked	Count	bpMasked	%masked	Count	bpMasked	%masked
		LINE	1162358	618009280	0.2179	1307466	643182991	0.224	1177809	608431942	0.2073	1097928	585773460	0.2094	912550	553971625	0.2096	915230	527803038	0.2022	1005588	638827937	0.2222	917694	561881133	0.2088	878047	519744790	0.1972	960449	553154421	0.2039	1680770	869038165	0.2674	1035117	729475420	0.2456	943480	644172920	0.2254
		Alu	1193509	296819496	0.1047	1135902	280384616	0.0977	1284632	315675912	0.1076	1135348	280818554	0.1004	1035696	266095519	0.1007	1083562	270555262	0.1036	1227433	315976917	0.1099	1141789	294149613	0.1093	1197219	313623826	0.119	1124577	285270944	0.1051	1440813	348289812	0.1072	1264609	320858204	0.1081	1199436	308911654	0.1081
		LINE	1162358	618009280	0.2179	1307466	643182991	0.224	1177809	608431942	0.2073	1097928	585773460	0.2094	912550	553971625	0.2096	915230	527803038	0.2022	1005588	638827937	0.2222	917694	561881133	0.2088	878047	519744790	0.1972	960449	553154421	0.2039	1680770	869038165	0.2674	1035117	729475420	0.2456	943480	644172920	0.2254
		LTR	526409	225660919	0.0797	521195	220456758	0.0769	505720	216924926	0.0739	509887	218863971	0.0783	465950	209999194	0.0795	465401	207345639	0.0795	495409	219766235	0.0765	468032	208882837	0.0776	444229	195674607	0.0742	493136	217083212	0.08	556029	227676320	0.0701	483783	214592155	0.0723	469285	209831568	0.0735
		DNA	419419	95118666	0.0334	415565	94202979	0.0327	414469	93588588	0.0317	436696	97054219	0.0346	404187	92137722	0.0348	398940	91028160	0.0348	417921	95311002	0.033	402176	91809877	0.034	386635	87698802	0.0332	417472	94901536	0.0349	422359	94453122	0.0289	405488	91852667	0.0309	397697	90271613	0.0314
		Total Interspersed Repeat	3788903	1306657101	0.4609	3878842	1310416233	0.4568	3864116	1304699392	0.4447	3662864	1252786035	0.4478	3310512	1194691274	0.4522	3345896	1167536513	0.4473	3648969	1343462919	0.4674	3416043	1227974356	0.4561	3376131	1185437771	0.4498	3499110	1224271479	0.4512	4582423	1609095570	0.4952	3675989	1427736000	0.481	3491270	1323418226	0.4632
	Table S4c		PitPit-Saki_RMTable			CalDon-Titi_RM Table			AloPal_v1-Howler monkey			AteGeo-Spider monkey			ORGONE-brown spider monkey			Cebus_imitator_1.0 RM Table			CebAlb-Cebus albifrons			GSC_Monkey_1.0- Sapajus			sBol_2.1-squirrel monkey			Anan_2.0-owl monkey			SagImp-Tamarin_RM Table			ASM2-Midas tamarin_RM Table			CalJac4-marmoset_RM Table
		L1 separately	799252	523551410	0.1847	962407	554939827	0.1934	820213	516165433	0.1759	735579	491987334	0.1759	540833	455485662	0.1724	552081	432558631	0.1657	625859	539568308	0.1877	553645	466205882	0.1732	528092	428252156	0.1625	579449	453058009	0.167	1324267	778206595	0.2395	668959	634177901	0.2136	585106	550370626	0.1926
	Table S4d		PitPit-Saki_RMTable			CalDon-Titi_RM Table			AloPal_v1-Howler monkey			AteGeo-Spider monkey			ORGONE-brown spider monkey			Cebus_imitator_1.0 RM Table			CebAlb-Cebus albifrons			GSC_Monkey_1.0- Sapajus			sBol_2.1-squirrel monkey			Anan_2.0-owl monkey			SagImp-Tamarin_RM Table			ASM2-Midas tamarin_RM Table			CalJac4-marmoset_RM Table
		Alu Content	Count	bpMasked	%masked	Count	bpMasked	%masked	Count	bpMasked	%masked	Count	bpMasked	%masked	Count	bpMasked	%masked	Count	bpMasked	%masked	Count	bpMasked	%masked	Count	bpMasked	%masked	Count	bpMasked	%masked	Count	bpMasked	%masked	Count	bpMasked	%masked	Count	bpMasked	%masked	Count	bpMasked	%masked
		Alu	10601	571228	0.0002	11752	634530	0.0002	11903	624780	0.0002	13916	707022	0.0003	7233	369089	0.0001	9379	502207	0.0002	7219	382154	0.0001	7468	397144	0.0001	6112	327965	0.0001	10113	531595	0.0002	15771	829853	0.0003	8384	423180	0.0001	7957	400360	0.0001
		AluJb	245785	62221666	0.0219	247051	61938376	0.0216	243596	61417512	0.0209	243172	61384568	0.0219	227640	58599742	0.0222	225023	57111489	0.0219	244088	62091008	0.0216	232951	59495725	0.0221	223406	56982868	0.0216	235761	60114336	0.0222	258309	63937704	0.0197	239706	60622049	0.0204	235021	59672574	0.0209
		AluJo	14708	2334733	0.0008	14275	2230779	0.0008	14345	2241088	0.0008	14745	2326227	0.0008	13466	2223299	0.0008	13106	2079723	0.0008	13626	2170243	0.0008	13098	2104366	0.0008	12433	1943987	0.0007	13808	2229343	0.0008	15250	2280949	0.0007	13216	2072939	0.0007	12443	1938635	0.0007
		AluJr	13709	2439671	0.0009	13595	2385739	0.0008	13238	2336963	0.0008	13734	2441752	0.0009	12640	2283308	0.0009	12375	2172899	0.0008	13197	2331877	0.0008	12523	2210220	0.0008	11604	2010454	0.0008	12995	2336919	0.0009	13384	2279671	0.0007	12332	2148333	0.0007	11991	2087031	0.0007
		AluJr4	6932	1378436	0.0005	6741	1310633	0.0005	6438	1279999	0.0004	7007	1396029	0.0005	6434	1320187	0.0005	5864	1167686	0.0004	6336	1260547	0.0004	6059	1205454	0.0004	5624	1108349	0.0004	6479	1314116	0.0005	6733	1239306	0.0004	5851	1142066	0.0004	5839	1143072	0.0004
		AluSc	88175	20289196	0.0072	34049	8533383	0.003	89726	20094743	0.0068	38860	9609025	0.0034	30845	8360080	0.0032	50552	10243309	0.0039	34989	8942381	0.0031	34122	8634176	0.0032	29443	7512605	0.0029	32590	8128913	0.003	50442	11437274	0.0035	33860	8480259	0.0029	30413	7863389	0.0028
		AluSc5	6700	1528522	0.0005	5198	1151307	0.0004	5134	1119947	0.0004	5248	1172688	0.0004	4343	1041947	0.0004	4476	997890	0.0004	4713	1080103	0.0004	4282	999823	0.0004	4037	925787	0.0004	4483	1015343	0.0004	5344	1126716	0.0003	4502	1011342	0.0003	4064	935305	0.0003
		AluSc8	27138	6367910	0.0022	25455	5740164	0.002	58632	15321196	0.0052	26285	6110501	0.0022	20921	5240445	0.002	48902	12961179	0.005	84487	24071609	0.0084	72368	20435610	0.0076	134593	39555006	0.015	46077	12319399	0.0045	100563	27225516	0.0084	89253	25299381	0.0085	86403	24539383	0.0086
		AluSg	38010	9708062	0.0034	38318	9586112	0.0033	37060	9399168	0.0032	39377	9905555	0.0035	36527	9742458	0.0037	33071	8438058	0.0032	41106	10767915	0.0037	34666	9085636	0.0034	34262	9077315	0.0034	35885	9260218	0.0034	49581	12661277	0.0039	45993	12214388	0.0041	41031	10980305	0.0038
		AluSg4	9626	2224268	0.0008	9757	2220372	0.0008	9278	2109101	0.0007	9730	2210311	0.0008	7928	1924391	0.0007	7653	1791831	0.0007	8523	2013436	0.0007	7792	1855999	0.0007	7347	1758879	0.0007	8185	1931704	0.0007	10176	2250769	0.0007	8170	1893267	0.0006	7596	1795253	0.0006
		AluSg7	7114	1941068	0.0007	7145	1930685	0.0007	6939	1900495	0.0006	6826	1859578	0.0007	6637	1855410	0.0007	6333	1734771	0.0007	7497	2073121	0.0007	6685	1856750	0.0007	6995	1946982	0.0007	6642	1828947	0.0007	8607	2329887	0.0007	8554	2366357	0.0008	7454	2053041	0.0007
		AluSp	41632	10229890	0.0036	42601	10044955	0.0035	51155	11322294	0.0039	45260	10638389	0.0038	39176	9855574	0.0037	39542	9128844	0.0035	41530	10029115	0.0035	39179	9535763	0.0035	37189	8917876	0.0034	40018	9511690	0.0035	50944	10915696	0.0034	40191	9508398	0.0032	38108	9136872	0.0032
		AluSq	25316	4677717	0.0017	27131	4876614	0.0017	26633	4793176	0.0016	27894	5070577	0.0018	22599	4301219	0.0016	21188	3954068	0.0015	22572	4214313	0.0015	21096	4004335	0.0015	20016	3808480	0.0014	20497	3944142	0.0015	26239	4645121	0.0014	20124	3778323	0.0013	18656	3576743	0.0013
		AluSq10	2191	588379	0.0002	2325	600869	0.0002	2229	597460	0.0002	2269	607487	0.0002	2070	575731	0.0002	1892	512604	0.0002	2088	567175	0.0002	2048	556390	0.0002	1976	541816	0.0002	1968	523923	0.0002	2392	617979	0.0002	2155	576209	0.0002	2034	551332	0.0002
		AluSq2	22465	6295331	0.0022	21291	5914417	0.0021	51655	12386989	0.0042	23013	6410868	0.0023	21896	6276719	0.0024	22506	6141322	0.0024	31310	8845849	0.0031	25547	7173153	0.0027	28233	7902160	0.003	25775	7081799	0.0026	43493	10838480	0.0033	33873	9359801	0.0032	30529	8447692	0.003
		AluSq4	1930	511410	0.0002	2011	513418	0.0002	2043	548290	0.0002	2045	533052	0.0002	1783	491926	0.0002	1852	500140	0.0002	2222	611757	0.0002	2076	575683	0.0002	2457	698594	0.0003	1997	545959	0.0002	3615	962782	0.0003	2867	806610	0.0003	2818	796351	0.0003
		AluSx	388750	108983069	0.0384	395069	109810571	0.0383	409959	113347173	0.0386	379462	105760400	0.0378	357318	101774319	0.0385	359473	100974256	0.0387	411339	115989829	0.0404	383732	108742098	0.0404	388357	110325957	0.0419	385141	108471171	0.04	481604	129398008	0.0398	436057	120896790	0.0407	414652	116627111	0.0408
		AluSx1	38409	11262845	0.004	36385	10617508	0.0037	36393	10665736	0.0036	38682	11318214	0.004	38291	11288133	0.0043	32263	9444644	0.0036	35572	10436417	0.0036	34543	10145893	0.0038	30700	9020764	0.0034	34553	10124776	0.0037	33138	9628123	0.003	32195	9406032	0.0032	31485	9202905	0.0032
		AluSx3	22375	5967029	0.0021	17825	4935004	0.0017	17592	4914911	0.0017	18924	5263295	0.0019	13947	3975615	0.0015	24135	6852470	0.0026	36925	10784418	0.0038	33119	9633511	0.0036	47625	14127662	0.0054	22521	6373079	0.0023	36558	10185008	0.0031	32881	9476106	0.0032	34559	9994114	0.0035
		AluSx4	11468	2769520	0.001	11235	2672278	0.0009	11588	2781113	0.0009	11334	2721966	0.001	10057	2547691	0.001	9322	2268341	0.0009	10235	2512487	0.0009	9590	2385531	0.0009	8881	2182831	0.0008	9826	2405350	0.0009	12237	2833774	0.0009	10346	2529363	0.0009	9801	2422049	0.0008
		AluSz	38673	10450222	0.0037	37321	9890522	0.0034	36131	9778603	0.0033	38668	10380431	0.0037	36485	10168227	0.0038	33425	9025481	0.0035	35550	9745515	0.0034	33762	9283851	0.0034	30628	8407674	0.0032	35363	9612939	0.0035	35264	9255069	0.0028	32624	8861974	0.003	31385	8574714	0.003
		AluSz6	27494	6673269	0.0024	27287	6441208	0.0022	26594	6361611	0.0022	27828	6657814	0.0024	25431	6384886	0.0024	24337	5882070	0.0023	26297	6333323	0.0022	24408	6022397	0.0022	22251	5469219	0.0021	25310	6215114	0.0023	26974	6245868	0.0019	24407	5840102	0.002	22973	5616799	0.002
		AluTa10	1765	114705	0	1917	122967	0	1954	132056	0	1823	112355	0	1255	82836	0	1792	121223	0	1598	108086	0	1540	101947	0	1510	102035	0	2151	209262	0.0001	8923	1069123	0.0003	3673	409638	0.0001	1807	132668	0
		AluTa15	2427	154356	0.0001	3025	192257	0.0001	3716	222590	0.0001	2673	164861	0.0001	1660	107016	0	3491	279571	0.0001	2618	184063	0.0001	2838	192786	0.0001	2397	173644	0.0001	4062	485167	0.0002	8568	622392	0.0002	3617	295306	0.0001	2876	204550	0.0001
		AluTa7	2007	166665	0.0001	1297	92815	0	1419	98670	0	1272	84619	0	912	74065	0	993	82177	0	1116	91808	0	891	73460	0	948	82090	0	1349	157157	0.0001	2749	352030	0.0001	1893	233198	0.0001	1161	115643	0
		AluY	29594	7876667	0.0028	25998	6790910	0.0024	38219	10477708	0.0036	25265	6751759	0.0024	23553	6504437	0.0025	29451	8041510	0.0031	33191	9239915	0.0032	31466	8839299	0.0033	36877	10486052	0.004	35564	9876576	0.0036	45802	12247283	0.0038	40721	11320616	0.0038	40568	11364737	0.004
		AluYc	423	83420	0	379	68783	0	842	187448	0.0001	348	63535	0	296	57596	0	358	66719	0	350	66363	0	322	62576	0	333	64892	0	340	64498	0	457	79219	0	378	72673	0	363	72043	0
		AluYc3	590	56320	0	625	52315	0	613	57617	0	579	53284	0	404	43156	0	500	51499	0	515	57536	0	443	47573	0	441	46395	0	497	50614	0	755	66289	0	506	54433	0	433	44876	0
		AluYe5	3771	931511	0.0003	4492	1055380	0.0004	3549	873845	0.0003	3735	910022	0.0003	3640	936603	0.0004	3352	835520	0.0003	3976	1009847	0.0004	3623	921816	0.0003	3342	851519	0.0003	3621	897600	0.0003	4253	975796	0.0003	3887	956077	0.0003	3865	973996	0.0003
		AluYe6	241	64522	0	249	65233	0	245	65457	0	254	66083	0	270	74518	0	264	69400	0	308	79576	0	267	71558	0	222	60914	0	241	65420	0	245	64663	0	246	64980	0	246	65401	0
		Alu Total	1130019	288861607	0.1019	1071799	272420104	0.0949	1218818	307457739	0.1045	1070228	272692267	0.0973	975657	258480623	0.0977	1026870	263432901	0.1009	1165093	308091786	0.1072	1082504	286650523	0.1063	1140239	306420771	0.1162	1063812	277627069	0.1023	1358370	338601625	0.1041	1192462	312120190	0.1051	1138531	301328944	0.1053
	Table S4e	PitPit-Saki_RM Table for Platy-1
		Platy-1 Content	Count	bpMasked	%masked
		Platy-1_1	162	16099	0
		Platy-1_2	12	1013	0
		Platy-1_2a	70	6736	0
		Platy-1_2b	35	3439	0
		Platy-1_4	7	553	0
		Platy-1_4a	5	492	0
		Platy-1_5	25	2458	0
		Platy-1_6d	2	175	0
		Platy-1_6f	1	32	0
		Platy-1_7	1	84	0
		Platy-1 Total	320	31081	0
		% of genome by bp (31081/2834910878) x100			0.00109637
		CalDon-Titi_RM Table for Platy-1
			Count	bpMasked	%masked
		Platy-1_1	151	15227	0
		Platy-1_2	12	1133	0
		Platy-1_2a	99	9653	0
		Platy-1_2b	46	4563	0
		Platy-1_3	1	46	0
		Platy-1_4	14	1023	0
		Platy-1_4a	10	1008	0
		Platy-1_5	13	1242	0
		Platy-1_6a	1	73	0
		Platy-1_6d	1	70	0
		Platy-1_6g	1	32	0
		Platy-1 Total	349	34070	0
		% of genome by bp (34070/2868888399)x100			0.00118757
		AloPal_v1-Mantled Howler monkey RM for Platy-1
			Count	bpMasked	%masked
		Platy-1_1	275	27878	0
		Platy-1_2	15	1401	0
		Platy-1_2a	86	8240	0
		Platy-1_2b	33	3308	0
		Platy-1_4	12	640	0
		Platy-1_4a	36	3521	0
		Platy-1_5	14	1407	0
		Platy-1_6a	3	263	0
		Platy-1_6c	2	179	0
		Platy-1_6e	1	86	0
		Platy-1_6g	1	102	0
		Platy-1_7a	1	54	0
		Platy-1 Total	479	47079	0
		% of genome by bp (47079/2934085892)x100			0.00160455
		AteGeo-Spider monkey RM Table for Platy-1
			Count	bpMasked	%masked
		Platy-1_1	149	14985	0
		Platy-1_2	11	1066	0
		Platy-1_2a	75	7340	0
		Platy-1_2b	39	3894	0
		Platy-1_4	9	579	0
		Platy-1_4a	15	1467	0
		Platy-1_5	17	1688	0
		Platy-1_6a	1	71	0
		Platy-1_6d	3	178	0
		Platy-1_6e	3	225	0
		Platy-1_7	1	82	0
		Platy-1 Total	323	31575	0
		% of genome by bp (31575/279758795)x100			0.00112865
		ORGONE-brown spider monkey RM Table for Platy-1
			Count	bpMasked	%masked
		Platy-1_1	138	13765	0
		Platy-1_2	13	1238	0
		Platy-1_2a	73	7100	0
		Platy-1_2b	38	3830	0
		Platy-1_4	10	695	0
		Platy-1_4a	16	1551	0
		Platy-1_5	14	1237	0
		Platy-1_6a	2	167	0
		Platy-1_6e	3	179	0
		Platy-1_7	1	82	0
		Platy-1 Total	308	29844	0
		% of genome by bp (29844/2641710168)x100			0.00112972
		Cebus_imitator_1.0 RM Table for Platy-1
			Count	bpMasked	%masked
		Platy-1_1	134	13199	0
		Platy-1_2	17	1451	0
		Platy-1_2a	77	7422	0
		Platy-1_2b	38	3735	0
		Platy-1_4	9	685	0
		Platy-1_4a	31	3045	0
		Platy-1_5	11	979	0
		Platy-1_6a	2	144	0
		Platy-1_6c	1	90	0
		Platy-1_6e	1	75	0
		Platy-1_6x	1	96	0
		Platy-1_7	1	85	0
		Total Platy-1	323	31006	0
		% of genome by bp (31006/2610350432)x100			0.00118781
		CebAlb-Cebus albifrons RM Table for Platy-1
			Count	bpMasked	%masked
		Platy-1_1	146	14154	0
		Platy-1_2	18	1564	0
		Platy-1_2a	84	8208	0
		Platy-1_2b	39	3870	0
		Platy-1_4	12	972	0
		Platy-1_4a	35	3418	0
		Platy-1_5	12	1103	0
		Platy-1_6	2	188	0
		Platy-1_6a	3	194	0
		Platy-1_6c	2	149	0
		Platy-1_6e	1	75	0
		Platy-1_6x	1	96	0
		Platy-1_7	1	85	0
		Total Platy-1	356	34076	0
		% of genome by bp (34076/2874302450)x100			0.00118554
		GSC_Monkey_1.0- Sapajus RM Table for Platy-1
			Count	bpMasked	%masked
		Platy-1_1	143	14392	0
		Platy-1_17a	1	39	0
		Platy-1_2	14	1178	0
		Platy-1_2a	71	6926	0
		Platy-1_2b	44	4343	0
		Platy-1_4	11	786	0
		Platy-1_4a	37	3655	0
		Platy-1_5	13	1171	0
		Platy-1_6	1	75	0
		Platy-1_6a	5	320	0
		Platy-1_6c	1	96	0
		Platy-1_6d	1	80	0
		Platy-1_6e	1	88	0
		Platy-1_7	1	85	0
		Total Platy-1	344	33234	0
		% of genome by bp (33234/2692406209)x100			0.00123436
		sBol_2.1-squirrel monkey RM Table for Platy-1
			Count	bpMasked	%masked
		Platy-1_1	145	14447	0
		Platy-1_2	11	969	0
		Platy-1_2a	68	6506	0
		Platy-1_2b	33	3319	0
		Platy-1_3	1	48	0
		Platy-1_4	7	431	0
		Platy-1_4a	42	4137	0
		Platy-1_5	12	1225	0
		Platy-1_6b	1	103	0
		Platy-1_6d	2	158	0
		Platy-1_6e	1	76	0
		Platy-1_6g	1	100	0
		Total Platy-1	324	31519	0
		% of genome by bp (31519/2635561996)x100			0.00119591
		Anan_2.0-owl monkey RM Table for Platy-1
			Count	bpMasked	%masked
		Platy-1_1	176	17412	0
		Platy-1_2	23	2019	0
		Platy-1_2a	76	7260	0
		Platy-1_2b	41	4059	0
		Platy-1_4	78	7729	0
		Platy-1_4a	114	11341	0
		Platy-1_5	8	719	0
		Platy-1_6a	6	479	0
		Platy-1_6b	1	97	0
		Platy-1_6c	1	91	0
		Platy-1_6d	1	46	0
		Platy-1_6e	2	171	0
		Total Platy-1	527	51423	0
		% of genome by bp (51423/2713655328)x100			0.00189497
		SagImp-Tamarin_RM Table for Platy-1
			Count	bpMasked	%masked
		Platy-1_1	3462	363059	0.0001
		Platy-1_10	8	542	0
		Platy-1_11a	1	92	0
		Platy-1_12e	1	96	0
		Platy-1_13	1	69	0
		Platy-1_14b	1	95	0
		Platy-1_16	1	91	0
		Platy-1_17a	25	1602	0
		Platy-1_2	19	1617	0
		Platy-1_2a	82	7574	0
		Platy-1_2b	35	3473	0
		Platy-1_3	1	67	0
		Platy-1_4	27	2330	0
		Platy-1_4a	15	1472	0
		Platy-1_5	3847	348194	0.0001
		Platy-1_6	15	1446	0
		Platy-1_6a	87	7862	0
		Platy-1_6b	56	5689	0
		Platy-1_6c	121	11983	0
		Platy-1_6d	47	3728	0
		Platy-1_6e	15	1494	0
		Platy-1_6f	1	102	0
		Platy-1_6g	126	12632	0
		Platy-1_6h	59	5698	0
		Platy-1_6x	26	2591	0
		Platy-1_7	41	4063	0
		Platy-1_8	1445	119023	0
		Platy-1_9	4456	309773	0.0001
		Platy-1_9a	18	1448	0
		Total Platy-1	14039	1217905	0.0003
		% of genome by bp (1217905/3249139209)x100			0.0374839
		ASM2-Midas tamarin_RM Table for Platy-1
			Count	bpMasked	%masked
		Platy-1_1	3268	340488	0.0001
		Platy-1_11a	9	666	0
		Platy-1_11c	2	169	0
		Platy-1_14b	1	84	0
		Platy-1_16	1	100	0
		Platy-1_17a	32	2053	0
		Platy-1_2	9	742	0
		Platy-1_2a	70	6638	0
		Platy-1_2b	38	3655	0
		Platy-1_3	2	170	0
		Platy-1_4	27	2269	0
		Platy-1_4a	15	1458	0
		Platy-1_5	5845	540435	0.0002
		Platy-1_6	16	1602	0
		Platy-1_6a	82	7549	0
		Platy-1_6b	71	7185	0
		Platy-1_6c	119	11796	0
		Platy-1_6d	30	2619	0
		Platy-1_6e	12	1146	0
		Platy-1_6f	1	102	0
		Platy-1_6g	67	6719	0
		Platy-1_6h	57	5493	0
		Platy-1_6x	25	2510	0
		Platy-1_7	33	3295	0
		Platy-1_8	765	70203	0
		Platy-1_9	915	64393	0
		Platy-1_9a	7	595	0
		Total Platy-1	11519	1084134	0.0003
		% of genome by bp (1084134/2968336488)x100			0.0365233
		CalJac4-marmoset_RM Table for Platy-1
			Count	bpMasked	%masked
		Platy-1_1	275	28812	0
		Platy-1_10	58	4470	0
		Platy-1_10a	5	448	0
		Platy-1_11a	243	18533	0
		Platy-1_11b	52	4053	0
		Platy-1_12	219	16925	0
		Platy-1_12f	1	79	0
		Platy-1_13	472	36360	0
		Platy-1_13c	1	79	0
		Platy-1_15	7	652	0
		Platy-1_16	59	4611	0
		Platy-1_17a	26	1834	0
		Platy-1_2	14	1181	0
		Platy-1_2a	71	6792	0
		Platy-1_2b	34	3363	0
		Platy-1_3	3	205	0
		Platy-1_4	23	1937	0
		Platy-1_4a	16	1526	0
		Platy-1_5	11	989	0
		Platy-1_6	16	1584	0
		Platy-1_6a	80	7304	0
		Platy-1_6b	69	6837	0
		Platy-1_6c	116	11528	0
		Platy-1_6d	24	2056	0
		Platy-1_6e	16	1592	0
		Platy-1_6g	60	5955	0
		Platy-1_6h	52	5199	0
		Platy-1_6x	26	2606	0
		Platy-1_7	60	5963	0
		Platy-1_8	28	2684	0
		Platy-1_9	35	2791	0
		Platy-1_9a	28	2266	0
		Platy-1_9b	2	178	0
		Total Platy-1	2202	191392	0
		% of genome by bp (191392/2857128234)x100			0.00669875

## Sheet: Table S5
	Div	P. pithecia	P. donacophilus	A. palliata	A. geoffroyi	A. hybridus	C. imitator	C. albifrons	S. apella	S. boliviensis	A. nancymaae	S. imperator	S. midas	C. jacchus
	0	0.005815	1.39024	0.677065	0.514446	0.02339	0.033224	0.202472	0.023173	0.016295	0.033	1.42698	1.62412	0.777933
	1	0.015388	4.50027	5.51333	2.07668	0.04974	0.110339	2.41286	0.074938	0.028614	0.117821	7.89499	9.12718	1.46354
	2	0.072967	7.30159	12.5343	4.91873	0.367471	0.609056	13.152	0.784927	0.267203	1.26409	22.33	24.1586	2.8607
	3	0.388107	11.1205	15.4603	9.29403	5.66506	2.52721	30.1378	6.83101	1.89438	3.63571	42.3753	37.787	11.4072
	4	1.22287	10.613	15.1392	11.2664	14.5902	5.30609	17.3903	14.7056	14.2899	9.39081	52.6707	33.2711	20.4665
	5	2.62876	13.3375	13.4181	10.9334	9.98609	5.73594	15.2388	12.5656	12.1473	9.30481	42.64	31.5208	24.889
	6	4.58554	18.0452	14.463	13.6801	11.2211	8.1164	16.9324	12.1017	9.94175	10.2463	37.6596	27.6787	31.2187
	7	7.39288	24.3738	18.1909	18.6374	17.0879	12.264	21.5504	13.7072	11.8193	14.3286	37.056	27.0915	42.7144
	8	9.0946	29.2538	22.2377	22.7606	21.4642	17.7069	26.7439	19.3681	16.478	18.5411	35.1166	26.9133	19.9427
	9	9.22228	31.7206	24.2944	24.2326	22.6436	21.1039	23.6868	23.9049	20.1356	20.3312	35.2456	26.8432	21.278
	10	7.80778	27.4732	22.6701	21.4703	20.614	21.0772	20.2611	21.955	20.4005	18.9293	35.3045	24.1069	21.7452
	11	7.42706	23.2013	19.9689	19.756	19.9418	18.9646	17.5769	19.5523	18.4313	17.4571	30.2387	21.4922	20.1043
	12	6.10836	20.3494	18.6477	17.4338	16.601	16.988	15.7756	17.4396	16.9427	16.3345	26.0422	19.8195	18.9411
	13	5.52406	18.6574	15.6037	15.968	15.0367	14.7405	14.9191	15.1153	15.1303	14.9038	23.6546	18.1702	16.5021
	14	5.58028	17.4841	15.0184	15.6002	15.3497	14.1114	15.117	14.0823	14.5874	15.018	20.6163	16.7253	14.8482
	15	5.60027	16.1592	14.8917	15.1984	14.2374	14.121	15.5765	14.3505	14.6524	15.3063	19.8037	16.6674	14.7195
	16	5.87737	16.3906	15.0613	15.32	14.4555	14.5688	17.2886	14.6346	14.0695	16.2564	19.2311	16.8544	15.4384
	17	6.22935	16.7208	15.29	15.692	15.0365	15.0445	18.85	15.8845	14.4975	17.4069	19.1939	17.4547	15.8745
	18	6.49694	17.0359	15.9738	16.3952	15.6316	15.6287	17.2654	16.8977	15.0094	16.7578	19.3061	17.0916	16.1038
	19	6.65757	17.3514	16.2346	16.4272	15.7662	15.8065	17.1101	16.2384	15.0413	16.5931	19.4627	16.9925	16.1701
	20	6.51331	16.997	16.5674	16.4338	15.8002	15.7561	16.8229	16.1463	15.1978	16.3649	18.9099	16.7271	15.9863
	21	6.52212	16.6104	16.3025	15.7916	15.6857	15.6085	16.4804	15.7623	14.9362	15.7598	18.6244	16.3902	16.056
	22	6.07685	16.2193	15.8848	15.2365	14.491	15.0531	15.9746	15.1504	14.5522	14.9508	17.9515	15.8196	15.3198
	23	5.93104	15.4664	15.2179	14.8387	14.069	14.5005	15.5298	14.5534	14.2221	14.7482	17.1487	15.3789	14.9344
	24	5.98558	15.2226	14.9691	14.8916	14.1765	14.3353	15.2364	14.4384	13.7136	14.6598	16.6839	14.9222	14.4556
	25	5.93302	15.1654	14.9233	14.8186	14.0494	14.2566	15.3162	14.3376	13.6348	14.7201	16.5182	14.9208	14.3026
	26	6.0699	15.1542	15.0905	14.8796	14.143	14.1992	15.2228	14.3918	13.616	14.5501	16.7283	15.2578	14.6552
	27	6.16653	15.4066	14.9985	14.9573	14.2587	14.51	15.0777	14.7614	13.617	14.8507	16.9644	15.1205	14.7985
	28	5.9704	15.3638	15.1066	15.1016	14.44	14.4443	15.2501	14.5017	13.8515	14.6515	17.1063	15.1286	14.5691
	29	6.0736	14.9899	14.8174	14.6384	13.9991	14.0921	14.9017	14.2258	13.2465	14.2354	16.6926	14.9616	14.5229
	30	5.94957	14.612	14.366	14.3455	13.7753	13.7538	14.2361	13.9252	13.2799	14.2134	16.1548	14.2588	14.0689
	31	5.69639	14.4133	14.1939	14.1707	13.4897	13.2669	13.8696	13.4163	12.9344	13.6669	15.3684	13.7789	13.5928
	32	5.7121	14.0269	13.3192	13.558	13.0348	13.1052	13.4978	13.1987	12.3961	13.0412	14.527	13.1908	13.2337
	33	5.3194	13.4075	12.9696	13.0535	12.5512	12.557	13.1419	12.8387	11.8785	12.8482	13.7262	12.567	12.8123
	34	4.8844	12.5349	12.2543	12.1796	11.5439	11.7055	12.172	11.9307	11.3438	11.7845	12.7414	11.7462	11.9834
	35	4.46126	11.1708	11.1629	10.9772	10.3681	10.6495	10.9575	10.8241	10.2857	10.8083	11.4659	10.8091	10.9863
	36	3.96445	10.0119	9.70648	9.66531	9.26461	9.45166	9.88483	9.50166	9.07151	9.50579	10.2796	9.44587	10.0156
	37	3.42268	8.60075	8.44996	8.39867	8.00981	8.10587	8.42482	8.27814	8.13539	8.15632	8.86135	8.33306	8.81024
	38	2.96157	7.47412	7.32458	7.27924	6.81443	7.09583	7.29242	7.1257	6.89243	7.08754	7.55372	7.13702	7.64767
	39	2.52619	6.164	6.13343	6.11394	5.91761	5.96614	6.1693	5.97074	5.80279	5.96793	6.14899	5.98657	6.21016
	40	2.08599	5.15682	5.10616	5.00989	4.73851	5.05033	5.07444	5.05354	4.79739	4.97184	5.2609	4.99478	5.03039
	41	1.75511	4.15888	4.03869	4.14938	4.0034	4.04296	4.07711	4.1086	4.03767	3.9671	4.21389	4.00398	4.03017
	42	1.42149	3.41585	3.26631	3.32347	3.16425	3.29074	3.41318	3.3921	3.12499	3.32608	3.38274	3.30008	3.26161
	43	1.12516	2.63803	2.60614	2.58442	2.56238	2.63872	2.67269	2.62662	2.4852	2.51538	2.52717	2.57886	2.64192
	44	0.869501	1.97318	1.93493	2.00146	1.91283	2.01323	2.16729	2.04233	1.91757	2.04808	1.99936	1.95085	1.96965
	45	0.597726	1.36663	1.38309	1.41469	1.3821	1.52584	1.48438	1.50514	1.40099	1.45448	1.47979	1.41447	1.48136
	46	0.401049	1.00167	0.950722	0.94561	0.970251	1.03006	1.07358	1.00667	0.994053	1.05961	0.972651	1.00963	1.04631
	47	0.310728	0.599487	0.637881	0.635594	0.627185	0.662796	0.643904	0.673233	0.663456	0.667724	0.650956	0.657257	0.648974
	48	0.164467	0.38852	0.396865	0.388894	0.406715	0.413517	0.413411	0.401696	0.420331	0.43014	0.370559	0.416611	0.44811
	49	0.106098	0.230056	0.233473	0.220691	0.228913	0.272576	0.2855	0.27229	0.267622	0.266082	0.22039	0.246978	0.277558
	50	0.064547	0.124106	0.138337	0.132037	0.144014	0.170283	0.177489	0.159409	0.14514	0.161876	0.126175	0.13756	0.164192
	51	0.03471	0.068594	0.073005	0.074712	0.088894	0.097751	0.10094	0.102361	0.093149	0.092833	0.084639	0.084048	0.096347
	52	0.019905	0.042006	0.049209	0.03906	0.053327	0.054277	0.054055	0.057837	0.060919	0.055584	0.040911	0.053687	0.071145
	53	0.018112	0.026481	0.023318	0.028709	0.026876	0.034234	0.033966	0.037912	0.03799	0.027065	0.028216	0.027561	0.038809
	54	0.00908	0.012512	0.013108	0.016698	0.02276	0.026753	0.024845	0.019905	0.023003	0.023265	0.014279	0.018166	0.01805
	55	0.002585	0.005743	0.007358	0.006484	0.011847	0.012056	0.012943	0.012204	0.013012	0.010815	0.006402	0.010151	0.011222
	56	0.003773	0.003177	0.003142	0.005415	0.006481	0.006416	0.005578	0.011278	0.009061	0.006619	0.004714	0.007435	0.009084
	57	0.001401	0.003186	0.003756	0.002216	0.004068	0.004567	0.005184	0.005257	0.004949	0.003579	0.002377	0.005386	0.002173
	58	0.000958	0.001147	0.001118	0.001543	0.002744	0.001785	0.003342	0.002915	0.003682	0.003258	0.001647	0.003525	0.004769
	59	0.000581	0.001692	0.000403	0.000813	0.000676	0.000613	0.00074	0.001586	0.001585	0.002282	0.000546	0.002748	0.001073
	60	0.000393	0	0.000957	0	0	0.001864	0.000578	0.000346	0.000802	0.001159	0.00058	0.002198	0.000657
	61	0.000373	0.000515	0	0.000142	0.000142	0.000528	0.001189	0.00049	0.000358	0.000273	0.00069	0.00024	0
	62	0	0.000209	0.000262	0.000444	0.000444	0.00038	0.000124	0.000377	0	0.00032	0.000107	0.000484	0.000734
	63	0	0.000208	0.000187	0	0.000167	0.000137	0	0.000137	0.000732	0.000896	0.000586	0.000158	0.00041
	64	0	0	0	0.000118	0.000118	0.00056	0	0.00043	0.000218	0.00056	0.000147	0.000147	0
	65	0	0.000153	0	0	0	0	0.000375	0.000375	0.000116	0.000262	0	0.000144	0
	66	0	0	0	0	0	0	0	0	0	0	0	0	0.000233
	67	0	0	0	0	0	0.000242	0.000378	0	0	0	0	0	0.000148
	68	0	0	0	0.000175	0	0	0	0.000242	0	0	0	0	0
	69	0.000153	0	0	0	0	0	0	0	0	0	0	0	0
	70	0	0	0	0	0	0	0	0	0	0	0	0	0

## Sheet: Figure S1
	A.
	B.

## Sheet: Table S6
	Table S6a. RepeatMasker output in order by locus name and specificity																	Table S6b. RepeatMasker output sorted by new subfamily assisnments																					Table S6c. N = 68 Howler LS Platy-1 insertions assigned to new subfamilies sorted by percent divergence (% div) scores
	AloPal_v1 lineage specific (LS) and Atelidae shared Platy-1 elements						Original RepeatMasker Library				New RepeatMasker with Howler subfamilies				Improved Scores			AloPal_v1 lineage specific (LS) and Atelidae shared Platy-1 elements						Original RepeatMasker Library				New RepeatMasker with Howler subfamilies				Improved Scores							AloPal_v1 lineage specific (LS) elements assigned to new subfamilies						Original RepeatMasker Library				New Subfamiliy out scores
	Loci	Count by		Locus	Original	New COSEG	Locus	SW	perc	Original	Locus	SW	perc	subfamily	SW	% div		Loci	Count by		Locus	Original	New COSEG	Locus	SW	perc	Original	Locus	SW	perc	subfamily	SW	% div						Loci	Count by		Locus	Original	New COSEG	Locus	SW	%	Original	Locus
	Count	Specificity	Specificity	Name	RM subfamily	subfamily	Name	score	div.	subfamily	Name	score	div.	assignment	New-Orig	Orig-new		#	Specificity	Specificity	Name	RM subfamily	subfamily	Name	score	div.	subfamily	Name	score	div.	assignment	New-Orig	Orig-new						#	Specificity	Specificity	Name	RM subfamily	subfamily	Name	score	div.	subfamily	Name
	1	1	Howler LS	AloPal_1	Platy-1-1	Platy-1-1	AloPal_1	230	20.1	Platy-1-1	AloPal_1	234	20.1	Platy-1-1	4	0		1	1	Howler LS	AloPal_108	Platy-1-2a	Howler_sf0	AloPal_108	667	10.8	Platy-1-2a	AloPal_108	900	3	Howler_sf0	233	7.8	1					1	1	Howler LS	AloPal_257	Platy-1-4a	Howler_sf0	AloPal_257	758	7.8	Platy-1-4a	AloPal_257
	2	2	Howler LS	AloPal_108	Platy-1-2a	Howler_sf0	AloPal_108	667	10.8	Platy-1-2a	AloPal_108	900	3	Howler_sf0	233	7.8		2	2	Howler LS	AloPal_116	Platy-1-2a	Howler_sf0	AloPal_116	760	8.7	Platy-1-2a	AloPal_116	938	1	Howler_sf0	178	7.7	2					2	2	Howler LS	AloPal_232	Platy-1-4a	Howler_sf1	AloPal_232	776	3.9	Platy-1-4a	AloPal_232
	3	3	Howler LS	AloPal_116	Platy-1-2a	Howler_sf0	AloPal_116	760	8.7	Platy-1-2a	AloPal_116	938	1	Howler_sf0	178	7.7		3	3	Howler LS	AloPal_220	Platy-1-4	Howler_sf0	AloPal_220	729	8.7	Platy-1-4	AloPal_220	917	2	Howler_sf0	188	6.7	3					3	3	Howler LS	AloPal_116	Platy-1-2a	Howler_sf0	AloPal_116	760	8.7	Platy-1-2a	AloPal_116
	4	4	Howler LS	AloPal_167	Platy-1-2b	Platy-1-2b	AloPal_167	703	7	Platy-1-2b	AloPal_167	693	7.1	Platy-1-2b	-10	-0.1		4	4	Howler LS	AloPal_222	Platy-1-4	Howler_sf0	AloPal_222	747	7.7	Platy-1-4	AloPal_222	902	2.9	Howler_sf0	155	4.8	4					4	4	Howler LS	AloPal_227	Platy-1-4a	Howler_sf0	AloPal_227	788	6.8	Platy-1-4a	AloPal_227
	5	5	Howler LS	AloPal_191	Platy-1-3	Platy-1-3	AloPal_191	243	8.9	Platy-1-3	AloPal_191	243	8.9	Platy-1-3	0	0		5	5	Howler LS	AloPal_224	Platy-1-4a	Howler_sf0	AloPal_224	719	9.7	Platy-1-4a	AloPal_224	884	3.9	Howler_sf0	165	5.8	5					5	5	Howler LS	AloPal_241	Platy-1-4a	Howler_sf0	AloPal_241	780	6.7	Platy-1-4a	AloPal_241
	6	6	Howler LS	AloPal_220	Platy-1-4	Howler_sf0	AloPal_220	729	8.7	Platy-1-4	AloPal_220	917	2	Howler_sf0	188	6.7		6	6	Howler LS	AloPal_226	Platy-1-4a	Howler_sf0	AloPal_226	662	11	Platy-1-4a	AloPal_226	813	6.1	Howler_sf0	151	4.9	6					6	6	Howler LS	AloPal_246	Platy-1-4a	Howler_sf0	AloPal_246	761	8.7	Platy-1-4a	AloPal_246
	7	7	Howler LS	AloPal_222	Platy-1-4	Howler_sf0	AloPal_222	747	7.7	Platy-1-4	AloPal_222	902	2.9	Howler_sf0	155	4.8		7	7	Howler LS	AloPal_227	Platy-1-4a	Howler_sf0	AloPal_227	788	6.8	Platy-1-4a	AloPal_227	942	1	Howler_sf0	154	5.8	7					7	7	Howler LS	AloPal_254	Platy-1-4a	Howler_sf0	AloPal_254	727	8.7	Platy-1-4a	AloPal_254
	8	8	Howler LS	AloPal_223	Platy-1-4a	Howler_sf1	AloPal_223	805	3.9	Platy-1-4a	AloPal_223	885	1	Howler_sf1	80	2.9		8	8	Howler LS	AloPal_230	Platy-1-4a	Howler_sf0	AloPal_230	667	10.7	Platy-1-4a	AloPal_230	835	4.9	Howler_sf0	168	5.8	8					8	8	Howler LS	AloPal_279	Platy-1-4a	Howler_sf0	AloPal_279	717	8.7	Platy-1-4a	AloPal_279
	9	9	Howler LS	AloPal_224	Platy-1-4a	Howler_sf0	AloPal_224	719	9.7	Platy-1-4a	AloPal_224	884	3.9	Howler_sf0	165	5.8		9	9	Howler LS	AloPal_234	Platy-1-4a	Howler_sf0	AloPal_234	739	8.7	Platy-1-4a	AloPal_234	904	2.9	Howler_sf0	165	5.8	9					9	9	Howler LS	AloPal_280	Platy-1-4a	Howler_sf0	AloPal_280	782	6.8	Platy-1-4a	AloPal_280
	10	10	Howler LS	AloPal_225	Platy-1-4a	Howler_sf1	AloPal_225	727	3.9	Platy-1-4a	AloPal_225	865	1	Howler_sf1	138	2.9		10	10	Howler LS	AloPal_236	Platy-1-4a	Howler_sf0	AloPal_236	738	8.7	Platy-1-4a	AloPal_236	890	2.9	Howler_sf0	152	5.8	10					10	10	Howler LS	AloPal_281	Platy-1-4a	Howler_sf0	AloPal_281	749	8.7	Platy-1-4a	AloPal_281
	11	11	Howler LS	AloPal_226	Platy-1-4a	Howler_sf0	AloPal_226	662	11	Platy-1-4a	AloPal_226	813	6.1	Howler_sf0	151	4.9		11	11	Howler LS	AloPal_240	Platy-1-4a	Howler_sf0	AloPal_240	712	8.7	Platy-1-4a	AloPal_240	918	2.9	Howler_sf0	206	5.8	11					11	11	Howler LS	AloPal_309	Platy-1-4a	Howler_sf0	AloPal_309	746	8.7	Platy-1-4a	AloPal_309
	12	12	Howler LS	AloPal_227	Platy-1-4a	Howler_sf0	AloPal_227	788	6.8	Platy-1-4a	AloPal_227	942	1	Howler_sf0	154	5.8		12	12	Howler LS	AloPal_241	Platy-1-4a	Howler_sf0	AloPal_241	780	6.7	Platy-1-4a	AloPal_241	948	1	Howler_sf0	168	5.7	12					12	12	Howler LS	AloPal_223	Platy-1-4a	Howler_sf1	AloPal_223	805	3.9	Platy-1-4a	AloPal_223
	13	13	Howler LS	AloPal_230	Platy-1-4a	Howler_sf0	AloPal_230	667	10.7	Platy-1-4a	AloPal_230	835	4.9	Howler_sf0	168	5.8		13	13	Howler LS	AloPal_242	Platy-1-4a	Howler_sf0	AloPal_242	749	7.8	Platy-1-4a	AloPal_242	918	2	Howler_sf0	169	5.8	13					13	13	Howler LS	AloPal_225	Platy-1-4a	Howler_sf1	AloPal_225	727	3.9	Platy-1-4a	AloPal_225
	14	14	Howler LS	AloPal_232	Platy-1-4a	Howler_sf1	AloPal_232	776	3.9	Platy-1-4a	AloPal_232	888	0	Howler_sf1	112	3.9		14	14	Howler LS	AloPal_243	Platy-1-4a	Howler_sf0	AloPal_243	689	12.6	Platy-1-4a	AloPal_243	887	4.9	Howler_sf0	198	7.7	14					14	14	Howler LS	AloPal_256	Platy-1-4a	Howler_sf1	AloPal_256	748	3.9	Platy-1-4a	AloPal_256
	15	15	Howler LS	AloPal_233	Platy-1-4a	Howler_sf1	AloPal_233	778	4.9	Platy-1-4a	AloPal_233	873	2	Howler_sf1	95	2.9		15	15	Howler LS	AloPal_246	Platy-1-4a	Howler_sf0	AloPal_246	761	8.7	Platy-1-4a	AloPal_246	940	1	Howler_sf0	179	7.7	15					15	15	Howler LS	AloPal_270	Platy-1-4a	Howler_sf0	AloPal_270	706	9.6	Platy-1-4a	AloPal_270
	16	16	Howler LS	AloPal_234	Platy-1-4a	Howler_sf0	AloPal_234	739	8.7	Platy-1-4a	AloPal_234	904	2.9	Howler_sf0	165	5.8		16	16	Howler LS	AloPal_249	Platy-1-4a	Howler_sf0	AloPal_249	763	7.8	Platy-1-4a	AloPal_249	909	2	Howler_sf0	146	5.8	16					16	16	Howler LS	AloPal_272	Platy-1-4a	Howler_sf0	AloPal_272	749	7.8	Platy-1-4a	AloPal_272
	17	17	Howler LS	AloPal_235	Platy-1-4a	Howler_sf1	AloPal_235	808	3.9	Platy-1-4a	AloPal_235	839	3	Howler_sf1	31	0.9		17	17	Howler LS	AloPal_251	Platy-1-4a	Howler_sf0	AloPal_251	746	8.7	Platy-1-4a	AloPal_251	888	3.9	Howler_sf0	142	4.8	17					17	17	Howler LS	AloPal_300	Platy-1-4a	Howler_sf0	AloPal_300	714	9.7	Platy-1-4a	AloPal_300
	18	18	Howler LS	AloPal_236	Platy-1-4a	Howler_sf0	AloPal_236	738	8.7	Platy-1-4a	AloPal_236	890	2.9	Howler_sf0	152	5.8		18	18	Howler LS	AloPal_252	Platy-1-4a	Howler_sf0	AloPal_252	675	10.6	Platy-1-4a	AloPal_252	880	2.9	Howler_sf0	205	7.7	18					18	18	Howler LS	AloPal_314	Platy-1-4a	Howler_sf0	AloPal_314	740	9.6	Platy-1-4a	AloPal_314
	19	19	Howler LS	AloPal_237	Platy-1-4a	Howler_sf1	AloPal_237	376	7	Platy-1-4a	AloPal_237	445	3.6	Howler_sf1	69	3.4		19	19	Howler LS	AloPal_253	Platy-1-4a	Howler_sf0	AloPal_253	755	7.8	Platy-1-4a	AloPal_253	876	4.9	Howler_sf0	121	2.9	19					19	19	Howler LS	AloPal_322	Platy-1-4a	Howler_sf0	AloPal_322	761	7.7	Platy-1-4a	AloPal_322
	20	20	Howler LS	AloPal_240	Platy-1-4a	Howler_sf0	AloPal_240	712	8.7	Platy-1-4a	AloPal_240	918	2.9	Howler_sf0	206	5.8		20	20	Howler LS	AloPal_254	Platy-1-4a	Howler_sf0	AloPal_254	727	8.7	Platy-1-4a	AloPal_254	930	1	Howler_sf0	203	7.7	20					20	20	Howler LS	AloPal_220	Platy-1-4	Howler_sf0	AloPal_220	729	8.7	Platy-1-4	AloPal_220
	21	21	Howler LS	AloPal_241	Platy-1-4a	Howler_sf0	AloPal_241	780	6.7	Platy-1-4a	AloPal_241	948	1	Howler_sf0	168	5.7		21	21	Howler LS	AloPal_255	Platy-1-4a	Howler_sf0	AloPal_255	705	9.7	Platy-1-4a	AloPal_255	904	2	Howler_sf0	199	7.7	21					21	21	Howler LS	AloPal_242	Platy-1-4a	Howler_sf0	AloPal_242	749	7.8	Platy-1-4a	AloPal_242
	22	22	Howler LS	AloPal_242	Platy-1-4a	Howler_sf0	AloPal_242	749	7.8	Platy-1-4a	AloPal_242	918	2	Howler_sf0	169	5.8		22	22	Howler LS	AloPal_257	Platy-1-4a	Howler_sf0	AloPal_257	758	7.8	Platy-1-4a	AloPal_257	943	0	Howler_sf0	185	7.8	22					22	22	Howler LS	AloPal_249	Platy-1-4a	Howler_sf0	AloPal_249	763	7.8	Platy-1-4a	AloPal_249
	23	23	Howler LS	AloPal_243	Platy-1-4a	Howler_sf0	AloPal_243	689	12.6	Platy-1-4a	AloPal_243	887	4.9	Howler_sf0	198	7.7		23	23	Howler LS	AloPal_260	Platy-1-4a	Howler_sf0	AloPal_260	735	8.7	Platy-1-4a	AloPal_260	857	5.9	Howler_sf0	122	2.8	23					23	23	Howler LS	AloPal_255	Platy-1-4a	Howler_sf0	AloPal_255	705	9.7	Platy-1-4a	AloPal_255
	24	24	Howler LS	AloPal_246	Platy-1-4a	Howler_sf0	AloPal_246	761	8.7	Platy-1-4a	AloPal_246	940	1	Howler_sf0	179	7.7		24	24	Howler LS	AloPal_261	Platy-1-4a	Howler_sf0	AloPal_261	723	7.8	Platy-1-4a	AloPal_261	931	2	Howler_sf0	208	5.8	24					24	24	Howler LS	AloPal_261	Platy-1-4a	Howler_sf0	AloPal_261	723	7.8	Platy-1-4a	AloPal_261
	25	25	Howler LS	AloPal_249	Platy-1-4a	Howler_sf0	AloPal_249	763	7.8	Platy-1-4a	AloPal_249	909	2	Howler_sf0	146	5.8		25	25	Howler LS	AloPal_262	Platy-1-4a	Howler_sf0	AloPal_262	691	10.7	Platy-1-4a	AloPal_262	892	2.9	Howler_sf0	201	7.8	25					25	25	Howler LS	AloPal_292	Platy-1-4a	Howler_sf0	AloPal_292	777	7.8	Platy-1-4a	AloPal_292
	26	26	Howler LS	AloPal_250	Platy-1-4a	Howler_sf1	AloPal_250	730	8.7	Platy-1-4a	AloPal_250	836	4.9	Howler_sf1	106	3.8		26	26	Howler LS	AloPal_269	Platy-1-4a	Howler_sf0	AloPal_269	736	8.7	Platy-1-4a	AloPal_269	896	3	Howler_sf0	160	5.7	26					26	26	Howler LS	AloPal_301	Platy-1-4a	Howler_sf0	AloPal_301	777	7.8	Platy-1-4a	AloPal_301
	27	27	Howler LS	AloPal_251	Platy-1-4a	Howler_sf0	AloPal_251	746	8.7	Platy-1-4a	AloPal_251	888	3.9	Howler_sf0	142	4.8		27	27	Howler LS	AloPal_270	Platy-1-4a	Howler_sf0	AloPal_270	706	9.6	Platy-1-4a	AloPal_270	911	1.9	Howler_sf0	205	7.7	27					27	27	Howler LS	AloPal_316	Platy-1-4a	Howler_sf0	AloPal_316	767	7.8	Platy-1-4a	AloPal_316
	28	28	Howler LS	AloPal_252	Platy-1-4a	Howler_sf0	AloPal_252	675	10.6	Platy-1-4a	AloPal_252	880	2.9	Howler_sf0	205	7.7		28	28	Howler LS	AloPal_271	Platy-1-4a	Howler_sf0	AloPal_271	753	8.7	Platy-1-4a	AloPal_271	907	2.9	Howler_sf0	154	5.8	28					28	28	Howler LS	AloPal_233	Platy-1-4a	Howler_sf1	AloPal_233	778	4.9	Platy-1-4a	AloPal_233
	29	29	Howler LS	AloPal_253	Platy-1-4a	Howler_sf0	AloPal_253	755	7.8	Platy-1-4a	AloPal_253	876	4.9	Howler_sf0	121	2.9		29	29	Howler LS	AloPal_272	Platy-1-4a	Howler_sf0	AloPal_272	749	7.8	Platy-1-4a	AloPal_272	927	1.9	Howler_sf0	178	5.9	29					29	29	Howler LS	AloPal_265	Platy-1-4a	Howler_sf1	AloPal_265	775	2.9	Platy-1-4a	AloPal_265
	30	30	Howler LS	AloPal_254	Platy-1-4a	Howler_sf0	AloPal_254	727	8.7	Platy-1-4a	AloPal_254	930	1	Howler_sf0	203	7.7		30	30	Howler LS	AloPal_273	Platy-1-4a	Howler_sf0	AloPal_273	686	10.7	Platy-1-4a	AloPal_273	897	2.9	Howler_sf0	211	7.8	30					30	30	Howler LS	AloPal_308	Platy-1-4a	Howler_sf1	AloPal_308	799	5.8	Platy-1-4a	AloPal_308
	31	31	Howler LS	AloPal_255	Platy-1-4a	Howler_sf0	AloPal_255	705	9.7	Platy-1-4a	AloPal_255	904	2	Howler_sf0	199	7.7		31	31	Howler LS	AloPal_276	Platy-1-4a	Howler_sf0	AloPal_276	746	8.7	Platy-1-4a	AloPal_276	898	3.9	Howler_sf0	152	4.8	31					31	31	Howler LS	AloPal_222	Platy-1-4	Howler_sf0	AloPal_222	747	7.7	Platy-1-4	AloPal_222
	32	32	Howler LS	AloPal_256	Platy-1-4a	Howler_sf1	AloPal_256	748	3.9	Platy-1-4a	AloPal_256	885	1	Howler_sf1	137	2.9		32	32	Howler LS	AloPal_277	Platy-1-4a	Howler_sf0	AloPal_277	675	10.7	Platy-1-4a	AloPal_277	879	2.9	Howler_sf0	204	7.8	32					32	32	Howler LS	AloPal_234	Platy-1-4a	Howler_sf0	AloPal_234	739	8.7	Platy-1-4a	AloPal_234
	33	33	Howler LS	AloPal_257	Platy-1-4a	Howler_sf0	AloPal_257	758	7.8	Platy-1-4a	AloPal_257	943	0	Howler_sf0	185	7.8		33	33	Howler LS	AloPal_278	Platy-1-4a	Howler_sf0	AloPal_278	648	9.7	Platy-1-4a	AloPal_278	854	3.9	Howler_sf0	206	5.8	33					33	33	Howler LS	AloPal_236	Platy-1-4a	Howler_sf0	AloPal_236	738	8.7	Platy-1-4a	AloPal_236
	34	34	Howler LS	AloPal_260	Platy-1-4a	Howler_sf0	AloPal_260	735	8.7	Platy-1-4a	AloPal_260	857	5.9	Howler_sf0	122	2.8		34	34	Howler LS	AloPal_279	Platy-1-4a	Howler_sf0	AloPal_279	717	8.7	Platy-1-4a	AloPal_279	928	1	Howler_sf0	211	7.7	34					34	34	Howler LS	AloPal_240	Platy-1-4a	Howler_sf0	AloPal_240	712	8.7	Platy-1-4a	AloPal_240
	35	35	Howler LS	AloPal_261	Platy-1-4a	Howler_sf0	AloPal_261	723	7.8	Platy-1-4a	AloPal_261	931	2	Howler_sf0	208	5.8		35	35	Howler LS	AloPal_280	Platy-1-4a	Howler_sf0	AloPal_280	782	6.8	Platy-1-4a	AloPal_280	940	1	Howler_sf0	158	5.8	35					35	35	Howler LS	AloPal_252	Platy-1-4a	Howler_sf0	AloPal_252	675	10.6	Platy-1-4a	AloPal_252
	36	36	Howler LS	AloPal_262	Platy-1-4a	Howler_sf0	AloPal_262	691	10.7	Platy-1-4a	AloPal_262	892	2.9	Howler_sf0	201	7.8		36	36	Howler LS	AloPal_281	Platy-1-4a	Howler_sf0	AloPal_281	749	8.7	Platy-1-4a	AloPal_281	957	1	Howler_sf0	208	7.7	36					36	36	Howler LS	AloPal_262	Platy-1-4a	Howler_sf0	AloPal_262	691	10.7	Platy-1-4a	AloPal_262
	37	37	Howler LS	AloPal_265	Platy-1-4a	Howler_sf1	AloPal_265	775	2.9	Platy-1-4a	AloPal_265	862	2	Howler_sf1	87	0.9		37	37	Howler LS	AloPal_285	Platy-1-4a	Howler_sf0	AloPal_285	637	10.7	Platy-1-4a	AloPal_285	885	2.9	Howler_sf0	248	7.8	37					37	37	Howler LS	AloPal_271	Platy-1-4a	Howler_sf0	AloPal_271	753	8.7	Platy-1-4a	AloPal_271
	38	38	Howler LS	AloPal_267	Platy-1-4a	Howler_sf1	AloPal_267	658	8.8	Platy-1-4a	AloPal_267	793	6	Howler_sf1	135	2.8		38	38	Howler LS	AloPal_286	Platy-1-4a	Howler_sf0	AloPal_286	744	8.7	Platy-1-4a	AloPal_286	899	2.9	Howler_sf0	155	5.8	38					38	38	Howler LS	AloPal_273	Platy-1-4a	Howler_sf0	AloPal_273	686	10.7	Platy-1-4a	AloPal_273
	39	39	Howler LS	AloPal_269	Platy-1-4a	Howler_sf0	AloPal_269	736	8.7	Platy-1-4a	AloPal_269	896	3	Howler_sf0	160	5.7		39	39	Howler LS	AloPal_291	Platy-1-4a	Howler_sf0	AloPal_291	771	7.8	Platy-1-4a	AloPal_291	911	2.9	Howler_sf0	140	4.9	39					39	39	Howler LS	AloPal_277	Platy-1-4a	Howler_sf0	AloPal_277	675	10.7	Platy-1-4a	AloPal_277
	40	40	Howler LS	AloPal_270	Platy-1-4a	Howler_sf0	AloPal_270	706	9.6	Platy-1-4a	AloPal_270	911	1.9	Howler_sf0	205	7.7		40	40	Howler LS	AloPal_292	Platy-1-4a	Howler_sf0	AloPal_292	777	7.8	Platy-1-4a	AloPal_292	931	2	Howler_sf0	154	5.8	40					40	40	Howler LS	AloPal_285	Platy-1-4a	Howler_sf0	AloPal_285	637	10.7	Platy-1-4a	AloPal_285
	41	41	Howler LS	AloPal_271	Platy-1-4a	Howler_sf0	AloPal_271	753	8.7	Platy-1-4a	AloPal_271	907	2.9	Howler_sf0	154	5.8		41	41	Howler LS	AloPal_293	Platy-1-4a	Howler_sf0	AloPal_293	704	10.6	Platy-1-4a	AloPal_293	890	2.9	Howler_sf0	186	7.7	41					41	41	Howler LS	AloPal_286	Platy-1-4a	Howler_sf0	AloPal_286	744	8.7	Platy-1-4a	AloPal_286
	42	42	Howler LS	AloPal_272	Platy-1-4a	Howler_sf0	AloPal_272	749	7.8	Platy-1-4a	AloPal_272	927	1.9	Howler_sf0	178	5.9		42	42	Howler LS	AloPal_298	Platy-1-4a	Howler_sf0	AloPal_298	735	10.7	Platy-1-4a	AloPal_298	872	5.8	Howler_sf0	137	4.9	42					42	42	Howler LS	AloPal_291	Platy-1-4a	Howler_sf0	AloPal_291	771	7.8	Platy-1-4a	AloPal_291
	43	43	Howler LS	AloPal_273	Platy-1-4a	Howler_sf0	AloPal_273	686	10.7	Platy-1-4a	AloPal_273	897	2.9	Howler_sf0	211	7.8		43	43	Howler LS	AloPal_300	Platy-1-4a	Howler_sf0	AloPal_300	714	9.7	Platy-1-4a	AloPal_300	907	1.9	Howler_sf0	193	7.8	43					43	43	Howler LS	AloPal_293	Platy-1-4a	Howler_sf0	AloPal_293	704	10.6	Platy-1-4a	AloPal_293
	44	44	Howler LS	AloPal_276	Platy-1-4a	Howler_sf0	AloPal_276	746	8.7	Platy-1-4a	AloPal_276	898	3.9	Howler_sf0	152	4.8		44	44	Howler LS	AloPal_301	Platy-1-4a	Howler_sf0	AloPal_301	777	7.8	Platy-1-4a	AloPal_301	931	2	Howler_sf0	154	5.8	44					44	44	Howler LS	AloPal_325	Platy-1-4a	Howler_sf0	AloPal_325	756	8.7	Platy-1-4a	AloPal_325
	45	45	Howler LS	AloPal_277	Platy-1-4a	Howler_sf0	AloPal_277	675	10.7	Platy-1-4a	AloPal_277	879	2.9	Howler_sf0	204	7.8		45	45	Howler LS	AloPal_309	Platy-1-4a	Howler_sf0	AloPal_309	746	8.7	Platy-1-4a	AloPal_309	929	1	Howler_sf0	183	7.7	45					45	45	Howler LS	AloPal_108	Platy-1-2a	Howler_sf0	AloPal_108	667	10.8	Platy-1-2a	AloPal_108
	46	46	Howler LS	AloPal_278	Platy-1-4a	Howler_sf0	AloPal_278	648	9.7	Platy-1-4a	AloPal_278	854	3.9	Howler_sf0	206	5.8		46	46	Howler LS	AloPal_314	Platy-1-4a	Howler_sf0	AloPal_314	740	9.6	Platy-1-4a	AloPal_314	925	1.9	Howler_sf0	185	7.7	46					46	46	Howler LS	AloPal_269	Platy-1-4a	Howler_sf0	AloPal_269	736	8.7	Platy-1-4a	AloPal_269
	47	47	Howler LS	AloPal_279	Platy-1-4a	Howler_sf0	AloPal_279	717	8.7	Platy-1-4a	AloPal_279	928	1	Howler_sf0	211	7.7		47	47	Howler LS	AloPal_316	Platy-1-4a	Howler_sf0	AloPal_316	767	7.8	Platy-1-4a	AloPal_316	920	2	Howler_sf0	153	5.8	47					47	47	Howler LS	AloPal_235	Platy-1-4a	Howler_sf1	AloPal_235	808	3.9	Platy-1-4a	AloPal_235
	48	48	Howler LS	AloPal_280	Platy-1-4a	Howler_sf0	AloPal_280	782	6.8	Platy-1-4a	AloPal_280	940	1	Howler_sf0	158	5.8		48	48	Howler LS	AloPal_320	Platy-1-4a	Howler_sf0	AloPal_320	739	9.7	Platy-1-4a	AloPal_320	901	3.9	Howler_sf0	162	5.8	48					48	48	Howler LS	AloPal_282	Platy-1-4a	Howler_sf1	AloPal_282	772	4.8	Platy-1-4a	AloPal_282
	49	49	Howler LS	AloPal_281	Platy-1-4a	Howler_sf0	AloPal_281	749	8.7	Platy-1-4a	AloPal_281	957	1	Howler_sf0	208	7.7		49	49	Howler LS	AloPal_322	Platy-1-4a	Howler_sf0	AloPal_322	761	7.7	Platy-1-4a	AloPal_322	916	1.9	Howler_sf0	155	5.8	49					49	49	Howler LS	AloPal_302	Platy-1-4a	Howler_sf1	AloPal_302	784	5.9	Platy-1-4a	AloPal_302
	50	50	Howler LS	AloPal_282	Platy-1-4a	Howler_sf1	AloPal_282	772	4.8	Platy-1-4a	AloPal_282	844	3	Howler_sf1	72	1.8		50	50	Howler LS	AloPal_323	Platy-1-4a	Howler_sf0	AloPal_323	716	9.6	Platy-1-4a	AloPal_323	878	3.9	Howler_sf0	162	5.7	50					50	50	Howler LS	AloPal_237	Platy-1-4a	Howler_sf1	AloPal_237	376	7	Platy-1-4a	AloPal_237
	51	51	Howler LS	AloPal_284	Platy-1-4a	Howler_sf1	AloPal_284	777	6.9	Platy-1-4a	AloPal_284	850	4	Howler_sf1	73	2.9		51	51	Howler LS	AloPal_325	Platy-1-4a	Howler_sf0	AloPal_325	756	8.7	Platy-1-4a	AloPal_325	910	2.9	Howler_sf0	154	5.8	51		175.577	27.7223		51	51	Howler LS	AloPal_224	Platy-1-4a	Howler_sf0	AloPal_224	719	9.7	Platy-1-4a	AloPal_224
	52	52	Howler LS	AloPal_285	Platy-1-4a	Howler_sf0	AloPal_285	637	10.7	Platy-1-4a	AloPal_285	885	2.9	Howler_sf0	248	7.8		52	52	Howler LS	AloPal_223	Platy-1-4a	Howler_sf1	AloPal_223	805	3.9	Platy-1-4a	AloPal_223	885	1	Howler_sf1	80	2.9	1		6.33654	1.28369		52	52	Howler LS	AloPal_251	Platy-1-4a	Howler_sf0	AloPal_251	746	8.7	Platy-1-4a	AloPal_251
	53	53	Howler LS	AloPal_286	Platy-1-4a	Howler_sf0	AloPal_286	744	8.7	Platy-1-4a	AloPal_286	899	2.9	Howler_sf0	155	5.8		53	53	Howler LS	AloPal_225	Platy-1-4a	Howler_sf1	AloPal_225	727	3.9	Platy-1-4a	AloPal_225	865	1	Howler_sf1	138	2.9	2					53	53	Howler LS	AloPal_276	Platy-1-4a	Howler_sf0	AloPal_276	746	8.7	Platy-1-4a	AloPal_276
	54	54	Howler LS	AloPal_288	Platy-1-4a	Howler_sf1	AloPal_288	717	5.9	Platy-1-4a	AloPal_288	809	5	Howler_sf1	92	0.9		54	54	Howler LS	AloPal_232	Platy-1-4a	Howler_sf1	AloPal_232	776	3.9	Platy-1-4a	AloPal_232	888	0	Howler_sf1	112	3.9	3					54	54	Howler LS	AloPal_278	Platy-1-4a	Howler_sf0	AloPal_278	648	9.7	Platy-1-4a	AloPal_278
	55	55	Howler LS	AloPal_291	Platy-1-4a	Howler_sf0	AloPal_291	771	7.8	Platy-1-4a	AloPal_291	911	2.9	Howler_sf0	140	4.9		55	55	Howler LS	AloPal_233	Platy-1-4a	Howler_sf1	AloPal_233	778	4.9	Platy-1-4a	AloPal_233	873	2	Howler_sf1	95	2.9	4					55	55	Howler LS	AloPal_320	Platy-1-4a	Howler_sf0	AloPal_320	739	9.7	Platy-1-4a	AloPal_320
	56	56	Howler LS	AloPal_292	Platy-1-4a	Howler_sf0	AloPal_292	777	7.8	Platy-1-4a	AloPal_292	931	2	Howler_sf0	154	5.8		56	56	Howler LS	AloPal_235	Platy-1-4a	Howler_sf1	AloPal_235	808	3.9	Platy-1-4a	AloPal_235	839	3	Howler_sf1	31	0.9	5					56	56	Howler LS	AloPal_323	Platy-1-4a	Howler_sf0	AloPal_323	716	9.6	Platy-1-4a	AloPal_323
	57	57	Howler LS	AloPal_293	Platy-1-4a	Howler_sf0	AloPal_293	704	10.6	Platy-1-4a	AloPal_293	890	2.9	Howler_sf0	186	7.7		57	57	Howler LS	AloPal_237	Platy-1-4a	Howler_sf1	AloPal_237	376	7	Platy-1-4a	AloPal_237	445	3.6	Howler_sf1	69	3.4	6					57	57	Howler LS	AloPal_284	Platy-1-4a	Howler_sf1	AloPal_284	777	6.9	Platy-1-4a	AloPal_284
	58	58	Howler LS	AloPal_298	Platy-1-4a	Howler_sf0	AloPal_298	735	10.7	Platy-1-4a	AloPal_298	872	5.8	Howler_sf0	137	4.9		58	58	Howler LS	AloPal_250	Platy-1-4a	Howler_sf1	AloPal_250	730	8.7	Platy-1-4a	AloPal_250	836	4.9	Howler_sf1	106	3.8	7					58	58	Howler LS	AloPal_312	Platy-1-4a	Howler_sf1	AloPal_312	772	6.9	Platy-1-4a	AloPal_312
	59	59	Howler LS	AloPal_300	Platy-1-4a	Howler_sf0	AloPal_300	714	9.7	Platy-1-4a	AloPal_300	907	1.9	Howler_sf0	193	7.8		59	59	Howler LS	AloPal_256	Platy-1-4a	Howler_sf1	AloPal_256	748	3.9	Platy-1-4a	AloPal_256	885	1	Howler_sf1	137	2.9	8					59	59	Howler LS	AloPal_327	Platy-1-4a	Howler_sf1	AloPal_327	765	5.9	Platy-1-4a	AloPal_327
	60	60	Howler LS	AloPal_301	Platy-1-4a	Howler_sf0	AloPal_301	777	7.8	Platy-1-4a	AloPal_301	931	2	Howler_sf0	154	5.8		60	60	Howler LS	AloPal_265	Platy-1-4a	Howler_sf1	AloPal_265	775	2.9	Platy-1-4a	AloPal_265	862	2	Howler_sf1	87	0.9	9					60	60	Howler LS	AloPal_230	Platy-1-4a	Howler_sf0	AloPal_230	667	10.7	Platy-1-4a	AloPal_230
	61	61	Howler LS	AloPal_302	Platy-1-4a	Howler_sf1	AloPal_302	784	5.9	Platy-1-4a	AloPal_302	864	3	Howler_sf1	80	2.9		61	61	Howler LS	AloPal_267	Platy-1-4a	Howler_sf1	AloPal_267	658	8.8	Platy-1-4a	AloPal_267	793	6	Howler_sf1	135	2.8	10					61	61	Howler LS	AloPal_243	Platy-1-4a	Howler_sf0	AloPal_243	689	12.6	Platy-1-4a	AloPal_243
	62	62	Howler LS	AloPal_308	Platy-1-4a	Howler_sf1	AloPal_308	799	5.8	Platy-1-4a	AloPal_308	892	2	Howler_sf1	93	3.8		62	62	Howler LS	AloPal_282	Platy-1-4a	Howler_sf1	AloPal_282	772	4.8	Platy-1-4a	AloPal_282	844	3	Howler_sf1	72	1.8	11					62	62	Howler LS	AloPal_253	Platy-1-4a	Howler_sf0	AloPal_253	755	7.8	Platy-1-4a	AloPal_253
	63	63	Howler LS	AloPal_309	Platy-1-4a	Howler_sf0	AloPal_309	746	8.7	Platy-1-4a	AloPal_309	929	1	Howler_sf0	183	7.7		63	63	Howler LS	AloPal_284	Platy-1-4a	Howler_sf1	AloPal_284	777	6.9	Platy-1-4a	AloPal_284	850	4	Howler_sf1	73	2.9	12					63	63	Howler LS	AloPal_250	Platy-1-4a	Howler_sf1	AloPal_250	730	8.7	Platy-1-4a	AloPal_250
	64	64	Howler LS	AloPal_312	Platy-1-4a	Howler_sf1	AloPal_312	772	6.9	Platy-1-4a	AloPal_312	850	4	Howler_sf1	78	2.9		64	64	Howler LS	AloPal_288	Platy-1-4a	Howler_sf1	AloPal_288	717	5.9	Platy-1-4a	AloPal_288	809	5	Howler_sf1	92	0.9	13					64	64	Howler LS	AloPal_288	Platy-1-4a	Howler_sf1	AloPal_288	717	5.9	Platy-1-4a	AloPal_288
	65	65	Howler LS	AloPal_314	Platy-1-4a	Howler_sf0	AloPal_314	740	9.6	Platy-1-4a	AloPal_314	925	1.9	Howler_sf0	185	7.7		65	65	Howler LS	AloPal_302	Platy-1-4a	Howler_sf1	AloPal_302	784	5.9	Platy-1-4a	AloPal_302	864	3	Howler_sf1	80	2.9	14					65	65	Howler LS	AloPal_298	Platy-1-4a	Howler_sf0	AloPal_298	735	10.7	Platy-1-4a	AloPal_298
	66	66	Howler LS	AloPal_316	Platy-1-4a	Howler_sf0	AloPal_316	767	7.8	Platy-1-4a	AloPal_316	920	2	Howler_sf0	153	5.8		66	66	Howler LS	AloPal_308	Platy-1-4a	Howler_sf1	AloPal_308	799	5.8	Platy-1-4a	AloPal_308	892	2	Howler_sf1	93	3.8	15					66	66	Howler LS	AloPal_260	Platy-1-4a	Howler_sf0	AloPal_260	735	8.7	Platy-1-4a	AloPal_260
	67	67	Howler LS	AloPal_320	Platy-1-4a	Howler_sf0	AloPal_320	739	9.7	Platy-1-4a	AloPal_320	901	3.9	Howler_sf0	162	5.8		67	67	Howler LS	AloPal_312	Platy-1-4a	Howler_sf1	AloPal_312	772	6.9	Platy-1-4a	AloPal_312	850	4	Howler_sf1	78	2.9	16					67	67	Howler LS	AloPal_267	Platy-1-4a	Howler_sf1	AloPal_267	658	8.8	Platy-1-4a	AloPal_267
	68	68	Howler LS	AloPal_322	Platy-1-4a	Howler_sf0	AloPal_322	761	7.7	Platy-1-4a	AloPal_322	916	1.9	Howler_sf0	155	5.8		68	68	Howler LS	AloPal_327	Platy-1-4a	Howler_sf1	AloPal_327	765	5.9	Platy-1-4a	AloPal_327	829	4	Howler_sf1	64	1.9	17					68	68	Howler LS	AloPal_226	Platy-1-4a	Howler_sf0	AloPal_226	662	11	Platy-1-4a	AloPal_226
	69	69	Howler LS	AloPal_323	Platy-1-4a	Howler_sf0	AloPal_323	716	9.6	Platy-1-4a	AloPal_323	878	3.9	Howler_sf0	162	5.7		69	1	Atelidae shared	AloPal_258	Platy-1-4a	Howler_sf0	AloPal_258	726	9.7	Platy-1-4a	AloPal_258	927	1.9	Howler_sf0	201	7.8	52
	70	70	Howler LS	AloPal_325	Platy-1-4a	Howler_sf0	AloPal_325	756	8.7	Platy-1-4a	AloPal_325	910	2.9	Howler_sf0	154	5.8		70	2	Atelidae shared	AloPal_239	Platy-1-4a	Howler_sf1	AloPal_239	784	5.9	Platy-1-4a	AloPal_239	818	3	Howler_sf1	34	2.9	18
	71	71	Howler LS	AloPal_327	Platy-1-4a	Howler_sf1	AloPal_327	765	5.9	Platy-1-4a	AloPal_327	829	4	Howler_sf1	64	1.9		71	3	Atelidae shared	AloPal_248	Platy-1-4a	Howler_sf1	AloPal_248	728	6.9	Platy-1-4a	AloPal_248	776	8	Howler_sf1	48	-1.1	19
	72	72	Howler LS	AloPal_345	Platy-1-5	Platy-1-5	AloPal_345	237	24.8	Platy-1-5	AloPal_345	230	24.8	Platy-1-5	-7	0		72	4	Atelidae shared	AloPal_283	Platy-1-4a	Howler_sf1	AloPal_283	782	4.9	Platy-1-4a	AloPal_283	823	4	Howler_sf1	41	0.9	20		80.8571	32.92
	73	73	Howler LS	AloPal_353	Platy-1-5	Platy-1-5	AloPal_353	724	10.4	Platy-1-5	AloPal_353	723	9.6	Platy-1-5	-1	0.8		73	5	Atelidae shared	AloPal_297	Platy-1-4a	Howler_sf1	AloPal_297	792	5.8	Platy-1-4a	AloPal_297	825	5	Howler_sf1	33	0.8	21		2.28095	1.2933
	74	1	Atelidae shared	AloPal_239	Platy-1-4a	Howler_sf1	AloPal_239	784	5.9	Platy-1-4a	AloPal_239	818	3	Howler_sf1	34	2.9
	75	2	Atelidae shared	AloPal_244	Platy-1-4a	Platy-1-4a	AloPal_344	720	10.4	Platy-1-5	AloPal_344	721	10.5	Platy-1-5	1	-0.1
	76	3	Atelidae shared	AloPal_248	Platy-1-4a	Howler_sf1	AloPal_248	728	6.9	Platy-1-4a	AloPal_248	776	8	Howler_sf1	48	-1.1
	77	4	Atelidae shared	AloPal_258	Platy-1-4a	Howler_sf0	AloPal_258	726	9.7	Platy-1-4a	AloPal_258	927	1.9	Howler_sf0	201	7.8
	78	5	Atelidae shared	AloPal_283	Platy-1-4a	Howler_sf1	AloPal_283	782	4.9	Platy-1-4a	AloPal_283	823	4	Howler_sf1	41	0.9
	79	6	Atelidae shared	AloPal_297	Platy-1-4a	Howler_sf1	AloPal_297	792	5.8	Platy-1-4a	AloPal_297	825	5	Howler_sf1	33	0.8
	80	7	Atelidae shared	AloPal_318	Platy-1-4a	Platy-1-4a	AloPal_318	663	2.4	Platy-1-4a	AloPal_318	653	2.4	Platy-1-4a	-10	0
	81	8	Atelidae shared	AloPal_338	Platy-1-5	Platy-1-5	AloPal_338	806	7.5	Platy-1-5	AloPal_338	817	7.5	Platy-1-5	11	0
	82	9	Atelidae shared	AloPal_341	Platy-1-5	Platy-1-5	AloPal_341	732	11.1	Platy-1-5	AloPal_341	721	11.2	Platy-1-5	-11	-0.1
	83	10	Atelidae shared	AloPal_342	Platy-1-5	Platy-1-5	AloPal_342	782	8.3	Platy-1-5	AloPal_342	840	8.3	Platy-1-5	58	0
	84	11	Atelidae shared	AloPal_344	Platy-1-5	Platy-1-5	AloPal_344	720	10.4	Platy-1-5	AloPal_344	721	10.5	Platy-1-5	1	-0.1
	85	12	Atelidae shared	AloPal_347	Platy-1-5	Platy-1-5	AloPal_347	803	5.7	Platy-1-5	AloPal_347	826	5.7	Platy-1-5	23	0
	86	13	Atelidae shared	AloPal_351	Platy-1-5	Platy-1-5	AloPal_351	817	4.7	Platy-1-5	AloPal_351	838	4.7	Platy-1-5	21	0
	87	14	Atelidae shared	AloPal_352	Platy-1-5	Platy-1-5	AloPal_352	766	6.6	Platy-1-5	AloPal_352	791	6.7	Platy-1-5	25	-0.1
	88	15	Atelidae shared	AloPal_359	Platy-1-5	Platy-1-5	AloPal_359	784	9.3	Platy-1-5	AloPal_359	777	9.3	Platy-1-5	-7	0
	89	16	Atelidae shared	AloPal_361	Platy-1-5	Platy-1-5	AloPal_361	823	6.5	Platy-1-5	AloPal_361	816	6.6	Platy-1-5	-7	-0.1
[truncated: 5 more columns]

## Sheet: Table S7
	Platyrrhine	RepeatMasker	Locus	'SpecCheck' code	Presence / absence genotype calls across thirteen Platyrrhine genomes
	Species	Subfamily	Name	Platyrrhine genotype	PitPit	CalDon	AloPal	AteGeo	ORGONE	SagImp	ASM2	calJac4	Anan2.0	sBol2.1	Cebus	CebAlb	Sapajus
	Pithecia pithecia	Platy-1-1	Pit_1	FP	1	1	1	1	1	1	1	1	1	1	1	1	1
	Pithecia pithecia	Platy-1-1	Pit_2	FP	1	1	1	1	1	?	1	1	1	1	?	1	1
	Pithecia pithecia	Platy-1-1	Pit_3	FP	1	1	1	1	1	1	1	1	1	1	1	1	1
	Pithecia pithecia	Platy-1-1	Pit_4	FP	1	1	1	1	1	1	1	1	1	1	1	1	1
	Pithecia pithecia	Platy-1-1	Pit_5	MV	1	?	1	1	1	1	1	?	?	?	?	?	?
	Pithecia pithecia	Platy-1-1	Pit_6	FP	1	1	?	?	?	1	1	1	1	1	?	?	1
	Pithecia pithecia	Platy-1-1	Pit_7	FP	1	1	1	1	1	1	1	1	1	1	1	1	1
	Pithecia pithecia	Platy-1-1	Pit_8	FP	1	1	?	1	1	1	1	1	1	1	1	1	1
	Pithecia pithecia	Platy-1-1	Pit_9	FP	1	1	1	1	1	1	?	1	1	1	1	1	1
	Pithecia pithecia	Platy-1-1	Pit_10	FP	1	1	1	1	1	1	1	1	1	1	1	1	1
	Pithecia pithecia	Platy-1-1	Pit_11	FP	1	1	1	1	1	1	1	1	1	1	1	1	1
	Pithecia pithecia	Platy-1-1	Pit_12	MV	1	1	?	?	?	?	?	?	?	1	1	1	1
	Pithecia pithecia	Platy-1-1	Pit_13	FP	1	1	1	1	1	1	1	1	1	1	1	1	1
	Pithecia pithecia	Platy-1-1	Pit_14	FP	1	1	1	1	1	1	1	1	1	1	1	1	1
	Pithecia pithecia	Platy-1-1	Pit_15	FP	1	1	1	1	1	1	1	1	1	1	1	1	1
	Pithecia pithecia	Platy-1-1	Pit_16	FP	1	1	1	1	1	1	1	1	?	1	1	1	1
	Pithecia pithecia	Platy-1-1	Pit_17	FP	1	1	1	1	1	1	1	1	1	?	?	1	1
	Pithecia pithecia	Platy-1-1	Pit_18	FP	1	?	1	1	1	1	1	1	1	1	1	1	1
	Pithecia pithecia	Platy-1-1	Pit_19	MV	1	1	?	?	?	?	?	?	?	?	?	?	?
	Pithecia pithecia	Platy-1-1	Pit_20	FP	1	1	1	1	1	1	1	1	1	1	1	1	1
	Pithecia pithecia	Platy-1-1	Pit_21	FP	1	1	1	1	1	1	1	1	1	1	1	1	1
	Pithecia pithecia	Platy-1-1	Pit_22	FP	1	1	1	1	1	1	1	1	1	1	1	1	1
	Pithecia pithecia	Platy-1-1	Pit_23	FP	1	1	1	1	1	1	1	1	1	1	1	1	1
	Pithecia pithecia	Platy-1-1	Pit_24	FP	1	1	?	1	1	1	1	1	1	1	1	1	1
	Pithecia pithecia	Platy-1-1	Pit_25	FP	1	1	1	?	1	1	1	1	1	1	1	1	1
	Pithecia pithecia	Platy-1-1	Pit_26	FP	1	1	1	1	1	1	1	1	1	1	1	1	1
	Pithecia pithecia	Platy-1-1	Pit_27	FP	1	1	1	1	1	1	1	1	1	1	1	1	1
	Pithecia pithecia	Platy-1-1	Pit_28	FP	1	1	1	1	1	1	1	1	1	1	1	1	1
	Pithecia pithecia	Platy-1-1	Pit_29	FP	1	1	1	1	1	1	1	1	1	1	1	1	1
	Pithecia pithecia	Platy-1-1	Pit_30	FP	1	1	1	1	1	1	1	1	1	1	1	1	1
	Pithecia pithecia	Platy-1-1	Pit_31	FP	1	1	1	1	1	1	1	1	1	1	1	1	1
	Pithecia pithecia	Platy-1-1	Pit_32	FP	1	1	1	1	1	1	1	1	1	1	1	1	1
	Pithecia pithecia	Platy-1-1	Pit_33	FP	1	1	1	1	1	1	1	1	1	1	1	1	1
	Pithecia pithecia	Platy-1-1	Pit_34	FP	1	1	1	1	1	1	1	1	1	1	1	1	1
	Pithecia pithecia	Platy-1-1	Pit_35	FP	1	1	1	1	1	1	1	1	1	1	1	1	1
	Pithecia pithecia	Platy-1-1	Pit_36	FP	1	1	1	1	1	1	1	1	1	1	1	1	1
	Pithecia pithecia	Platy-1-1	Pit_37	FP	1	1	1	1	1	?	?	?	1	1	1	1	1
	Pithecia pithecia	Platy-1-1	Pit_38	FP	1	1	1	1	1	1	1	1	1	1	1	1	1
	Pithecia pithecia	Platy-1-1	Pit_39	MV	1	1	1	1	1	?	?	?	?	?	?	?	?
	Pithecia pithecia	Platy-1-1	Pit_40	FP	1	1	1	1	1	1	1	1	1	?	?	?	?
	Pithecia pithecia	Platy-1-1	Pit_41	FP	1	1	1	1	1	1	1	1	1	1	1	1	1
	Pithecia pithecia	Platy-1-1	Pit_42	FP	1	1	1	1	1	1	1	1	1	1	1	1	1
	Pithecia pithecia	Platy-1-1	Pit_43	FP	1	1	1	1	1	1	1	1	1	1	1	1	1
	Pithecia pithecia	Platy-1-1	Pit_44	FP	1	1	1	1	1	1	1	1	1	1	1	1	1
	Pithecia pithecia	Platy-1-1	Pit_45	FP	1	1	1	1	1	1	1	1	1	1	1	1	1
	Pithecia pithecia	Platy-1-1	Pit_46	FP	1	1	1	1	1	1	1	1	1	1	1	1	1
	Pithecia pithecia	Platy-1-1	Pit_47	FP	1	1	1	1	1	1	1	1	1	?	1	1	1
	Pithecia pithecia	Platy-1-1	Pit_48	FP	1	1	1	1	1	1	1	1	1	1	1	1	1
	Pithecia pithecia	Platy-1-1	Pit_49	FP	1	1	1	1	1	1	1	1	1	1	1	1	1
	Pithecia pithecia	Platy-1-1	Pit_50	FP	1	1	1	1	1	1	1	1	1	1	1	1	1
	Pithecia pithecia	Platy-1-1	Pit_51	FP	1	1	1	1	1	1	1	1	1	1	1	1	1
	Pithecia pithecia	Platy-1-1	Pit_52	FP	1	1	1	1	1	1	1	1	1	1	1	1	1
	Pithecia pithecia	Platy-1-1	Pit_53	FP	1	1	1	1	1	1	1	1	1	1	1	1	1
	Pithecia pithecia	Platy-1-1	Pit_54	FP	1	1	1	1	1	1	1	1	?	1	1	1	1
	Pithecia pithecia	Platy-1-1	Pit_55	FP	1	1	1	1	1	1	1	1	1	1	1	1	1
	Pithecia pithecia	Platy-1-1	Pit_56	FP	1	1	1	1	1	1	1	1	1	1	1	1	1
	Pithecia pithecia	Platy-1-1	Pit_57	FP	1	1	1	1	1	?	?	1	1	1	1	1	1
	Pithecia pithecia	Platy-1-1	Pit_58	FP	1	1	1	1	1	1	1	1	1	1	1	1	1
	Pithecia pithecia	Platy-1-1	Pit_59	FP	1	1	1	1	1	1	1	1	?	1	1	1	1
	Pithecia pithecia	Platy-1-1	Pit_60	FP	1	1	1	1	1	1	1	1	1	1	1	1	1
	Pithecia pithecia	Platy-1-1	Pit_61	MV	1	1	1	1	1	?	?	?	?	1	?	?	?
	Pithecia pithecia	Platy-1-1	Pit_62	FP	1	1	1	1	1	1	1	1	1	1	1	1	1
	Pithecia pithecia	Platy-1-1	Pit_63	MV	1	1	?	?	?	?	?	1	?	?	?	?	?
	Pithecia pithecia	Platy-1-1	Pit_65	MV	1	1	?	?	?	?	?	?	?	?	?	?	?
	Pithecia pithecia	Platy-1-1	Pit_66	FP	1	1	1	1	1	1	1	1	?	1	1	1	1
	Pithecia pithecia	Platy-1-1	Pit_67	FP	1	1	1	1	1	1	1	1	?	1	1	1	1
	Pithecia pithecia	Platy-1-2	Pit_70	FP	1	1	1	1	1	1	1	1	1	1	1	1	1
	Pithecia pithecia	Platy-1-2	Pit_71	FP	1	1	1	1	1	1	1	1	1	1	1	1	1
	Pithecia pithecia	Platy-1-2	Pit_72	FP	1	1	1	1	1	1	1	1	1	1	1	1	1
	Pithecia pithecia	Platy-1-2	Pit_73	FP	1	1	1	1	1	1	1	1	1	?	1	1	1
	Pithecia pithecia	Platy-1-2	Pit_74	FP	1	1	?	1	1	1	1	1	1	?	1	1	1
	Pithecia pithecia	Platy-1-2	Pit_75	FP	1	1	1	1	1	1	1	1	1	1	1	1	1
	Pithecia pithecia	Platy-1-2	Pit_76	FP	1	1	1	1	1	1	1	1	1	1	1	1	1
	Pithecia pithecia	Platy-1-2	Pit_77	FP	1	1	?	1	1	1	1	1	1	1	1	1	1
	Pithecia pithecia	Platy-1-2	Pit_78	FP	1	1	1	1	1	1	1	1	1	1	1	1	1
	Pithecia pithecia	Platy-1-2	Pit_79	FP	1	1	1	1	1	1	1	1	1	1	?	1	1
	Pithecia pithecia	Platy-1-2	Pit_80	FP	1	1	1	1	1	1	1	1	1	1	1	1	1
	Pithecia pithecia	Platy-1-2	Pit_81	FP	1	1	?	?	?	1	1	1	?	?	1	?	1
	Pithecia pithecia	Platy-1-2	Pit_82	FP	1	1	1	1	1	1	1	1	1	1	1	1	1
	Pithecia pithecia	Platy-1-2	Pit_83	FP	1	1	1	1	1	1	1	1	1	1	1	1	1
	Pithecia pithecia	Platy-1-2	Pit_84	FP	1	1	1	1	1	1	1	1	1	1	1	1	1
	Pithecia pithecia	Platy-1-2	Pit_85	FP	1	1	1	1	1	1	1	1	1	1	1	1	1
	Pithecia pithecia	Platy-1-2	Pit_86	MV	1	?	?	?	1	?	?	?	?	?	?	?	1
	Pithecia pithecia	Platy-1-2	Pit_87	FP	1	?	1	?	N/R	1	?	1	1	1	1	1	1
	Pithecia pithecia	Platy-1-2	Pit_88	FP	1	1	1	1	1	1	1	1	1	1	1	1	1
	Pithecia pithecia	Platy-1-2	Pit_89	FP	1	1	1	1	1	?	?	?	?	?	1	1	1
	Pithecia pithecia	Platy-1-2a	Pit_90	FP	1	1	1	1	1	1	1	1	1	1	1	1	1
	Pithecia pithecia	Platy-1-2a	Pit_91	FP	1	1	1	1	1	1	1	1	1	1	1	1	1
	Pithecia pithecia	Platy-1-2a	Pit_92	FP	1	1	1	1	1	1	1	1	1	1	1	1	1
	Pithecia pithecia	Platy-1-2a	Pit_93	FP	1	1	1	1	1	1	?	1	1	1	1	1	1
	Pithecia pithecia	Platy-1-2a	Pit_94	FP	1	1	1	1	1	1	1	1	1	1	1	1	1
	Pithecia pithecia	Platy-1-2a	Pit_95	FP	1	1	1	1	1	1	1	1	1	1	1	1	1
	Pithecia pithecia	Platy-1-2a	Pit_96	FP	1	1	1	1	1	1	1	1	1	1	1	1	1
	Pithecia pithecia	Platy-1-2a	Pit_97	FP	1	1	1	1	1	1	1	1	?	1	1	1	1
	Pithecia pithecia	Platy-1-2a	Pit_98	FP	1	1	1	1	1	1	1	1	1	1	1	1	1
	Pithecia pithecia	Platy-1-2a	Pit_99	FP	1	1	1	1	1	1	1	1	1	1	1	1	1
	Pithecia pithecia	Platy-1-2a	Pit_100	FP	1	1	1	1	1	1	1	1	1	1	1	1	1
	Pithecia pithecia	Platy-1-2a	Pit_101	FP	1	1	1	1	1	1	1	1	1	1	1	1	1
	Pithecia pithecia	Platy-1-2a	Pit_102	FP	1	1	1	1	1	1	1	1	1	1	1	1	1
	Pithecia pithecia	Platy-1-2a	Pit_103	FP	1	1	1	1	1	1	1	1	1	1	1	1	1
	Pithecia pithecia	Platy-1-2a	Pit_104	FP	1	1	1	1	1	1	1	1	1	1	1	1	1
	Pithecia pithecia	Platy-1-2a	Pit_105	FP	1	1	1	1	1	1	1	1	1	1	1	1	1
	Pithecia pithecia	Platy-1-2a	Pit_106	FP	1	1	1	1	1	1	1	1	1	1	1	1	1
	Pithecia pithecia	Platy-1-2a	Pit_107	FP	1	1	1	1	1	1	1	1	1	?	1	1	1
	Pithecia pithecia	Platy-1-2a	Pit_108	FP	1	1	1	1	1	1	1	1	1	1	1	1	1
	Pithecia pithecia	Platy-1-2a	Pit_109	FP	1	1	1	1	1	?	?	?	?	?	1	1	1
	Pithecia pithecia	Platy-1-2a	Pit_110	FP	1	?	1	1	1	1	1	1	1	1	1	1	1
	Pithecia pithecia	Platy-1-2a	Pit_111	FP	1	1	1	1	1	1	1	1	1	1	1	1	1
	Pithecia pithecia	Platy-1-2a	Pit_112	FP	1	1	1	1	1	?	?	?	1	1	1	1	1
	Pithecia pithecia	Platy-1-2a	Pit_113	FP	1	1	1	1	1	1	1	1	1	1	1	1	1
	Pithecia pithecia	Platy-1-2a	Pit_114	FP	1	1	1	1	1	1	1	1	?	1	?	1	1
	Pithecia pithecia	Platy-1-2a	Pit_115	FP	1	1	1	1	1	1	?	1	1	1	1	1	1
	Pithecia pithecia	Platy-1-2a	Pit_116	FP	1	1	1	1	1	1	1	1	1	1	1	1	1
	Pithecia pithecia	Platy-1-2a	Pit_117	FP	1	1	1	1	1	1	1	1	1	1	1	1	1
	Pithecia pithecia	Platy-1-2a	Pit_118	FP	1	1	1	1	1	1	1	?	1	1	1	1	1
	Pithecia pithecia	Platy-1-2a	Pit_119	FP	1	1	?	1	1	1	1	1	1	1	1	1	1
	Pithecia pithecia	Platy-1-2a	Pit_120	FP	1	1	1	1	1	1	1	1	1	1	1	1	1
	Pithecia pithecia	Platy-1-2a	Pit_121	FP	1	1	1	1	1	1	1	1	1	1	1	1	1
	Pithecia pithecia	Platy-1-2a	Pit_122	FP	1	1	1	1	1	1	1	1	1	1	1	1	1
	Pithecia pithecia	Platy-1-2a	Pit_123	MV	1	?	?	?	?	?	?	?	?	?	?	?	?
	Pithecia pithecia	Platy-1-2a	Pit_124	FP	1	1	1	1	1	1	1	1	1	1	1	1	1
	Pithecia pithecia	Platy-1-2a	Pit_125	FP	1	1	1	1	1	1	1	1	1	1	?	1	1
	Pithecia pithecia	Platy-1-2a	Pit_126	FP	1	1	1	1	1	1	1	?	1	1	1	1	1
	Pithecia pithecia	Platy-1-2a	Pit_127	FP	1	1	1	1	1	1	1	1	1	1	1	1	1
	Pithecia pithecia	Platy-1-2a	Pit_128	FP	1	1	1	1	1	1	1	?	1	1	1	1	1
	Pithecia pithecia	Platy-1-2a	Pit_129	FP	1	1	1	1	1	1	1	1	1	1	1	1	1
	Pithecia pithecia	Platy-1-2a	Pit_130	FP	1	1	1	1	1	1	1	1	1	1	1	1	1
	Pithecia pithecia	Platy-1-2a	Pit_131	FP	1	?	?	1	1	1	1	1	1	1	1	1	1
	Pithecia pithecia	Platy-1-2a	Pit_132	FP	1	1	1	1	1	1	1	1	1	1	1	1	1
	Pithecia pithecia	Platy-1-2a	Pit_133	FP	1	1	1	1	1	1	1	1	1	1	?	1	1
	Pithecia pithecia	Platy-1-2a	Pit_134	FP	1	1	1	1	1	1	1	1	1	1	1	1	1
	Pithecia pithecia	Platy-1-2a	Pit_135	FP	1	1	1	1	1	?	?	?	1	1	1	1	1
	Pithecia pithecia	Platy-1-2a	Pit_136	FP	1	1	1	1	1	1	1	1	1	1	1	1	1
	Pithecia pithecia	Platy-1-2a	Pit_137	FP	1	1	1	1	1	1	1	1	1	1	1	1	1
	Pithecia pithecia	Platy-1-2a	Pit_138	FP	1	1	1	1	1	?	?	1	1	1	?	?	?
	Pithecia pithecia	Platy-1-2a	Pit_139	FP	1	1	1	?	?	1	1	1	?	1	?	?	?
	Pithecia pithecia	Platy-1-2a	Pit_140	MV	1	?	?	?	?	?	?	?	1	?	?	?	?
	Pithecia pithecia	Platy-1-2a	Pit_141	FP	1	1	1	1	1	1	1	1	1	1	1	1	1
	Pithecia pithecia	Platy-1-2a	Pit_142	FP	1	?	1	1	1	1	1	1	1	1	1	1	1
	Pithecia pithecia	Platy-1-2a	Pit_143	FP	1	1	1	1	1	1	1	1	1	1	1	1	1
	Pithecia pithecia	Platy-1-2a	Pit_144	FP	1	1	?	1	1	?	1	?	1	?	1	1	1
	Pithecia pithecia	Platy-1-2a	Pit_145	FP	1	1	1	1	1	1	1	?	?	1	1	1	1
	Pithecia pithecia	Platy-1-2b	Pit_146	FP	1	1	1	1	1	1	1	1	1	1	1	1	1
	Pithecia pithecia	Platy-1-2b	Pit_147	FP	1	1	1	1	1	1	1	1	1	1	1	1	1
	Pithecia pithecia	Platy-1-2b	Pit_148	FP	1	1	1	1	1	1	1	1	1	1	1	1	1
	Pithecia pithecia	Platy-1-2b	Pit_149	FP	1	1	1	1	1	1	1	1	1	1	1	1	1
	Pithecia pithecia	Platy-1-2b	Pit_150	FP	1	1	1	1	1	1	1	1	1	1	1	1	1
	Pithecia pithecia	Platy-1-2b	Pit_151	FP	1	1	1	1	1	1	1	1	1	1	1	1	1
	Pithecia pithecia	Platy-1-2b	Pit_152	FP	1	1	1	1	1	1	1	1	1	1	1	1	1
	Pithecia pithecia	Platy-1-2b	Pit_153	FP	1	1	1	1	1	1	1	1	1	1	1	1	1
	Pithecia pithecia	Platy-1-2b	Pit_154	FP	1	N/R	1	1	1	1	1	1	?	1	1	1	1
	Pithecia pithecia	Platy-1-2b	Pit_155	FP	1	1	1	1	1	1	1	1	1	1	?	1	1
	Pithecia pithecia	Platy-1-2b	Pit_156	FP	1	1	1	1	1	1	1	1	1	?	1	1	1
	Pithecia pithecia	Platy-1-2b	Pit_157	FP	1	1	1	1	1	1	1	1	1	1	1	1	1
	Pithecia pithecia	Platy-1-2b	Pit_158	FP	1	1	1	1	1	1	1	1	1	1	1	1	1
	Pithecia pithecia	Platy-1-2b	Pit_159	FP	1	1	1	1	1	1	1	1	1	?	?	?	?
	Pithecia pithecia	Platy-1-2b	Pit_160	MV	1	1	?	?	?	?	?	?	?	?	?	?	?
	Pithecia pithecia	Platy-1-2b	Pit_161	FP	1	1	1	1	1	1	1	1	1	1	1	1	1
	Pithecia pithecia	Platy-1-2b	Pit_162	FP	1	1	1	1	1	1	1	1	?	?	1	?	1
	Pithecia pithecia	Platy-1-2b	Pit_163	FP	1	1	1	1	1	1	1	1	1	1	1	1	1
	Pithecia pithecia	Platy-1-2b	Pit_164	FP	1	1	1	1	1	?	?	?	1	1	1	1	1
	Pithecia pithecia	Platy-1-2b	Pit_165	FP	1	1	?	1	1	1	1	?	1	1	1	1	?
	Pithecia pithecia	Platy-1-2b	Pit_166	FP	1	1	1	1	1	1	1	1	1	1	?	1	1
	Pithecia pithecia	Platy-1-2b	Pit_167	FP	1	1	1	1	1	1	1	1	1	1	1	1	?
	Pithecia pithecia	Platy-1-2b	Pit_168	FP	1	1	1	1	?	1	1	1	1	1	?	1	1
	Pithecia pithecia	Platy-1-2b	Pit_169	FP	1	1	1	?	1	1	1	1	1	1	?	?	?
	Pithecia pithecia	Platy-1-2b	Pit_170	poly	1	1	1	1	1	0	0	1	1	1	1	1	1
	Pithecia pithecia	Platy-1-2b	Pit_171	FP	1	1	1	1	1	1	1	1	1	1	1	1	1
	Pithecia pithecia	Platy-1-2b	Pit_172	FP	1	1	1	1	1	1	1	1	1	1	1	1	1
	Pithecia pithecia	Platy-1-2b	Pit_173	FP	1	1	1	1	1	1	1	1	1	1	1	1	1
	Pithecia pithecia	Platy-1-2b	Pit_174	FP	1	1	1	1	1	1	1	1	1	1	1	1	1
	Pithecia pithecia	Platy-1-2b	Pit_175	FP	1	1	1	1	1	1	1	1	1	1	1	1	1
	Pithecia pithecia	Platy-1-2b	Pit_176	FP	1	1	1	1	1	1	1	1	1	1	1	1	1
	Pithecia pithecia	Platy-1-2b	Pit_177	FP	1	1	?	1	1	1	1	1	1	1	1	1	1
	Pithecia pithecia	Platy-1-2b	Pit_178	FP	1	1	1	1	1	1	1	1	1	1	1	1	1
	Pithecia pithecia	Platy-1-2b	Pit_179	FP	1	?	1	1	1	1	1	1	1	?	?	1	1
	Pithecia pithecia	Platy-1-2b	Pit_180	FP	1	1	1	1	1	1	1	1	1	?	?	?	?
	Pithecia pithecia	Platy-1-2b	Pit_181	FP	1	1	?	1	1	1	1	1	1	1	1	1	1
	Pithecia pithecia	Platy-1-2b	Pit_182	FP	1	1	1	1	?	1	1	1	1	1	1	?	?
	Pithecia pithecia	Platy-1-2b	Pit_183	FP	1	1	1	1	1	1	1	1	1	1	1	1	1
	Pithecia pithecia	Platy-1-2b	Pit_184	MV	1	1	?	?	?	?	?	?	1	?	?	?	?
	Pithecia pithecia	Platy-1-2b	Pit_185	FP	1	1	1	1	1	1	1	1	1	1	1	1	1
	Pithecia pithecia	Platy-1-2b	Pit_186	FP	1	1	1	1	1	1	1	1	1	1	1	1	1
	Pithecia pithecia	Platy-1-2b	Pit_187	FP	1	1	1	1	1	1	1	1	1	1	?	1	1
	Pithecia pithecia	Platy-1-2b	Pit_188	FP	1	1	1	1	1	1	1	1	?	1	1	1	1
	Pithecia pithecia	Platy-1-3	Pit_189	FP	1	1	1	1	1	1	1	1	1	1	1	1	1
	Pithecia pithecia	Platy-1-3	Pit_190	FP	1	1	1	1	1	1	1	1	1	1	1	1	1
	Pithecia pithecia	Platy-1-3	Pit_191	FP	1	1	1	1	1	1	1	1	1	1	1	1	1
	Pithecia pithecia	Platy-1-3	Pit_192	FP	1	?	1	1	1	1	1	1	1	1	1	1	1
	Pithecia pithecia	Platy-1-3	Pit_193	FP	1	1	1	1	1	1	1	1	1	1	1	1	1
	Pithecia pithecia	Platy-1-3	Pit_194	FP	1	1	N/R	1	1	1	1	1	1	1	1	1	1
	Pithecia pithecia	Platy-1-3	Pit_195	FP	1	1	1	1	1	1	1	1	1	1	1	1	1
	Pithecia pithecia	Platy-1-3	Pit_196	FP	1	1	1	1	1	1	1	1	?	?	1	1	1
	Pithecia pithecia	Platy-1-3	Pit_197	FP	1	1	1	1	1	1	1	1	1	1	1	1	1
	Pithecia pithecia	Platy-1-3	Pit_198	FP	1	1	1	1	1	1	1	1	1	1	1	1	1
	Pithecia pithecia	Platy-1-3	Pit_199	FP	1	1	1	1	1	1	1	1	1	1	1	1	1
	Pithecia pithecia	Platy-1-3	Pit_200	FP	1	?	?	1	1	1	1	1	1	1	1	1	1
	Pithecia pithecia	Platy-1-3	Pit_201	FP	1	1	1	1	1	1	1	1	1	1	1	1	1
	Pithecia pithecia	Platy-1-3	Pit_202	FP	1	1	?	1	1	1	1	?	1	?	1	1	?
	Pithecia pithecia	Platy-1-3	Pit_204	FP	1	1	1	?	?	1	1	1	1	?	?	?	?
	Pithecia pithecia	Platy-1-3	Pit_207	FP	1	1	1	1	1	1	1	1	?	1	1	1	1
	Pithecia pithecia	Platy-1-3	Pit_208	FP	1	1	1	1	1	1	1	1	?	1	1	1	1
	Pithecia pithecia	Platy-1-4	Pit_209	LS	1	0	0	0	0	0	0	0	0	0	0	?	0
	Pithecia pithecia	Platy-1-4	Pit_210	FP	1	1	1	1	1	1	1	1	1	?	?	1	1
	Pithecia pithecia	Platy-1-4	Pit_211	FP	1	1	1	1	1	1	1	1	?	1	1	1	1
	Pithecia pithecia	Platy-1-4	Pit_212	FP	1	1	1	1	1	1	1	1	1	1	1	1	1
	Pithecia pithecia	Platy-1-4a	Pit_213	FP	1	1	1	1	1	1	1	1	1	1	1	1	1
	Pithecia pithecia	Platy-1-4a	Pit_214	FP	1	1	1	1	1	1	1	1	1	1	1	1	1
	Pithecia pithecia	Platy-1-4a	Pit_215	poly	1	1	0	0	0	0	0	0	0	0	0	0	0
	Pithecia pithecia	Platy-1-4a	Pit_216	FP	1	1	1	1	1	?	1	1	1	1	1	1	1
	Pithecia pithecia	Platy-1-4a	Pit_217	LS	1	0	0	0	?	N/R	0	0	?	0	0	0	0
	Pithecia pithecia	Platy-1-4a	Pit_218	FP	1	1	1	1	1	?	?	?	1	1	1	1	1
	Pithecia pithecia	Platy-1-4a	Pit_219	FP	1	1	1	1	1	1	1	1	?	1	1	1	1
	Pithecia pithecia	Platy-1-5	Pit_220	LS	1	0	0	0	0	0	0	0	0	0	0	0	0
	Pithecia pithecia	Platy-1-5	Pit_221	FP	1	1	1	1	1	1	1	1	1	1	1	1	1
	Pithecia pithecia	Platy-1-5	Pit_222	LS	1	0	0	0	0	0	0	0	0	0	0	0	0
	Pithecia pithecia	Platy-1-5	Pit_223	poly	1	1	0	0	0	0	0	0	0	0	0	0	0
	Pithecia pithecia	Platy-1-5	Pit_224	MV	1	?	0	?	?	0	?	0	?	0	?	0	?
	Pithecia pithecia	Platy-1-5	Pit_225	poly	1	1	0	0	0	0	0	0	0	?	0	0	0
	Pithecia pithecia	Platy-1-5	Pit_226	MV	1	1	?	?	?	?	?	?	?	?	?	?	?
	Pithecia pithecia	Platy-1-5	Pit_227	LS	1	0	0	0	0	0	0	0	?	0	0	0	0
	Pithecia pithecia	Platy-1-5	Pit_228	MV	1	1	1	?	?	?	?	?	1	?	?	?	?
	Pithecia pithecia	Platy-1-5	Pit_230	FP	1	1	1	1	1	1	1	1	1	?	1	1	1
	Pithecia pithecia	Platy-1-5	Pit_231	FP	1	1	1	1	1	1	1	1	1	?	1	1	1
	Pithecia pithecia	Platy-1-5	Pit_232	FP	1	1	1	1	1	1	1	1	1	1	1	1	1
	Pithecia pithecia	Platy-1-5	Pit_233	FP	1	1	1	1	1	1	1	1	1	1	1	1	1
	Pithecia pithecia	Platy-1-5	Pit_234	poly	1	?	?	?	0	1	1	1	1	1	1	1	1
	Pithecia pithecia	Platy-1-5	Pit_235	LS	1	0	0	0	0	0	0	0	0	0	0	0	0
	Pithecia pithecia	Platy-1-5	Pit_236	FP	1	1	1	1	1	1	1	1	1	1	1	1	1
	Pithecia pithecia	Platy-1-5	Pit_237	LS	1	0	0	0	0	0	0	0	0	0	0	0	0
	Pithecia pithecia	Platy-1-5	Pit_238	poly	1	1	0	0	0	?	?	0	0	0	0	0	0
	Pithecia pithecia	Platy-1-5	Pit_239	FP	1	?	1	1	1	1	1	1	1	1	1	1	1
	Pithecia pithecia	Platy-1-5	Pit_240	LS	1	0	0	0	0	0	0	0	0	0	0	0	0
	Pithecia pithecia	Platy-1-5	Pit_241	FP	1	1	1	1	1	1	1	1	1	1	?	1	1
	Pithecia pithecia	Platy-1-5	Pit_242	LS	1	?	0	0	0	0	0	0	0	0	0	0	0
	Pithecia pithecia	Platy-1-5	Pit_243	FP	1	1	1	1	1	1	1	1	1	1	1	1	1
	Pithecia pithecia	Platy-1-5	Pit_244	FP	1	?	1	1	1	1	1	1	1	1	1	1	1
	Pithecia pithecia	Platy-1-5	Pit_245	FP	1	1	1	1	1	1	1	1	1	1	1	1	1
	Pithecia pithecia	Platy-1-5	Pit_246	MV	1	?	?	?	?	?	?	?	?	?	?	?	?
	Pithecia pithecia	Platy-1-5	Pit_247	LS	1	0	0	0	0	0	0	0	0	0	?	?	?
	Pithecia pithecia	Platy-1-5	Pit_248	FP	1	N/R	N/R	1	1	1	1	1	N/R	1	N/R	1	N/R
	Pithecia pithecia	Platy-1-5	Pit_249	FP	1	1	1	1	1	?	?	1	1	?	?	?	?
	Pithecia pithecia	Platy-1-5	Pit_250	MV	1	?	?	1	1	?	?	?	?	?	?	1	1
	Pithecia pithecia	Platy-1-5	Pit_251	MV	1	?	?	1	1	?	?	?	?	?	1	1	1
	Pithecia pithecia	Platy-1-6a	Pit_266	FP	1	1	1	1	1	1	1	1	1	1	1	1	1
	Plecturocebus donacophilus	Platy-1-1	CalDon_1	FP	1	1	1	1	1	1	1	1	1	1	1	1	1
	Plecturocebus donacophilus	Platy-1-1	CalDon_2	FP	?	1	1	1	1	1	1	1	1	1	?	?	?
	Plecturocebus donacophilus	Platy-1-1	CalDon_3	FP	1	1	1	1	1	?	?	1	1	1	?	?	?
	Plecturocebus donacophilus	Platy-1-1	CalDon_4	FP	1	1	1	1	1	?	?	1	1	1	1	1	1
	Plecturocebus donacophilus	Platy-1-1	CalDon_5	FP	1	1	1	1	1	1	1	1	1	1	1	1	1
	Plecturocebus donacophilus	Platy-1-1	CalDon_6	FP	1	1	1	1	1	1	1	1	1	1	1	1	1
	Plecturocebus donacophilus	Platy-1-1	CalDon_7	FP	1	1	1	1	1	1	1	1	1	1	1	1	1
	Plecturocebus donacophilus	Platy-1-1	CalDon_8	FP	1	1	1	1	1	1	1	1	1	1	1	1	1
	Plecturocebus donacophilus	Platy-1-1	CalDon_9	FP	1	1	1	1	1	1	1	1	1	1	1	1	1
	Plecturocebus donacophilus	Platy-1-1	CalDon_10	FP	1	1	?	?	?	1	1	1	1	1	1	1	1
	Plecturocebus donacophilus	Platy-1-1	CalDon_11	FP	1	1	?	1	1	1	1	1	1	1	1	1	1
	Plecturocebus donacophilus	Platy-1-1	CalDon_12	FP	1	1	1	1	1	1	1	1	?	1	1	1	1
	Plecturocebus donacophilus	Platy-1-1	CalDon_13	FP	1	1	1	1	1	1	1	1	1	1	1	1	1
	Plecturocebus donacophilus	Platy-1-1	CalDon_14	FP	1	1	1	?	1	1	1	1	1	1	1	1	1
	Plecturocebus donacophilus	Platy-1-1	CalDon_15	FP	1	1	1	1	1	1	1	1	1	1	1	1	1
	Plecturocebus donacophilus	Platy-1-1	CalDon_16	FP	1	1	1	?	?	?	?	1	1	?	1	1	1
	Plecturocebus donacophilus	Platy-1-1	CalDon_17	FP	1	1	1	1	1	1	1	1	1	1	1	1	1
	Plecturocebus donacophilus	Platy-1-1	CalDon_18	FP	1	1	1	1	1	1	1	1	1	1	1	1	1
	Plecturocebus donacophilus	Platy-1-1	CalDon_19	FP	1	1	1	1	1	1	?	1	1	1	1	1	1
	Plecturocebus donacophilus	Platy-1-1	CalDon_20	FP	1	1	1	1	1	1	1	1	1	1	1	1	1
	Plecturocebus donacophilus	Platy-1-1	CalDon_21	FP	1	1	1	1	1	1	1	1	1	1	1	1	1
	Plecturocebus donacophilus	Platy-1-1	CalDon_22	FP	1	1	1	1	1	1	1	1	1	1	1	1	1
	Plecturocebus donacophilus	Platy-1-1	CalDon_23	FP	1	1	1	1	1	1	1	1	1	1	1	1	1
	Plecturocebus donacophilus	Platy-1-1	CalDon_24	FP	1	1	1	1	1	1	1	1	1	1	1	1	1
	Plecturocebus donacophilus	Platy-1-1	CalDon_25	FP	1	1	1	1	1	1	1	1	1	1	1	1	1
	Plecturocebus donacophilus	Platy-1-1	CalDon_26	FP	1	1	1	1	1	1	1	1	1	1	1	1	1
	Plecturocebus donacophilus	Platy-1-1	CalDon_27	FP	1	1	1	1	1	1	1	1	1	1	1	1	1
	Plecturocebus donacophilus	Platy-1-1	CalDon_28	FP	1	1	?	?	?	1	1	1	1	1	1	1	1
	Plecturocebus donacophilus	Platy-1-1	CalDon_29	MV	?	1	?	?	1	?	?	?	?	?	?	?	?
	Plecturocebus donacophilus	Platy-1-1	CalDon_30	FP	1	1	1	1	1	1	1	1	1	1	1	1	1
	Plecturocebus donacophilus	Platy-1-1	CalDon_31	FP	1	1	1	1	1	1	1	1	1	1	1	1	1
	Plecturocebus donacophilus	Platy-1-1	CalDon_32	FP	1	1	?	1	1	1	1	1	1	1	1	1	1
	Plecturocebus donacophilus	Platy-1-1	CalDon_33	FP	1	1	1	1	1	1	1	1	1	?	1	1	1
	Plecturocebus donacophilus	Platy-1-1	CalDon_34	FP	1	1	1	1	1	1	1	1	1	1	1	1	1
	Plecturocebus donacophilus	Platy-1-1	CalDon_35	FP	1	1	?	1	1	1	1	1	1	1	1	1	1
	Plecturocebus donacophilus	Platy-1-1	CalDon_36	FP	1	1	1	1	1	1	1	1	1	1	1	1	1
	Plecturocebus donacophilus	Platy-1-1	CalDon_37	FP	1	1	1	1	1	1	1	1	1	1	1	1	1
	Plecturocebus donacophilus	Platy-1-1	CalDon_38	FP	1	1	1	1	1	1	1	1	1	1	1	1	1
	Plecturocebus donacophilus	Platy-1-1	CalDon_39	FP	1	1	1	1	1	1	?	1	1	1	1	1	1
	Plecturocebus donacophilus	Platy-1-1	CalDon_40	FP	1	1	1	1	1	1	1	1	1	1	1	1	1
	Plecturocebus donacophilus	Platy-1-1	CalDon_41	FP	1	1	1	1	1	1	1	1	1	1	1	1	1
	Plecturocebus donacophilus	Platy-1-1	CalDon_42	FP	1	1	1	1	1	?	?	1	1	1	1	1	1
	Plecturocebus donacophilus	Platy-1-1	CalDon_43	FP	1	1	1	1	1	1	1	1	1	1	1	1	1
	Plecturocebus donacophilus	Platy-1-1	CalDon_44	FP	1	1	1	1	1	1	1	1	1	1	1	1	1
	Plecturocebus donacophilus	Platy-1-1	CalDon_45	FP	1	1	1	1	1	1	1	1	1	1	1	1	?
	Plecturocebus donacophilus	Platy-1-1	CalDon_46	FP	1	1	1	1	1	1	1	1	1	1	1	1	1
	Plecturocebus donacophilus	Platy-1-1	CalDon_47	FP	1	1	1	1	1	1	1	1	1	1	1	1	1
	Plecturocebus donacophilus	Platy-1-1	CalDon_48	FP	1	1	1	1	1	1	1	1	1	1	1	1	1
	Plecturocebus donacophilus	Platy-1-1	CalDon_49	FP	1	1	1	1	1	1	1	1	1	1	1	1	1
	Plecturocebus donacophilus	Platy-1-1	CalDon_50	FP	1	1	1	?	?	1	1	1	?	?	1	1	1
	Plecturocebus donacophilus	Platy-1-1	CalDon_51	FP	?	1	1	1	1	?	?	?	1	?	1	?	1
	Plecturocebus donacophilus	Platy-1-1	CalDon_52	FP	1	1	1	1	1	1	1	1	1	1	1	1	1
	Plecturocebus donacophilus	Platy-1-1	CalDon_53	MV	?	1	?	?	?	?	?	?	?	?	?	?	?
	Plecturocebus donacophilus	Platy-1-1	CalDon_54	FP	1	1	1	1	1	1	1	1	1	1	1	1	1
	Plecturocebus donacophilus	Platy-1-2	CalDon_57	FP	1	1	1	1	1	1	1	1	1	1	1	1	1
	Plecturocebus donacophilus	Platy-1-2	CalDon_58	FP	1	1	1	1	1	1	1	1	1	1	1	1	1
	Plecturocebus donacophilus	Platy-1-2	CalDon_59	FP	1	1	1	1	1	1	1	1	1	1	1	1	1
	Plecturocebus donacophilus	Platy-1-2	CalDon_60	FP	1	1	1	1	1	1	1	1	1	1	1	1	1
	Plecturocebus donacophilus	Platy-1-2	CalDon_61	FP	1	1	1	1	1	1	1	1	1	?	1	1	1
	Plecturocebus donacophilus	Platy-1-2	CalDon_62	FP	1	1	1	1	1	1	?	1	1	1	1	1	1
	Plecturocebus donacophilus	Platy-1-2	CalDon_63	FP	1	1	1	1	1	1	1	1	1	1	1	1	1
	Plecturocebus donacophilus	Platy-1-2	CalDon_64	FP	1	1	1	1	1	1	1	1	1	1	1	1	1
	Plecturocebus donacophilus	Platy-1-2	CalDon_65	FP	1	1	?	1	1	1	1	1	1	1	1	1	1
	Plecturocebus donacophilus	Platy-1-2	CalDon_66	FP	1	1	1	1	1	1	1	1	1	1	1	1	1
	Plecturocebus donacophilus	Platy-1-2	CalDon_67	FP	1	1	1	1	1	1	1	1	1	1	1	1	1
	Plecturocebus donacophilus	Platy-1-2	CalDon_68	FP	1	1	1	1	1	1	1	1	1	1	1	1	1
	Plecturocebus donacophilus	Platy-1-2	CalDon_69	FP	1	1	1	1	1	1	1	1	1	1	1	1	1
	Plecturocebus donacophilus	Platy-1-2	CalDon_70	poly	1	1	0	0	?	?	?	0	0	0	0	0	0
	Plecturocebus donacophilus	Platy-1-2	CalDon_71	FP	1	1	1	1	1	1	1	1	1	1	1	1	1
	Plecturocebus donacophilus	Platy-1-2	CalDon_72	FP	1	1	1	1	1	1	1	1	1	1	1	1	1
	Plecturocebus donacophilus	Platy-1-2a	CalDon_73	FP	1	1	1	1	1	1	1	1	1	1	1	1	1
	Plecturocebus donacophilus	Platy-1-2a	CalDon_74	LS	0	1	0	0	0	0	0	0	0	0	0	0	0
	Plecturocebus donacophilus	Platy-1-2a	CalDon_75	FP	1	1	1	1	1	1	1	?	1	1	1	1	1
	Plecturocebus donacophilus	Platy-1-2a	CalDon_76	FP	1	1	1	1	1	1	1	?	1	1	1	1	1
	Plecturocebus donacophilus	Platy-1-2a	CalDon_77	LS	0	1	0	0	0	0	0	N/R	0	?	0	0	0
	Plecturocebus donacophilus	Platy-1-2a	CalDon_78	LS	0	1	0	?	?	0	0	0	0	0	0	0	0
	Plecturocebus donacophilus	Platy-1-2a	CalDon_79	FP	1	1	1	1	1	1	1	1	1	1	1	1	1
	Plecturocebus donacophilus	Platy-1-2a	CalDon_80	LS	0	1	0	0	0	0	0	0	0	0	0	0	0
	Plecturocebus donacophilus	Platy-1-2a	CalDon_81	FP	1	1	1	1	1	1	1	1	1	1	1	1	1
	Plecturocebus donacophilus	Platy-1-2a	CalDon_82	FP	1	1	1	1	1	1	1	1	1	1	1	1	1
	Plecturocebus donacophilus	Platy-1-2a	CalDon_83	FP	1	1	1	1	1	1	1	1	1	1	?	1	1
	Plecturocebus donacophilus	Platy-1-2a	CalDon_84	FP	1	1	1	1	1	1	1	1	1	1	1	1	1
	Plecturocebus donacophilus	Platy-1-2a	CalDon_85	FP	1	1	1	1	1	1	1	1	1	1	1	1	1
	Plecturocebus donacophilus	Platy-1-2a	CalDon_86	FP	1	1	1	1	1	1	1	1	1	1	1	1	1
	Plecturocebus donacophilus	Platy-1-2a	CalDon_87	LS	0	1	0	0	0	0	0	0	?	0	0	0	0
	Plecturocebus donacophilus	Platy-1-2a	CalDon_88	LS	0	1	0	0	0	0	0	0	0	0	0	0	0
	Plecturocebus donacophilus	Platy-1-2a	CalDon_89	FP	1	1	1	1	1	1	1	1	1	1	1	1	1
	Plecturocebus donacophilus	Platy-1-2a	CalDon_90	FP	1	1	1	1	1	1	1	1	1	1	?	1	1
	Plecturocebus donacophilus	Platy-1-2a	CalDon_91	FP	1	1	1	1	1	1	1	1	1	1	1	1	1
	Plecturocebus donacophilus	Platy-1-2a	CalDon_92	LS	0	1	0	0	0	0	0	0	0	0	0	0	0
	Plecturocebus donacophilus	Platy-1-2a	CalDon_93	FP	1	1	1	1	1	?	?	?	1	1	1	1	1
	Plecturocebus donacophilus	Platy-1-2a	CalDon_94	FP	1	1	1	1	1	1	1	1	1	?	1	1	1
	Plecturocebus donacophilus	Platy-1-2a	CalDon_95	FP	1	1	1	1	1	1	1	1	1	1	1	1	1
	Plecturocebus donacophilus	Platy-1-2a	CalDon_96	FP	1	1	1	1	1	1	?	1	1	1	1	1	1
	Plecturocebus donacophilus	Platy-1-2a	CalDon_97	FP	?	1	1	1	1	1	1	1	1	1	1	1	1
	Plecturocebus donacophilus	Platy-1-2a	CalDon_98	LS	0	1	0	0	0	0	0	0	0	0	0	0	0
	Plecturocebus donacophilus	Platy-1-2a	CalDon_99	FP	1	1	1	1	1	?	?	?	1	1	1	1	1
	Plecturocebus donacophilus	Platy-1-2a	CalDon_100	LS	0	1	0	0	0	0	0	0	0	0	0	0	0
	Plecturocebus donacophilus	Platy-1-2a	CalDon_101	FP	1	1	1	1	1	1	1	1	1	1	1	1	1
	Plecturocebus donacophilus	Platy-1-2a	CalDon_102	LS	0	1	0	0	0	0	0	0	0	0	0	0	0
	Plecturocebus donacophilus	Platy-1-2a	CalDon_103	FP	?	1	1	1	1	1	1	1	1	1	1	1	1
	Plecturocebus donacophilus	Platy-1-2a	CalDon_104	FP	1	1	?	1	1	1	1	1	1	1	1	1	1
	Plecturocebus donacophilus	Platy-1-2a	CalDon_105	FP	1	1	1	1	1	1	1	1	1	1	?	1	1
	Plecturocebus donacophilus	Platy-1-2a	CalDon_106	LS	0	1	?	?	?	0	0	0	0	0	0	0	0
	Plecturocebus donacophilus	Platy-1-2a	CalDon_107	FP	1	1	1	1	1	1	1	1	1	1	1	1	1
	Plecturocebus donacophilus	Platy-1-2a	CalDon_108	FP	1	1	1	1	1	1	1	1	1	1	1	1	1
	Plecturocebus donacophilus	Platy-1-2a	CalDon_109	FP	1	1	1	1	1	1	?	1	1	1	1	1	1
	Plecturocebus donacophilus	Platy-1-2a	CalDon_110	FP	1	1	1	1	1	1	1	1	1	1	1	1	1
	Plecturocebus donacophilus	Platy-1-2a	CalDon_111	FP	1	1	1	1	1	1	1	1	1	1	1	1	1
	Plecturocebus donacophilus	Platy-1-2a	CalDon_112	FP	1	1	1	1	1	1	1	1	1	1	1	1	1
	Plecturocebus donacophilus	Platy-1-2a	CalDon_113	FP	1	1	1	1	1	1	1	1	?	1	1	1	1
	Plecturocebus donacophilus	Platy-1-2a	CalDon_114	MV	?	1	?	?	1	?	?	?	?	?	?	?	?
	Plecturocebus donacophilus	Platy-1-2a	CalDon_115	FP	1	1	1	1	1	1	1	1	1	1	1	1	1
	Plecturocebus donacophilus	Platy-1-2a	CalDon_116	FP	1	1	1	1	1	1	1	1	1	1	1	1	1
	Plecturocebus donacophilus	Platy-1-2a	CalDon_117	LS	0	1	0	0	0	0	0	0	0	0	0	0	0
	Plecturocebus donacophilus	Platy-1-2a	CalDon_118	FP	1	1	1	1	1	1	1	1	1	1	1	1	1
	Plecturocebus donacophilus	Platy-1-2a	CalDon_119	FP	1	1	1	1	1	1	1	1	1	1	1	1	1
	Plecturocebus donacophilus	Platy-1-2a	CalDon_120	MV	1	1	1	?	?	?	?	?	1	?	?	?	?
	Plecturocebus donacophilus	Platy-1-2a	CalDon_121	LS	0	1	0	0	0	0	0	0	0	0	0	0	0
	Plecturocebus donacophilus	Platy-1-2a	CalDon_122	MV	0	1	?	?	?	?	?	?	?	?	?	?	?
	Plecturocebus donacophilus	Platy-1-2a	CalDon_123	LS	0	1	0	0	0	0	0	0	0	0	0	0	0
	Plecturocebus donacophilus	Platy-1-2a	CalDon_124	MV	?	1	?	1	1	?	?	?	1	?	?	?	?
	Plecturocebus donacophilus	Platy-1-2a	CalDon_125	FP	1	1	N/R	1	1	1	1	1	1	1	1	1	1
	Plecturocebus donacophilus	Platy-1-2a	CalDon_126	FP	1	1	1	1	1	1	1	1	1	1	1	1	1
	Plecturocebus donacophilus	Platy-1-2a	CalDon_127	FP	1	1	1	1	1	1	1	?	1	1	1	1	1
	Plecturocebus donacophilus	Platy-1-2a	CalDon_128	MV	?	1	?	?	?	?	?	?	1	?	?	?	?
	Plecturocebus donacophilus	Platy-1-2a	CalDon_129	FP	1	1	1	1	1	1	1	1	1	1	1	1	1
	Plecturocebus donacophilus	Platy-1-2a	CalDon_130	LS	0	1	0	0	0	0	?	0	0	?	0	0	0
	Plecturocebus donacophilus	Platy-1-2a	CalDon_131	FP	1	1	1	1	1	1	1	1	?	1	1	1	1
	Plecturocebus donacophilus	Platy-1-2a	CalDon_132	FP	1	1	1	1	1	1	?	1	1	1	1	1	1
	Plecturocebus donacophilus	Platy-1-2a	CalDon_133	FP	1	1	1	1	1	1	1	1	1	1	1	1	1
	Plecturocebus donacophilus	Platy-1-2a	CalDon_134	FP	1	1	1	1	1	1	1	1	1	1	?	1	1
	Plecturocebus donacophilus	Platy-1-2a	CalDon_135	MV	0	1	0	0	0	?	N/R	?	0	0	0	0	0
	Plecturocebus donacophilus	Platy-1-2a	CalDon_136	FP	1	1	1	1	1	1	1	1	1	1	1	1	1
	Plecturocebus donacophilus	Platy-1-2a	CalDon_137	poly	1	1	1	1	1	0	0	?	1	?	1	1	1
	Plecturocebus donacophilus	Platy-1-2a	CalDon_138	MV	?	1	?	?	?	?	?	?	1	?	?	?	?
	Plecturocebus donacophilus	Platy-1-2a	CalDon_139	FP	1	1	1	1	1	1	1	1	1	1	1	1	1
	Plecturocebus donacophilus	Platy-1-2a	CalDon_140	FP	1	1	1	1	1	1	1	1	1	1	1	1	1
	Plecturocebus donacophilus	Platy-1-2a	CalDon_141	FP	1	1	1	1	1	1	1	1	1	1	1	1	1
	Plecturocebus donacophilus	Platy-1-2a	CalDon_142	FP	1	1	1	?	?	1	1	1	1	1	?	?	?
	Plecturocebus donacophilus	Platy-1-2a	CalDon_143	LS	0	1	0	0	0	0	0	0	0	?	0	0	0
	Plecturocebus donacophilus	Platy-1-2a	CalDon_144	MV	?	1	?	?	?	?	?	?	?	0	0	0	0
	Plecturocebus donacophilus	Platy-1-2b	CalDon_156	FP	1	1	?	1	1	?	1	1	1	?	1	1	1
	Plecturocebus donacophilus	Platy-1-2b	CalDon_157	FP	1	1	1	1	1	1	1	1	1	1	1	1	1
	Plecturocebus donacophilus	Platy-1-2b	CalDon_158	FP	1	1	1	1	1	1	1	1	1	1	1	1	1
	Plecturocebus donacophilus	Platy-1-2b	CalDon_159	FP	1	1	1	1	1	1	1	1	1	1	?	1	1
	Plecturocebus donacophilus	Platy-1-2b	CalDon_160	FP	1	1	1	1	1	?	?	?	1	1	1	1	1
	Plecturocebus donacophilus	Platy-1-2b	CalDon_161	FP	1	1	1	1	1	1	1	1	1	1	1	1	1
	Plecturocebus donacophilus	Platy-1-2b	CalDon_162	FP	1	1	1	1	1	1	1	1	1	1	1	1	1
	Plecturocebus donacophilus	Platy-1-2b	CalDon_163	FP	1	1	1	1	1	1	1	1	1	?	?	?	?
	Plecturocebus donacophilus	Platy-1-2b	CalDon_164	FP	1	1	1	1	1	1	1	1	1	1	1	1	1
	Plecturocebus donacophilus	Platy-1-2b	CalDon_165	FP	1	1	1	1	1	1	1	1	1	1	1	1	1
	Plecturocebus donacophilus	Platy-1-2b	CalDon_166	FP	1	1	1	1	1	1	1	1	1	1	1	1	1
	Plecturocebus donacophilus	Platy-1-2b	CalDon_167	FP	1	1	1	1	1	1	1	1	1	1	1	1	1
	Plecturocebus donacophilus	Platy-1-2b	CalDon_168	FP	1	1	1	1	1	1	1	1	1	1	1	1	1
	Plecturocebus donacophilus	Platy-1-2b	CalDon_169	FP	1	1	1	1	1	1	1	1	1	1	1	1	1
	Plecturocebus donacophilus	Platy-1-2b	CalDon_170	FP	1	1	1	1	1	1	1	1	1	1	1	1	1
	Plecturocebus donacophilus	Platy-1-2b	CalDon_171	FP	1	1	1	1	1	1	1	1	1	1	1	1	1
	Plecturocebus donacophilus	Platy-1-2b	CalDon_172	FP	1	1	1	1	1	1	1	1	1	1	1	1	1
	Plecturocebus donacophilus	Platy-1-2b	CalDon_173	FP	1	1	1	1	1	1	1	1	?	1	1	1	1
	Plecturocebus donacophilus	Platy-1-2b	CalDon_174	FP	1	1	1	1	1	1	1	1	1	1	1	1	1
	Plecturocebus donacophilus	Platy-1-2b	CalDon_175	FP	1	1	1	1	1	1	1	1	1	1	1	1	1
	Plecturocebus donacophilus	Platy-1-2b	CalDon_176	FP	1	1	1	1	1	1	1	1	?	1	1	1	1
	Plecturocebus donacophilus	Platy-1-2b	CalDon_177	FP	1	1	1	1	1	1	1	1	1	1	1	1	1
	Plecturocebus donacophilus	Platy-1-2b	CalDon_178	FP	1	1	1	1	1	1	1	1	1	1	1	1	1
	Plecturocebus donacophilus	Platy-1-2b	CalDon_179	FP	?	1	1	1	1	1	1	1	1	1	1	1	1
	Plecturocebus donacophilus	Platy-1-2b	CalDon_180	FP	1	1	1	1	1	1	1	1	1	1	1	1	1
	Plecturocebus donacophilus	Platy-1-2b	CalDon_181	FP	1	1	1	1	1	1	1	1	1	1	1	1	1
	Plecturocebus donacophilus	Platy-1-2b	CalDon_182	FP	1	1	1	1	1	1	1	1	1	1	1	1	1
	Plecturocebus donacophilus	Platy-1-2b	CalDon_183	FP	1	1	1	?	?	1	1	1	1	?	?	?	?
	Plecturocebus donacophilus	Platy-1-2b	CalDon_184	FP	1	1	1	1	1	1	1	1	1	1	1	1	1
	Plecturocebus donacophilus	Platy-1-2b	CalDon_185	FP	1	1	1	1	1	1	1	1	1	1	1	1	1
	Plecturocebus donacophilus	Platy-1-2b	CalDon_186	FP	1	1	1	1	1	1	1	1	?	?	1	?	1
	Plecturocebus donacophilus	Platy-1-2b	CalDon_187	FP	1	1	1	1	1	1	1	1	1	1	1	1	1
	Plecturocebus donacophilus	Platy-1-2b	CalDon_188	FP	1	1	1	1	1	1	1	1	1	?	?	?	?
	Plecturocebus donacophilus	Platy-1-2b	CalDon_189	FP	1	1	1	1	1	1	1	1	1	1	1	1	1
	Plecturocebus donacophilus	Platy-1-2b	CalDon_190	FP	1	1	1	1	1	1	1	1	1	1	1	1	1
	Plecturocebus donacophilus	Platy-1-2b	CalDon_191	MV	1	1	?	?	?	?	?	?	1	?	?	?	?
	Plecturocebus donacophilus	Platy-1-2b	CalDon_192	FP	1	1	1	1	1	1	1	1	1	?	1	1	1
	Plecturocebus donacophilus	Platy-1-2b	CalDon_193	MV	1	1	?	?	?	?	?	?	?	?	?	?	?
	Plecturocebus donacophilus	Platy-1-2b	CalDon_194	FP	1	1	1	1	1	1	1	1	1	1	1	1	1
	Plecturocebus donacophilus	Platy-1-2b	CalDon_195	FP	1	1	1	1	1	1	1	1	1	1	1	1	1
	Plecturocebus donacophilus	Platy-1-2b	CalDon_196	FP	1	1	1	?	1	1	1	1	1	1	?	?	?
	Plecturocebus donacophilus	Platy-1-2b	CalDon_197	FP	1	1	1	1	1	1	1	1	1	1	1	1	1
	Plecturocebus donacophilus	Platy-1-2b	CalDon_198	FP	1	1	1	1	1	1	1	1	1	1	?	1	1
	Plecturocebus donacophilus	Platy-1-2b	CalDon_199	FP	1	1	1	1	1	1	1	1	1	1	1	1	1
	Plecturocebus donacophilus	Platy-1-2b	CalDon_200	FP	1	1	1	1	1	1	1	1	1	1	1	1	1
	Plecturocebus donacophilus	Platy-1-2b	CalDon_201	FP	1	1	?	1	1	1	1	1	1	1	1	1	1
	Plecturocebus donacophilus	Platy-1-2b	CalDon_202	FP	1	1	1	1	1	1	1	1	1	1	1	1	1
	Plecturocebus donacophilus	Platy-1-3	CalDon_206	FP	1	1	1	1	1	1	1	1	1	1	1	1	1
	Plecturocebus donacophilus	Platy-1-3	CalDon_207	FP	1	1	1	1	1	1	1	1	1	1	1	1	1
	Plecturocebus donacophilus	Platy-1-3	CalDon_208	FP	1	1	1	1	1	1	1	1	1	1	1	1	1
	Plecturocebus donacophilus	Platy-1-3	CalDon_209	FP	1	1	1	1	1	1	1	1	1	1	1	1	1
	Plecturocebus donacophilus	Platy-1-3	CalDon_210	FP	?	1	1	1	1	1	1	1	1	1	1	1	1
	Plecturocebus donacophilus	Platy-1-3	CalDon_211	FP	1	1	1	1	1	1	1	1	1	1	1	1	1
	Plecturocebus donacophilus	Platy-1-3	CalDon_212	FP	1	1	1	1	1	1	1	1	1	1	1	1	1
	Plecturocebus donacophilus	Platy-1-3	CalDon_213	FP	1	1	1	1	1	1	1	1	1	1	1	1	1
	Plecturocebus donacophilus	Platy-1-3	CalDon_214	FP	1	1	1	1	1	1	1	1	?	?	1	1	1
	Plecturocebus donacophilus	Platy-1-3	CalDon_215	FP	1	1	1	1	1	?	?	?	?	?	1	1	1
	Plecturocebus donacophilus	Platy-1-3	CalDon_216	poly	1	1	0	0	0	?	0	0	0	0	0	0	0
	Plecturocebus donacophilus	Platy-1-3	CalDon_217	FP	1	1	1	1	1	1	1	1	1	1	?	1	1
	Plecturocebus donacophilus	Platy-1-3	CalDon_218	FP	1	1	1	1	1	1	1	1	1	1	1	1	1
	Plecturocebus donacophilus	Platy-1-3	CalDon_219	FP	1	1	1	1	1	1	1	1	1	1	1	1	1
	Plecturocebus donacophilus	Platy-1-3	CalDon_220	FP	1	1	1	1	1	1	1	1	1	1	1	1	1
	Plecturocebus donacophilus	Platy-1-3	CalDon_221	FP	1	1	?	1	1	1	1	1	1	1	1	1	1
	Plecturocebus donacophilus	Platy-1-3	CalDon_222	FP	1	1	1	1	1	1	1	1	1	1	?	?	1
	Plecturocebus donacophilus	Platy-1-3	CalDon_223	FP	1	1	1	1	1	?	1	?	1	?	?	?	?
	Plecturocebus donacophilus	Platy-1-3	CalDon_224	FP	1	1	1	1	1	1	1	1	1	1	1	1	1
	Plecturocebus donacophilus	Platy-1-3	CalDon_225	FP	1	1	1	1	1	?	1	1	1	1	1	1	1
	Plecturocebus donacophilus	Platy-1-3	CalDon_226	FP	1	1	1	1	1	1	1	1	1	1	1	1	1
	Plecturocebus donacophilus	Platy-1-3	CalDon_227	FP	1	1	?	?	?	1	1	1	?	?	1	?	1
	Plecturocebus donacophilus	Platy-1-3	CalDon_228	FP	1	1	1	1	1	1	1	1	1	1	1	1	1
	Plecturocebus donacophilus	Platy-1-3	CalDon_229	FP	1	1	1	1	1	1	1	1	1	1	?	1	1
	Plecturocebus donacophilus	Platy-1-4	CalDon_232	LS	0	1	0	0	0	0	0	0	0	0	0	0	0
	Plecturocebus donacophilus	Platy-1-4	CalDon_233	FP	1	1	1	1	1	1	1	1	1	1	1	1	1
	Plecturocebus donacophilus	Platy-1-4	CalDon_234	FP	1	1	?	0	1	?	1	?	?	1	1	1	1
	Plecturocebus donacophilus	Platy-1-4	CalDon_235	LS	0	1	0	0	0	0	0	0	0	0	0	0	0
	Plecturocebus donacophilus	Platy-1-4	CalDon_236	FP	1	1	1	1	1	1	1	1	?	1	1	1	1
	Plecturocebus donacophilus	Platy-1-4	CalDon_237	FP	1	1	1	1	1	?	?	?	1	1	1	1	1
	Plecturocebus donacophilus	Platy-1-4a	CalDon_238	FP	1	1	1	1	1	1	1	1	1	1	1	1	1
	Plecturocebus donacophilus	Platy-1-4a	CalDon_239	LS	0	1	0	?	0	0	0	0	0	0	0	0	0
	Plecturocebus donacophilus	Platy-1-4a	CalDon_240	LS	0	1	0	0	0	0	0	0	0	0	0	0	0
	Plecturocebus donacophilus	Platy-1-4a	CalDon_241	LS	0	1	0	0	0	0	0	0	0	0	0	0	0
	Plecturocebus donacophilus	Platy-1-4a	CalDon_242	FP	1	1	1	1	1	1	1	1	1	1	1	1	1
	Plecturocebus donacophilus	Platy-1-4a	CalDon_243	poly	1	1	0	0	0	0	0	0	0	0	0	0	0
	Plecturocebus donacophilus	Platy-1-4a	CalDon_244	LS	0	1	0	0	0	0	0	0	0	0	0	0	0
	Plecturocebus donacophilus	Platy-1-4a	CalDon_245	FP	1	1	1	1	1	1	1	1	1	1	1	1	1
	Plecturocebus donacophilus	Platy-1-4a	CalDon_246	FP	?	1	?	1	1	1	1	?	?	?	1	1	1
	Plecturocebus donacophilus	Platy-1-4a	CalDon_247	FP	1	1	1	1	1	1	1	1	?	1	1	1	1
	Plecturocebus donacophilus	Platy-1-4a	CalDon_248	LS	0	1	0	0	0	0	0	0	0	0	0	0	0
	Plecturocebus donacophilus	Platy-1-4a	CalDon_249	LS	0	1	0	0	0	0	?	0	0	0	0	0	0
	Plecturocebus donacophilus	Platy-1-5	CalDon_250	LS	0	1	0	0	0	?	?	0	1	0	0	0	0
	Plecturocebus donacophilus	Platy-1-5	CalDon_251	FP	1	1	?	?	1	1	1	?	?	1	?	?	1
	Plecturocebus donacophilus	Platy-1-5	CalDon_252	FP	1	1	1	1	1	1	1	1	1	1	1	1	1
	Plecturocebus donacophilus	Platy-1-5	CalDon_253	MV	?	1	?	?	0	0	0	?	?	?	?	?	?
	Plecturocebus donacophilus	Platy-1-5	CalDon_254	FP	1	1	1	1	1	1	1	1	1	1	1	1	1
	Plecturocebus donacophilus	Platy-1-5	CalDon_255	LS	?	1	N/R	?	0	0	0	0	0	0	N/R	0	0
	Plecturocebus donacophilus	Platy-1-5	CalDon_256	poly	1	1	0	0	0	0	0	0	0	?	0	0	0
	Plecturocebus donacophilus	Platy-1-5	CalDon_257	FP	1	1	1	1	1	1	1	1	1	1	1	1	1
	Plecturocebus donacophilus	Platy-1-5	CalDon_258	FP	1	1	1	1	1	1	1	?	1	1	?	?	1
	Plecturocebus donacophilus	Platy-1-5	CalDon_259	FP	1	1	1	1	1	1	1	1	1	1	1	1	1
	Plecturocebus donacophilus	Platy-1-5	CalDon_260	FP	?	1	1	1	?	1	1	1	1	?	?	?	?
	Plecturocebus donacophilus	Platy-1-5	CalDon_261	poly	1	1	1	1	1	0	0	0	0	0	0	0	0
	Plecturocebus donacophilus	Platy-1-5	CalDon_262	FP	?	1	1	1	1	1	1	1	1	1	1	1	1
	Plecturocebus donacophilus	Platy-1-5	CalDon_263	poly	1	1	0	0	0	0	0	0	0	0	0	0	0
	Plecturocebus donacophilus	Platy-1-5	CalDon_264	FP	?	1	1	1	1	1	1	1	1	?	1	1	1
	Plecturocebus donacophilus	Platy-1-5	CalDon_265	FP	1	1	1	1	1	1	1	1	1	1	1	1	1
	Plecturocebus donacophilus	Platy-1-5	CalDon_266	LS	0	1	0	0	0	0	0	0	?	0	0	0	0
	Plecturocebus donacophilus	Platy-1-5	CalDon_267	FP	1	1	?	1	1	1	1	1	1	?	1	1	1
	Plecturocebus donacophilus	Platy-1-5	CalDon_268	FP	1	1	1	1	1	1	1	1	1	1	1	1	1
	Plecturocebus donacophilus	Platy-1-5	CalDon_269	LS	0	1	?	0	0	0	0	0	0	0	0	0	0
	Plecturocebus donacophilus	Platy-1-5	CalDon_270	FP	1	1	1	1	1	?	?	1	1	?	?	?	?
	Plecturocebus donacophilus	Platy-1-6	CalDon_272	FP	1	1	1	1	1	1	1	1	1	1	1	1	1
	Plecturocebus donacophilus	Platy-1-6	CalDon_273	FP	1	1	1	1	1	1	1	1	?	?	1	1	1
	Plecturocebus donacophilus	Platy-1-6a	CalDon_274	FP	1	1	1	1	1	1	1	1	1	1	1	1	1
	Alouatta palliata	Platy-1-1	AloPal_1	LS	0	0	1	0	0	0	0	0	?	0	0	0	0
	Alouatta palliata	Platy-1-1	AloPal_2	MV	?	?	1	?	?	?	?	?	?	?	?	?	?
	Alouatta palliata	Platy-1-1	AloPal_3	FP	1	1	1	1	1	1	1	1	1	1	1	1	1
	Alouatta palliata	Platy-1-1	AloPal_4	FP	1	1	1	1	1	1	1	1	1	1	1	1	1
	Alouatta palliata	Platy-1-1	AloPal_5	FP	1	1	1	1	1	1	1	1	1	1	1	1	1
	Alouatta palliata	Platy-1-1	AloPal_6	FP	1	1	1	1	1	1	1	1	1	1	1	1	1
	Alouatta palliata	Platy-1-1	AloPal_7	FP	1	1	1	1	1	1	1	1	1	1	1	1	1
	Alouatta palliata	Platy-1-1	AloPal_8	FP	1	1	1	1	1	1	1	1	1	?	1	1	1
	Alouatta palliata	Platy-1-1	AloPal_9	FP	1	1	1	1	1	1	1	1	1	1	1	1	1
	Alouatta palliata	Platy-1-1	AloPal_10	FP	1	1	1	1	1	1	1	1	1	1	1	1	1
	Alouatta palliata	Platy-1-1	AloPal_11	FP	1	1	1	1	1	1	1	1	?	1	1	1	1
	Alouatta palliata	Platy-1-1	AloPal_12	FP	1	1	1	1	1	1	1	1	1	1	1	1	1
	Alouatta palliata	Platy-1-1	AloPal_13	FP	1	1	1	1	1	?	?	1	1	?	1	1	1
	Alouatta palliata	Platy-1-1	AloPal_14	FP	1	1	1	1	1	1	1	1	1	?	?	?	?
	Alouatta palliata	Platy-1-1	AloPal_15	FP	1	1	1	1	1	1	1	1	1	1	1	1	1
	Alouatta palliata	Platy-1-1	AloPal_16	FP	1	1	1	1	1	1	?	1	1	1	1	1	1
	Alouatta palliata	Platy-1-1	AloPal_17	FP	1	1	1	1	1	1	1	1	1	1	1	1	1
	Alouatta palliata	Platy-1-1	AloPal_18	FP	1	1	1	1	1	?	?	?	1	1	1	1	1
	Alouatta palliata	Platy-1-1	AloPal_19	FP	1	1	1	1	1	1	1	1	1	1	1	1	1
	Alouatta palliata	Platy-1-1	AloPal_20	FP	1	1	1	1	1	1	1	1	1	1	1	1	1
	Alouatta palliata	Platy-1-1	AloPal_21	FP	1	1	1	1	1	1	1	1	1	1	1	1	1
	Alouatta palliata	Platy-1-1	AloPal_22	FP	1	1	1	1	1	1	1	1	1	1	1	1	1
	Alouatta palliata	Platy-1-1	AloPal_23	FP	1	1	1	1	1	1	1	1	1	1	1	1	1
	Alouatta palliata	Platy-1-1	AloPal_24	FP	1	1	1	1	1	1	1	1	1	1	1	1	1
	Alouatta palliata	Platy-1-1	AloPal_25	FP	1	1	1	1	1	1	1	1	1	1	1	1	1
	Alouatta palliata	Platy-1-1	AloPal_26	FP	1	1	1	1	1	1	1	1	1	1	1	1	1
	Alouatta palliata	Platy-1-1	AloPal_27	FP	1	1	1	1	1	1	1	1	1	1	1	1	1
	Alouatta palliata	Platy-1-1	AloPal_28	FP	1	1	1	1	1	1	1	1	1	1	1	1	1
	Alouatta palliata	Platy-1-1	AloPal_29	FP	?	?	1	1	1	1	1	1	1	1	1	1	1
	Alouatta palliata	Platy-1-1	AloPal_30	FP	1	1	1	1	1	1	1	1	1	1	1	1	1
	Alouatta palliata	Platy-1-1	AloPal_31	FP	1	1	1	1	1	1	1	1	1	1	1	1	1
	Alouatta palliata	Platy-1-1	AloPal_32	FP	1	1	1	1	1	1	1	1	1	?	1	1	1
	Alouatta palliata	Platy-1-1	AloPal_33	FP	1	1	1	1	1	1	1	1	1	1	1	1	1
	Alouatta palliata	Platy-1-1	AloPal_34	FP	1	1	1	1	1	1	1	1	1	1	1	1	1
	Alouatta palliata	Platy-1-1	AloPal_35	FP	1	1	1	1	1	1	1	1	1	1	1	1	1
	Alouatta palliata	Platy-1-1	AloPal_36	FP	1	1	1	1	1	1	1	1	1	1	1	1	1
	Alouatta palliata	Platy-1-1	AloPal_37	FP	?	?	1	1	1	1	1	1	1	1	?	?	1
	Alouatta palliata	Platy-1-1	AloPal_38	FP	1	1	1	?	?	1	1	1	1	1	1	1	1
	Alouatta palliata	Platy-1-1	AloPal_39	FP	1	1	1	1	1	1	1	1	1	1	1	1	1
	Alouatta palliata	Platy-1-1	AloPal_40	FP	1	1	1	1	1	1	1	1	1	1	1	1	1
	Alouatta palliata	Platy-1-1	AloPal_41	FP	1	1	1	1	1	1	1	1	1	1	1	1	1
	Alouatta palliata	Platy-1-1	AloPal_42	FP	?	1	1	1	1	1	1	1	1	1	1	1	1
	Alouatta palliata	Platy-1-1	AloPal_43	FP	1	1	1	1	1	?	?	1	1	?	1	1	1
	Alouatta palliata	Platy-1-1	AloPal_44	MV	?	?	1	?	?	?	?	?	1	?	?	?	?
	Alouatta palliata	Platy-1-1	AloPal_45	FP	1	1	1	1	1	1	1	1	1	1	1	1	?
	Alouatta palliata	Platy-1-1	AloPal_46	FP	1	1	1	1	1	1	1	1	1	1	1	1	1
	Alouatta palliata	Platy-1-1	AloPal_47	FP	1	1	1	1	1	1	1	?	?	1	1	1	1
	Alouatta palliata	Platy-1-1	AloPal_48	FP	1	1	1	1	1	1	1	1	1	1	1	?	1
	Alouatta palliata	Platy-1-1	AloPal_49	FP	1	1	1	1	1	1	1	1	1	1	?	1	1
	Alouatta palliata	Platy-1-1	AloPal_50	FP	1	1	1	1	1	1	1	1	1	1	1	1	1
	Alouatta palliata	Platy-1-1	AloPal_51	FP	1	1	1	1	1	1	1	1	1	1	1	1	1
	Alouatta palliata	Platy-1-1	AloPal_52	FP	1	1	1	1	1	1	1	1	1	1	1	1	1
	Alouatta palliata	Platy-1-1	AloPal_53	FP	1	1	1	1	1	1	1	1	1	1	1	1	1
	Alouatta palliata	Platy-1-1	AloPal_55	FP	1	1	1	1	1	1	1	1	1	1	1	1	1
	Alouatta palliata	Platy-1-1	AloPal_56	FP	1	1	1	1	1	1	1	1	1	1	1	1	1
	Alouatta palliata	Platy-1-2	AloPal_64	FP	1	1	1	1	1	?	?	1	1	1	1	1	1
	Alouatta palliata	Platy-1-2	AloPal_65	FP	1	1	1	1	1	1	1	1	1	1	1	1	1
	Alouatta palliata	Platy-1-2	AloPal_66	FP	1	1	1	1	1	1	1	1	1	1	1	1	1
	Alouatta palliata	Platy-1-2	AloPal_67	FP	1	1	1	1	1	1	1	1	1	1	1	1	1
	Alouatta palliata	Platy-1-2	AloPal_68	FP	1	1	1	1	1	1	1	1	1	1	1	1	1
	Alouatta palliata	Platy-1-2	AloPal_69	FP	1	1	1	1	1	1	1	1	1	1	1	1	1
	Alouatta palliata	Platy-1-2	AloPal_70	FP	1	1	1	1	1	?	?	?	1	1	1	1	1
	Alouatta palliata	Platy-1-2	AloPal_71	FP	1	1	1	1	1	1	1	1	1	1	1	1	1
	Alouatta palliata	Platy-1-2	AloPal_72	FP	1	1	1	1	1	1	1	1	1	1	1	1	1
	Alouatta palliata	Platy-1-2	AloPal_73	FP	1	1	1	1	1	1	1	1	1	1	1	1	1
	Alouatta palliata	Platy-1-2	AloPal_74	FP	1	1	1	1	1	1	1	1	1	1	1	1	1
	Alouatta palliata	Platy-1-2	AloPal_75	FP	1	1	1	1	1	?	?	1	1	1	?	?	?
	Alouatta palliata	Platy-1-2	AloPal_76	FP	1	1	1	1	1	1	1	1	1	1	1	1	1
	Alouatta palliata	Platy-1-2	AloPal_77	MV	?	?	1	?	1	?	?	?	1	?	?	?	?
	Alouatta palliata	Platy-1-2	AloPal_78	MV	?	?	1	1	1	?	?	?	?	?	?	?	?
	Alouatta palliata	Platy-1-2a	AloPal_79	FP	1	1	1	1	1	1	1	1	1	1	1	1	1
	Alouatta palliata	Platy-1-2a	AloPal_80	FP	1	1	1	1	1	1	1	1	1	1	1	1	1
	Alouatta palliata	Platy-1-2a	AloPal_81	FP	1	1	1	1	1	1	1	1	1	?	1	1	1
	Alouatta palliata	Platy-1-2a	AloPal_82	FP	1	1	1	1	1	1	1	1	1	1	1	1	1
	Alouatta palliata	Platy-1-2a	AloPal_83	FP	1	1	1	1	1	1	1	1	1	1	1	1	1
	Alouatta palliata	Platy-1-2a	AloPal_84	FP	1	1	1	1	1	1	1	1	1	1	1	1	1
	Alouatta palliata	Platy-1-2a	AloPal_85	FP	1	1	1	1	1	1	1	1	1	1	1	1	1
	Alouatta palliata	Platy-1-2a	AloPal_86	FP	?	1	1	1	1	1	1	1	1	1	1	1	1
	Alouatta palliata	Platy-1-2a	AloPal_87	FP	1	1	1	1	1	1	1	1	1	1	1	1	1
	Alouatta palliata	Platy-1-2a	AloPal_88	FP	1	1	1	1	1	1	1	1	1	1	1	1	1
	Alouatta palliata	Platy-1-2a	AloPal_89	FP	1	1	1	1	1	1	1	1	1	1	1	1	1
	Alouatta palliata	Platy-1-2a	AloPal_90	FP	1	1	1	1	1	1	1	1	1	1	1	1	1
	Alouatta palliata	Platy-1-2a	AloPal_91	FP	1	1	1	1	1	1	1	1	1	1	1	1	1
	Alouatta palliata	Platy-1-2a	AloPal_92	FP	?	1	1	1	1	1	1	1	1	1	1	1	1
	Alouatta palliata	Platy-1-2a	AloPal_93	FP	1	1	1	1	1	1	1	1	1	1	N/R	1	1
	Alouatta palliata	Platy-1-2a	AloPal_94	FP	1	1	1	1	1	1	1	1	1	1	1	1	1
	Alouatta palliata	Platy-1-2a	AloPal_95	FP	1	1	1	1	1	1	1	1	1	1	1	1	1
	Alouatta palliata	Platy-1-2a	AloPal_96	FP	1	1	1	1	1	1	1	1	1	1	1	1	1
	Alouatta palliata	Platy-1-2a	AloPal_97	FP	1	1	1	1	1	1	1	1	1	1	1	1	1
	Alouatta palliata	Platy-1-2a	AloPal_98	FP	1	1	1	1	1	?	?	?	1	1	1	1	1
	Alouatta palliata	Platy-1-2a	AloPal_99	FP	1	1	1	1	1	1	1	1	1	1	1	1	1
	Alouatta palliata	Platy-1-2a	AloPal_100	FP	1	1	1	1	1	1	1	1	1	1	1	1	1
	Alouatta palliata	Platy-1-2a	AloPal_101	FP	1	1	1	1	1	1	1	1	1	1	?	1	1
	Alouatta palliata	Platy-1-2a	AloPal_102	FP	1	1	1	1	1	1	1	1	1	1	1	1	1
	Alouatta palliata	Platy-1-2a	AloPal_103	FP	1	1	1	1	1	1	?	1	?	1	1	1	1
	Alouatta palliata	Platy-1-2a	AloPal_104	FP	1	1	1	1	1	1	1	1	1	1	1	1	1
	Alouatta palliata	Platy-1-2a	AloPal_105	FP	1	1	1	1	1	1	1	1	1	1	1	1	1
	Alouatta palliata	Platy-1-2a	AloPal_106	FP	1	1	1	1	1	?	?	?	1	1	1	1	1
	Alouatta palliata	Platy-1-2a	AloPal_107	FP	1	1	1	1	1	1	1	?	1	1	1	1	1
	Alouatta palliata	Platy-1-2a	AloPal_108	LS	0	0	1	0	0	0	0	0	0	0	?	?	?
	Alouatta palliata	Platy-1-2a	AloPal_109	FP	1	1	1	1	1	1	1	1	1	1	1	1	1
	Alouatta palliata	Platy-1-2a	AloPal_110	MV	?	?	1	?	?	?	?	?	?	?	0	0	0
	Alouatta palliata	Platy-1-2a	AloPal_111	FP	1	1	1	1	1	1	1	1	1	1	1	1	1
	Alouatta palliata	Platy-1-2a	AloPal_112	FP	1	1	1	1	1	1	1	1	1	1	1	1	1
	Alouatta palliata	Platy-1-2a	AloPal_113	FP	1	1	1	1	1	1	1	1	1	1	1	1	1
	Alouatta palliata	Platy-1-2a	AloPal_114	FP	1	1	1	1	1	?	1	1	1	1	1	1	1
	Alouatta palliata	Platy-1-2a	AloPal_115	FP	1	1	1	1	1	1	1	1	?	1	1	1	1
	Alouatta palliata	Platy-1-2a	AloPal_116	LS	?	0	1	0	0	0	0	0	0	0	0	0	0
	Alouatta palliata	Platy-1-2a	AloPal_117	FP	1	1	1	1	1	?	1	1	1	1	1	1	1
	Alouatta palliata	Platy-1-2a	AloPal_118	FP	1	1	1	1	1	1	1	1	1	1	1	1	1
	Alouatta palliata	Platy-1-2a	AloPal_119	FP	1	1	1	1	1	1	1	1	1	1	1	1	1
	Alouatta palliata	Platy-1-2a	AloPal_120	FP	1	1	1	1	1	1	1	1	1	1	1	1	1
	Alouatta palliata	Platy-1-2a	AloPal_121	FP	?	1	1	1	1	1	1	1	1	1	1	1	1
	Alouatta palliata	Platy-1-2a	AloPal_122	FP	1	1	1	?	?	1	1	1	1	1	?	?	?
	Alouatta palliata	Platy-1-2a	AloPal_123	FP	1	?	1	1	1	1	1	1	1	1	1	1	1
	Alouatta palliata	Platy-1-2a	AloPal_124	FP	1	1	1	1	1	1	1	1	?	1	1	1	1
	Alouatta palliata	Platy-1-2a	AloPal_125	MV	?	?	1	?	?	?	?	?	?	?	?	?	?
	Alouatta palliata	Platy-1-2a	AloPal_126	FP	1	1	1	1	1	1	1	1	1	1	1	1	1
	Alouatta palliata	Platy-1-2a	AloPal_127	FP	1	1	1	1	1	1	1	1	1	1	1	1	1
	Alouatta palliata	Platy-1-2a	AloPal_128	FP	1	?	1	1	1	1	1	1	1	1	1	1	1
	Alouatta palliata	Platy-1-2a	AloPal_129	FP	1	1	1	1	1	1	1	1	1	1	1	1	1
	Alouatta palliata	Platy-1-2a	AloPal_130	MV	?	?	1	?	1	?	1	?	?	1	?	?	1
	Alouatta palliata	Platy-1-2a	AloPal_131	FP	1	1	1	1	1	1	1	1	1	?	1	?	1
	Alouatta palliata	Platy-1-2a	AloPal_132	FP	1	1	1	1	1	1	1	1	?	?	1	1	1
	Alouatta palliata	Platy-1-2a	AloPal_133	FP	1	1	1	1	1	1	1	1	1	?	1	?	1
	Alouatta palliata	Platy-1-2b	AloPal_134	FP	1	1	1	1	1	1	1	1	1	1	1	1	1
	Alouatta palliata	Platy-1-2b	AloPal_135	FP	1	1	1	1	1	1	1	1	1	1	1	1	1
	Alouatta palliata	Platy-1-2b	AloPal_136	FP	1	1	1	1	1	1	1	1	1	1	1	1	1
	Alouatta palliata	Platy-1-2b	AloPal_137	FP	1	?	1	1	1	1	1	1	1	1	1	1	1
	Alouatta palliata	Platy-1-2b	AloPal_138	FP	1	N/R	1	1	1	1	1	1	?	1	?	1	1
	Alouatta palliata	Platy-1-2b	AloPal_139	FP	1	1	1	1	1	1	1	1	1	1	1	1	1
	Alouatta palliata	Platy-1-2b	AloPal_140	FP	1	1	1	1	1	1	1	1	1	1	1	1	1
	Alouatta palliata	Platy-1-2b	AloPal_141	FP	1	1	1	1	1	1	1	1	1	1	1	1	1
	Alouatta palliata	Platy-1-2b	AloPal_142	FP	1	1	1	1	1	1	1	1	1	1	1	1	1
	Alouatta palliata	Platy-1-2b	AloPal_143	FP	1	1	1	1	1	1	1	1	1	1	1	1	1
	Alouatta palliata	Platy-1-2b	AloPal_144	FP	1	1	1	1	1	1	1	1	1	1	?	?	?
	Alouatta palliata	Platy-1-2b	AloPal_145	FP	1	1	1	1	1	1	1	1	1	1	1	1	1
	Alouatta palliata	Platy-1-2b	AloPal_146	FP	1	1	1	1	1	1	1	1	1	1	1	1	1
	Alouatta palliata	Platy-1-2b	AloPal_147	FP	1	1	1	1	1	1	1	1	1	1	1	1	1
	Alouatta palliata	Platy-1-2b	AloPal_148	FP	1	1	1	1	1	1	1	1	1	1	1	1	1
	Alouatta palliata	Platy-1-2b	AloPal_149	FP	1	1	1	1	1	1	1	1	1	1	1	1	1
	Alouatta palliata	Platy-1-2b	AloPal_150	FP	1	1	1	1	1	1	1	1	1	1	1	1	1
	Alouatta palliata	Platy-1-2b	AloPal_151	FP	1	1	1	1	1	1	1	1	1	1	?	1	1
	Alouatta palliata	Platy-1-2b	AloPal_152	FP	1	1	1	1	1	1	1	1	1	1	1	1	1
	Alouatta palliata	Platy-1-2b	AloPal_153	FP	1	1	1	1	1	1	1	1	1	1	1	1	1
	Alouatta palliata	Platy-1-2b	AloPal_154	FP	1	1	1	1	1	1	1	1	1	1	1	1	?
	Alouatta palliata	Platy-1-2b	AloPal_155	FP	1	1	1	1	1	1	1	1	1	1	?	1	1
	Alouatta palliata	Platy-1-2b	AloPal_156	FP	1	1	1	1	1	1	1	1	1	1	1	1	1
	Alouatta palliata	Platy-1-2b	AloPal_157	FP	1	1	1	1	1	1	1	1	?	1	1	1	1
	Alouatta palliata	Platy-1-2b	AloPal_158	MV	?	?	1	?	?	?	?	?	1	1	1	1	1
	Alouatta palliata	Platy-1-2b	AloPal_159	FP	1	1	1	1	1	1	1	1	1	1	1	1	1
	Alouatta palliata	Platy-1-2b	AloPal_160	FP	1	1	1	1	1	1	1	1	1	1	1	1	1
	Alouatta palliata	Platy-1-2b	AloPal_161	FP	1	1	1	1	1	1	1	1	1	1	1	1	1
	Alouatta palliata	Platy-1-2b	AloPal_163	FP	1	1	1	1	1	1	1	1	1	?	?	?	?
	Alouatta palliata	Platy-1-2b	AloPal_164	FP	1	1	1	1	1	1	1	1	1	1	1	1	1
	Alouatta palliata	Platy-1-2b	AloPal_165	FP	1	1	1	1	1	1	1	1	1	1	1	1	1
	Alouatta palliata	Platy-1-2b	AloPal_166	FP	1	1	1	1	1	1	1	1	1	1	1	1	1
	Alouatta palliata	Platy-1-2b	AloPal_167	LS	0	0	1	0	0	0	0	0	0	0	0	0	0
	Alouatta palliata	Platy-1-2b	AloPal_168	FP	1	1	1	1	1	1	1	1	1	1	1	1	1
	Alouatta palliata	Platy-1-2b	AloPal_170	FP	1	1	1	1	1	1	1	1	1	?	1	1	1
	Alouatta palliata	Platy-1-2b	AloPal_171	FP	1	1	1	?	?	1	1	1	1	?	?	?	?
	Alouatta palliata	Platy-1-2b	AloPal_172	FP	1	1	1	1	1	1	1	1	1	1	1	1	1
	Alouatta palliata	Platy-1-2b	AloPal_173	FP	1	1	1	?	1	1	1	1	1	1	?	?	?
	Alouatta palliata	Platy-1-2b	AloPal_174	FP	1	1	1	1	1	1	1	?	1	1	?	1	1
	Alouatta palliata	Platy-1-3	AloPal_175	FP	1	1	1	1	1	1	1	1	1	1	1	1	1
	Alouatta palliata	Platy-1-3	AloPal_176	FP	1	1	1	1	1	1	1	1	1	1	1	1	1
	Alouatta palliata	Platy-1-3	AloPal_177	FP	1	1	1	1	1	1	1	1	1	?	1	1	1
	Alouatta palliata	Platy-1-3	AloPal_178	FP	1	1	1	1	1	1	1	1	1	1	1	1	1
	Alouatta palliata	Platy-1-3	AloPal_179	FP	1	1	1	1	1	1	1	1	1	1	1	1	1
	Alouatta palliata	Platy-1-3	AloPal_180	FP	1	1	1	1	1	1	1	1	1	1	1	1	1
	Alouatta palliata	Platy-1-3	AloPal_181	poly	1	1	1	1	1	0	0	1	1	1	1	1	1
	Alouatta palliata	Platy-1-3	AloPal_182	FP	1	1	1	1	1	1	1	1	1	1	1	1	1
	Alouatta palliata	Platy-1-3	AloPal_183	FP	?	1	1	1	1	1	1	1	1	1	1	1	1
	Alouatta palliata	Platy-1-3	AloPal_184	FP	1	1	1	1	1	1	1	1	1	1	1	1	1
	Alouatta palliata	Platy-1-3	AloPal_185	FP	1	1	1	1	1	1	1	1	1	1	1	1	1
	Alouatta palliata	Platy-1-3	AloPal_186	FP	1	1	1	1	1	1	1	1	1	1	1	1	1
	Alouatta palliata	Platy-1-3	AloPal_187	FP	1	1	1	1	1	1	1	1	1	1	1	1	1
	Alouatta palliata	Platy-1-3	AloPal_188	FP	1	1	1	1	1	1	1	?	1	1	1	1	1
	Alouatta palliata	Platy-1-3	AloPal_189	FP	1	1	1	1	1	1	1	1	1	1	1	1	1
	Alouatta palliata	Platy-1-3	AloPal_191	LS	0	0	1	0	0	0	0	0	0	0	0	0	0
	Alouatta palliata	Platy-1-3	AloPal_192	FP	?	?	1	1	1	?	1	?	1	1	?	1	?
	Alouatta palliata	Platy-1-3	AloPal_193	FP	1	1	1	1	1	?	?	1	1	?	1	1	?
	Alouatta palliata	Platy-1-3	AloPal_194	MV	?	?	1	1	1	?	?	?	?	?	?	?	?
	Alouatta palliata	Platy-1-3	AloPal_195	FP	1	1	1	1	1	1	1	1	1	1	?	1	1
	Alouatta palliata	Platy-1-3	AloPal_196	FP	1	1	1	1	1	1	1	1	1	1	1	1	1
	Alouatta palliata	Platy-1-3	AloPal_197	MV	?	1	1	1	1	?	?	?	?	1	?	?	?
	Alouatta palliata	Platy-1-3	AloPal_198	MV	?	?	1	?	?	?	?	?	?	?	1	1	1
	Alouatta palliata	Platy-1-3	AloPal_199	MV	1	?	1	1	1	?	?	?	?	?	?	?	1
	Alouatta palliata	Platy-1-3	AloPal_200	MV	?	?	1	?	?	1	1	?	?	?	1	1	1
	Alouatta palliata	Platy-1-3	AloPal_201	FP	1	1	1	1	1	1	?	?	1	1	1	1	1
	Alouatta palliata	Platy-1-3	AloPal_202	FP	1	1	1	1	1	1	1	1	1	1	?	1	1
	Alouatta palliata	Platy-1-4	AloPal_218	FP	1	1	1	1	1	1	1	1	1	1	1	1	1
	Alouatta palliata	Platy-1-4	AloPal_219	FP	1	1	1	1	1	1	1	1	1	1	1	1	1
	Alouatta palliata	Platy-1-4	AloPal_220	LS	0	0	1	0	0	0	0	0	0	0	0	0	0
	Alouatta palliata	Platy-1-4	AloPal_221	poly	0	0	1	1	1	?	?	1	1	1	1	1	1
	Alouatta palliata	Platy-1-4	AloPal_222	LS	0	0	1	0	0	0	0	0	0	0	0	0	0
	Alouatta palliata	Platy-1-4a	AloPal_223	LS	0	0	1	0	0	0	0	0	0	0	0	0	0
	Alouatta palliata	Platy-1-4a	AloPal_224	LS	0	0	1	0	0	0	0	0	0	0	0	0	0
	Alouatta palliata	Platy-1-4a	AloPal_225	LS	0	0	1	0	0	0	0	0	0	0	0	0	0
	Alouatta palliata	Platy-1-4a	AloPal_226	LS	0	0	1	0	0	0	0	0	0	0	0	0	0
	Alouatta palliata	Platy-1-4a	AloPal_227	LS	0	0	1	0	0	0	0	0	0	0	0	0	0
	Alouatta palliata	Platy-1-4a	AloPal_228	FP	1	1	1	1	1	1	1	1	1	1	1	1	1
	Alouatta palliata	Platy-1-4a	AloPal_229	FP	1	1	1	1	1	1	1	1	1	1	1	1	1
	Alouatta palliata	Platy-1-4a	AloPal_230	LS	0	0	1	0	0	0	0	0	0	?	0	0	0
	Alouatta palliata	Platy-1-4a	AloPal_231	FP	1	1	1	1	1	1	1	1	1	1	1	1	1
	Alouatta palliata	Platy-1-4a	AloPal_232	LS	0	0	1	0	0	0	0	0	0	0	0	0	0
	Alouatta palliata	Platy-1-4a	AloPal_233	LS	0	0	1	0	0	0	0	0	0	0	0	0	0
	Alouatta palliata	Platy-1-4a	AloPal_234	LS	0	0	1	0	0	0	0	0	0	0	0	0	0
	Alouatta palliata	Platy-1-4a	AloPal_235	LS	0	0	1	0	0	0	0	0	0	0	0	0	0
	Alouatta palliata	Platy-1-4a	AloPal_236	LS	0	0	1	0	0	0	0	0	0	0	0	0	0
	Alouatta palliata	Platy-1-4a	AloPal_237	LS	0	0	1	0	0	0	0	0	0	0	0	0	0
	Alouatta palliata	Platy-1-4a	AloPal_238	FP	1	1	1	1	1	1	1	1	1	1	1	1	1
	Alouatta palliata	Platy-1-4a	AloPal_239	poly	0	0	1	1	1	0	0	0	0	0	0	0	0
	Alouatta palliata	Platy-1-4a	AloPal_240	LS	0	0	1	0	0	0	0	0	0	0	0	0	0
	Alouatta palliata	Platy-1-4a	AloPal_241	LS	0	0	1	0	0	0	0	0	0	0	0	0	0
	Alouatta palliata	Platy-1-4a	AloPal_242	LS	0	0	1	0	0	?	?	?	0	0	0	0	0
	Alouatta palliata	Platy-1-4a	AloPal_243	LS	0	0	1	0	0	0	0	0	0	0	0	0	0
	Alouatta palliata	Platy-1-4a	AloPal_244	poly	0	0	1	1	1	0	0	0	0	0	0	0	0
	Alouatta palliata	Platy-1-4a	AloPal_245	FP	1	1	1	1	1	1	1	1	1	1	1	1	1
	Alouatta palliata	Platy-1-4a	AloPal_246	LS	0	0	1	0	0	0	0	0	0	0	N/R	N/R	0
	Alouatta palliata	Platy-1-4a	AloPal_247	FP	1	1	1	1	1	1	1	1	1	1	1	1	1
	Alouatta palliata	Platy-1-4a	AloPal_248	poly	0	?	1	1	1	0	0	0	0	0	0	0	0
	Alouatta palliata	Platy-1-4a	AloPal_249	LS	0	0	1	0	0	0	?	0	0	0	0	0	0
	Alouatta palliata	Platy-1-4a	AloPal_250	LS	0	0	1	0	0	0	0	0	0	0	0	0	0
	Alouatta palliata	Platy-1-4a	AloPal_251	LS	0	0	1	0	0	0	0	0	0	0	0	0	0
	Alouatta palliata	Platy-1-4a	AloPal_252	LS	0	0	1	0	0	0	0	0	0	0	0	0	0
	Alouatta palliata	Platy-1-4a	AloPal_253	LS	0	0	1	0	0	0	0	0	0	0	0	0	0
	Alouatta palliata	Platy-1-4a	AloPal_254	LS	0	0	1	0	0	0	0	?	?	0	0	0	0
	Alouatta palliata	Platy-1-4a	AloPal_255	LS	0	0	1	0	0	0	0	0	0	0	0	0	0
	Alouatta palliata	Platy-1-4a	AloPal_256	LS	0	0	1	0	0	0	0	0	0	0	0	0	0
	Alouatta palliata	Platy-1-4a	AloPal_257	LS	0	0	1	0	0	0	0	0	0	0	0	?	0
	Alouatta palliata	Platy-1-4a	AloPal_258	poly	0	0	1	1	1	0	N/R	0	0	0	?	?	?
	Alouatta palliata	Platy-1-4a	AloPal_259	MV	?	?	1	0	0	?	?	?	?	?	?	?	?
	Alouatta palliata	Platy-1-4a	AloPal_260	LS	0	0	1	0	0	0	0	0	0	0	0	0	0
	Alouatta palliata	Platy-1-4a	AloPal_261	LS	0	0	1	0	0	0	0	0	0	0	0	0	0
	Alouatta palliata	Platy-1-4a	AloPal_262	LS	0	0	1	0	0	0	0	0	0	?	0	0	0
	Alouatta palliata	Platy-1-4a	AloPal_264	MV	?	?	1	?	?	0	0	0	?	?	0	0	?
	Alouatta palliata	Platy-1-4a	AloPal_265	LS	0	0	1	0	0	0	0	0	0	0	0	0	0
	Alouatta palliata	Platy-1-4a	AloPal_267	LS	0	0	1	N/R	N/R	0	0	0	0	0	0	0	0
	Alouatta palliata	Platy-1-4a	AloPal_268	FP	1	1	1	1	1	1	?	1	1	1	1	1	1
	Alouatta palliata	Platy-1-4a	AloPal_269	LS	0	0	1	0	0	0	0	0	0	0	0	0	0
	Alouatta palliata	Platy-1-4a	AloPal_270	LS	0	0	1	0	0	0	0	0	0	0	0	0	0
	Alouatta palliata	Platy-1-4a	AloPal_271	LS	0	0	1	0	0	0	0	0	0	0	0	0	0
	Alouatta palliata	Platy-1-4a	AloPal_272	LS	0	0	1	0	0	0	0	0	0	0	0	0	0
	Alouatta palliata	Platy-1-4a	AloPal_273	LS	0	0	1	0	0	0	0	0	0	0	0	0	0
	Alouatta palliata	Platy-1-4a	AloPal_274	FP	?	?	1	1	1	1	1	1	?	1	1	1	1
	Alouatta palliata	Platy-1-4a	AloPal_275	MV	?	?	1	?	?	?	?	?	?	?	?	?	?
	Alouatta palliata	Platy-1-4a	AloPal_276	LS	0	0	1	0	0	0	0	0	0	0	0	0	0
	Alouatta palliata	Platy-1-4a	AloPal_277	LS	0	0	1	0	0	0	0	0	0	0	0	0	0
	Alouatta palliata	Platy-1-4a	AloPal_278	LS	0	0	1	0	0	0	0	0	0	?	0	0	0
	Alouatta palliata	Platy-1-4a	AloPal_279	LS	0	0	1	0	0	0	0	0	0	0	0	0	0
	Alouatta palliata	Platy-1-4a	AloPal_280	LS	0	0	1	0	0	0	0	0	0	0	0	0	0
	Alouatta palliata	Platy-1-4a	AloPal_281	LS	0	0	1	0	0	0	0	0	0	0	0	0	0
	Alouatta palliata	Platy-1-4a	AloPal_282	LS	0	0	1	0	0	0	0	0	0	0	0	0	0
	Alouatta palliata	Platy-1-4a	AloPal_283	poly	0	0	1	1	1	0	0	0	0	0	0	0	0
	Alouatta palliata	Platy-1-4a	AloPal_284	LS	0	0	1	0	0	0	0	0	0	?	0	0	0
	Alouatta palliata	Platy-1-4a	AloPal_285	LS	0	0	1	0	0	0	0	0	0	0	0	0	0
	Alouatta palliata	Platy-1-4a	AloPal_286	LS	0	0	1	0	0	0	?	0	0	0	0	0	0
	Alouatta palliata	Platy-1-4a	AloPal_287	MV	?	?	1	?	?	1	1	1	?	?	?	?	?
	Alouatta palliata	Platy-1-4a	AloPal_288	LS	0	0	1	0	0	0	0	0	0	0	0	0	0
	Alouatta palliata	Platy-1-4a	AloPal_289	MV	?	?	1	0	0	?	?	?	?	?	?	?	?
	Alouatta palliata	Platy-1-4a	AloPal_290	MV	?	?	1	1	1	?	?	?	?	?	?	?	?
	Alouatta palliata	Platy-1-4a	AloPal_291	LS	0	0	1	0	0	0	0	0	0	0	0	0	0
	Alouatta palliata	Platy-1-4a	AloPal_292	LS	0	0	1	0	0	0	0	0	0	0	0	0	0
	Alouatta palliata	Platy-1-4a	AloPal_293	LS	0	0	1	0	0	0	0	0	0	0	0	0	0
	Alouatta palliata	Platy-1-4a	AloPal_294	FP	1	1	1	1	1	?	1	1	1	1	1	1	1
	Alouatta palliata	Platy-1-4a	AloPal_295	MV	?	?	1	?	?	?	?	?	?	?	?	?	?
	Alouatta palliata	Platy-1-4a	AloPal_296	FP	1	1	1	1	1	1	1	1	1	1	1	1	1
	Alouatta palliata	Platy-1-4a	AloPal_297	poly	0	0	1	1	1	0	0	?	0	?	0	?	0
	Alouatta palliata	Platy-1-4a	AloPal_298	LS	0	0	1	0	0	0	0	0	0	0	?	?	0
	Alouatta palliata	Platy-1-4a	AloPal_299	FP	1	1	1	1	1	?	?	?	?	?	1	1	1
	Alouatta palliata	Platy-1-4a	AloPal_300	LS	0	0	1	0	0	0	0	0	0	0	0	?	0
	Alouatta palliata	Platy-1-4a	AloPal_301	LS	0	0	1	0	0	0	0	0	0	0	0	0	0
	Alouatta palliata	Platy-1-4a	AloPal_302	LS	0	0	1	0	0	0	0	0	0	0	0	0	0
	Alouatta palliata	Platy-1-4a	AloPal_303	MV	?	?	1	?	?	?	?	?	?	?	?	?	?
	Alouatta palliata	Platy-1-4a	AloPal_304	MV	0	?	1	0	0	?	?	0	0	?	?	?	?
	Alouatta palliata	Platy-1-4a	AloPal_306	MV	?	?	1	1	1	?	?	?	?	?	?	?	?
	Alouatta palliata	Platy-1-4a	AloPal_307	MV	1	1	1	1	1	?	?	1	1	?	?	?	?
	Alouatta palliata	Platy-1-4a	AloPal_308	LS	0	0	1	0	0	0	0	0	0	0	0	0	0
	Alouatta palliata	Platy-1-4a	AloPal_309	LS	0	0	1	0	0	0	0	0	0	0	0	0	0
	Alouatta palliata	Platy-1-4a	AloPal_310	FP	1	1	1	1	1	1	1	1	1	1	1	1	1
	Alouatta palliata	Platy-1-4a	AloPal_312	LS	0	0	1	0	0	0	0	0	0	0	0	0	0
	Alouatta palliata	Platy-1-4a	AloPal_314	LS	?	0	1	0	0	0	0	0	0	?	0	0	0
	Alouatta palliata	Platy-1-4a	AloPal_316	LS	0	0	1	0	0	0	0	0	0	0	0	0	0
	Alouatta palliata	Platy-1-4a	AloPal_317	MV	?	?	1	?	0	?	0	?	?	?	?	?	?
	Alouatta palliata	Platy-1-4a	AloPal_318	poly	0	0	1	1	1	0	0	0	?	?	0	0	0
	Alouatta palliata	Platy-1-4a	AloPal_319	MV	?	?	1	?	?	?	?	?	?	?	?	?	?
	Alouatta palliata	Platy-1-4a	AloPal_320	LS	0	?	1	0	0	0	0	0	0	0	0	0	0
	Alouatta palliata	Platy-1-4a	AloPal_321	FP	1	1	1	1	1	?	?	?	1	1	1	1	1
	Alouatta palliata	Platy-1-4a	AloPal_322	LS	?	?	1	0	0	0	0	0	0	0	?	?	0
	Alouatta palliata	Platy-1-4a	AloPal_323	LS	0	0	1	0	0	0	0	0	?	?	0	0	0
	Alouatta palliata	Platy-1-4a	AloPal_325	LS	0	0	1	0	0	0	0	0	0	?	0	?	0
	Alouatta palliata	Platy-1-4a	AloPal_327	LS	0	0	1	0	0	?	?	0	0	0	0	0	0
	Alouatta palliata	Platy-1-5	AloPal_335	FP	1	1	1	1	1	1	1	1	1	1	1	1	1
	Alouatta palliata	Platy-1-5	AloPal_336	FP	1	1	1	1	1	1	1	1	1	1	1	1	1
	Alouatta palliata	Platy-1-5	AloPal_337	FP	1	1	1	1	1	1	1	1	1	1	1	1	1
	Alouatta palliata	Platy-1-5	AloPal_338	poly	0	0	1	1	1	0	0	0	0	?	0	0	0
	Alouatta palliata	Platy-1-5	AloPal_339	FP	1	1	1	1	1	1	1	1	?	1	1	1	1
	Alouatta palliata	Platy-1-5	AloPal_340	FP	1	1	1	1	1	1	1	1	1	1	1	1	1
	Alouatta palliata	Platy-1-5	AloPal_341	poly	0	?	1	?	1	0	0	0	?	0	0	0	0
	Alouatta palliata	Platy-1-5	AloPal_342	poly	0	0	1	1	1	0	0	0	0	0	0	0	0
	Alouatta palliata	Platy-1-5	AloPal_343	FP	?	?	1	1	1	1	1	1	1	1	1	1	1
	Alouatta palliata	Platy-1-5	AloPal_344	poly	0	0	1	1	1	0	0	0	0	0	0	0	0
	Alouatta palliata	Platy-1-5	AloPal_345	LS	0	0	1	0	0	0	0	0	0	0	0	0	0
	Alouatta palliata	Platy-1-5	AloPal_346	MV	1	1	1	?	?	?	?	?	?	?	?	?	?
	Alouatta palliata	Platy-1-5	AloPal_347	poly	0	0	1	1	1	0	0	0	0	0	0	0	0
	Alouatta palliata	Platy-1-5	AloPal_348	FP	?	1	1	1	1	1	1	1	1	?	1	1	1
	Alouatta palliata	Platy-1-5	AloPal_349	FP	1	?	1	1	1	1	1	1	1	1	1	1	1
	Alouatta palliata	Platy-1-5	AloPal_350	FP	1	1	1	1	1	1	1	1	1	1	?	1	1
	Alouatta palliata	Platy-1-5	AloPal_351	poly	0	0	1	1	1	0	0	0	0	0	?	0	0
	Alouatta palliata	Platy-1-5	AloPal_352	poly	0	0	1	1	1	0	0	0	0	0	0	0	0
	Alouatta palliata	Platy-1-5	AloPal_353	LS	0	0	1	0	0	0	0	0	0	0	0	0	0
	Alouatta palliata	Platy-1-5	AloPal_354	FP	1	?	1	1	1	1	1	1	1	1	1	1	1
	Alouatta palliata	Platy-1-5	AloPal_355	FP	1	1	1	1	1	1	1	1	?	1	1	1	1
	Alouatta palliata	Platy-1-5	AloPal_356	MV	1	?	1	1	1	?	?	?	1	?	?	?	?
	Alouatta palliata	Platy-1-5	AloPal_357	MV	1	1	1	1	1	?	?	?	?	?	?	?	?
	Alouatta palliata	Platy-1-5	AloPal_358	FP	1	1	1	1	1	1	1	1	1	1	1	1	1
	Alouatta palliata	Platy-1-5	AloPal_359	poly	0	0	1	1	1	0	0	0	0	0	0	0	0
	Alouatta palliata	Platy-1-5	AloPal_360	FP	1	1	1	1	1	1	1	1	1	1	1	1	1
	Alouatta palliata	Platy-1-5	AloPal_361	poly	?	0	1	1	1	0	?	0	?	0	0	0	0
	Alouatta palliata	Platy-1-5	AloPal_362	FP	?	1	1	1	1	1	1	1	1	1	1	1	1
	Alouatta palliata	Platy-1-5	AloPal_363	FP	1	?	1	1	1	?	?	?	?	1	1	1	1
	Alouatta palliata	Platy-1-5	AloPal_364	poly	0	1	1	1	1	1	1	1	1	?	1	1	1
	Alouatta palliata	Platy-1-6	AloPal_368	FP	1	1	1	1	1	1	1	1	1	1	1	1	1
	Alouatta palliata	Platy-1-6a	AloPal_369	FP	1	1	1	1	1	?	1	1	1	?	1	1	1
	Alouatta palliata	Platy-1-6e	AloPal_370	FP	1	1	1	1	1	1	1	1	1	1	1	1	1
	Alouatta palliata	Platy-1-6f	AloPal_371	FP	1	1	1	1	1	1	1	1	1	?	1	?	1
	Ateles geoffroyi	Platy-1-1	AteGeo_1	FP	1	1	1	1	1	1	1	1	1	1	1	1	1
	Ateles geoffroyi	Platy-1-1	AteGeo_2	FP	1	1	1	1	1	1	1	1	1	1	1	1	1
	Ateles geoffroyi	Platy-1-1	AteGeo_3	FP	1	1	1	1	1	1	1	1	1	1	1	1	1
	Ateles geoffroyi	Platy-1-1	AteGeo_4	FP	1	1	1	1	1	1	1	1	1	?	1	1	1
	Ateles geoffroyi	Platy-1-1	AteGeo_5	FP	1	1	1	1	1	1	1	1	1	1	1	1	1
	Ateles geoffroyi	Platy-1-1	AteGeo_6	FP	1	1	1	1	1	1	1	1	1	1	1	1	1
	Ateles geoffroyi	Platy-1-1	AteGeo_7	FP	1	1	1	1	1	1	1	1	1	1	1	1	1
	Ateles geoffroyi	Platy-1-1	AteGeo_8	FP	1	1	1	1	1	1	1	1	1	1	1	1	1
	Ateles geoffroyi	Platy-1-1	AteGeo_9	FP	1	1	1	1	1	?	1	1	1	?	1	1	1
	Ateles geoffroyi	Platy-1-1	AteGeo_10	FP	1	1	1	1	1	1	1	1	1	1	1	1	1
	Ateles geoffroyi	Platy-1-1	AteGeo_11	FP	1	1	1	1	1	1	1	1	1	1	1	1	1
	Ateles geoffroyi	Platy-1-1	AteGeo_12	FP	1	1	1	1	1	?	?	1	?	1	1	1	1
	Ateles geoffroyi	Platy-1-1	AteGeo_13	FP	1	1	1	1	1	1	1	1	1	1	1	1	1
	Ateles geoffroyi	Platy-1-1	AteGeo_14	FP	1	1	1	1	1	?	?	1	1	1	1	1	1
	Ateles geoffroyi	Platy-1-1	AteGeo_15	FP	1	1	1	1	1	1	1	1	1	?	1	1	1
	Ateles geoffroyi	Platy-1-1	AteGeo_16	FP	1	1	1	1	1	1	?	1	1	1	1	1	1
	Ateles geoffroyi	Platy-1-1	AteGeo_17	FP	1	1	1	1	1	1	1	1	?	1	1	1	1
	Ateles geoffroyi	Platy-1-1	AteGeo_18	FP	1	1	1	1	1	1	1	1	1	1	1	1	1
	Ateles geoffroyi	Platy-1-1	AteGeo_19	FP	1	1	1	1	1	1	1	1	1	1	1	1	1
	Ateles geoffroyi	Platy-1-1	AteGeo_20	FP	1	1	1	1	1	1	1	1	1	1	1	1	1
	Ateles geoffroyi	Platy-1-1	AteGeo_21	FP	1	1	1	1	1	1	1	1	1	?	1	1	1
	Ateles geoffroyi	Platy-1-1	AteGeo_22	FP	1	1	?	1	1	1	1	1	1	1	1	1	1
	Ateles geoffroyi	Platy-1-1	AteGeo_23	FP	1	1	1	1	1	1	1	1	1	1	1	1	1
	Ateles geoffroyi	Platy-1-1	AteGeo_24	FP	?	?	1	1	1	1	1	1	1	1	?	?	?
	Ateles geoffroyi	Platy-1-1	AteGeo_25	FP	1	1	1	1	1	1	1	1	1	1	1	1	1
	Ateles geoffroyi	Platy-1-1	AteGeo_26	FP	1	1	1	1	1	1	1	1	1	1	1	1	1
	Ateles geoffroyi	Platy-1-1	AteGeo_27	FP	1	1	1	1	1	1	1	1	1	1	1	1	1
	Ateles geoffroyi	Platy-1-1	AteGeo_28	FP	1	1	1	1	1	1	1	1	1	1	1	1	1
	Ateles geoffroyi	Platy-1-1	AteGeo_29	FP	1	1	1	1	1	1	1	1	1	1	1	1	1
	Ateles geoffroyi	Platy-1-1	AteGeo_30	FP	1	1	1	1	1	1	1	1	1	1	1	1	1
	Ateles geoffroyi	Platy-1-1	AteGeo_31	FP	1	1	1	1	1	1	1	1	1	1	1	1	1
	Ateles geoffroyi	Platy-1-1	AteGeo_32	FP	1	1	1	1	1	1	1	1	1	1	1	1	1
	Ateles geoffroyi	Platy-1-1	AteGeo_33	FP	1	1	1	1	1	1	1	1	1	1	1	1	1
	Ateles geoffroyi	Platy-1-1	AteGeo_34	FP	1	1	1	1	1	1	1	1	1	?	?	?	?
	Ateles geoffroyi	Platy-1-1	AteGeo_35	FP	1	1	1	1	1	1	1	1	1	1	1	1	1
	Ateles geoffroyi	Platy-1-1	AteGeo_36	FP	1	1	1	1	1	1	1	1	1	1	1	1	1
	Ateles geoffroyi	Platy-1-1	AteGeo_37	FP	1	?	1	1	1	?	?	?	?	1	1	1	1
	Ateles geoffroyi	Platy-1-1	AteGeo_38	FP	1	1	1	1	1	1	1	1	1	1	1	1	1
	Ateles geoffroyi	Platy-1-1	AteGeo_39	FP	1	1	1	1	1	1	1	1	1	1	1	1	1
	Ateles geoffroyi	Platy-1-1	AteGeo_40	MV	1	?	1	1	1	?	?	?	?	?	?	?	?
	Ateles geoffroyi	Platy-1-1	AteGeo_41	FP	1	1	1	1	1	1	1	1	1	1	1	1	1
	Ateles geoffroyi	Platy-1-1	AteGeo_42	FP	1	1	1	1	1	1	1	1	?	1	1	1	1
	Ateles geoffroyi	Platy-1-1	AteGeo_43	FP	1	1	1	1	1	1	1	1	1	1	1	1	1
	Ateles geoffroyi	Platy-1-1	AteGeo_44	FP	1	1	1	1	1	?	?	1	1	?	1	1	1
	Ateles geoffroyi	Platy-1-1	AteGeo_45	FP	1	1	1	1	1	1	1	1	1	1	1	1	1
	Ateles geoffroyi	Platy-1-1	AteGeo_46	FP	1	1	1	1	1	1	1	1	1	1	1	1	1
	Ateles geoffroyi	Platy-1-1	AteGeo_47	FP	1	1	1	1	1	1	1	1	1	1	1	1	1
	Ateles geoffroyi	Platy-1-1	AteGeo_48	FP	1	1	1	1	1	1	1	1	1	1	1	1	1
	Ateles geoffroyi	Platy-1-1	AteGeo_49	FP	?	1	1	1	1	?	?	?	1	?	1	?	1
	Ateles geoffroyi	Platy-1-1	AteGeo_50	MV	?	1	1	1	1	?	?	?	?	1	?	?	?
	Ateles geoffroyi	Platy-1-1	AteGeo_51	FP	1	1	1	1	1	1	1	1	1	1	1	1	1
	Ateles geoffroyi	Platy-1-1	AteGeo_52	FP	1	1	1	1	1	?	?	?	?	1	?	1	1
	Ateles geoffroyi	Platy-1-1	AteGeo_54	FP	1	1	1	1	1	1	1	1	1	1	1	1	1
	Ateles geoffroyi	Platy-1-2	AteGeo_59	FP	1	1	1	1	1	1	1	1	1	1	1	1	1
	Ateles geoffroyi	Platy-1-2	AteGeo_60	FP	1	1	1	1	1	?	?	?	1	1	1	1	1
	Ateles geoffroyi	Platy-1-2	AteGeo_61	FP	1	1	?	1	1	1	1	1	1	1	1	1	1
	Ateles geoffroyi	Platy-1-2	AteGeo_62	FP	1	1	1	1	1	1	1	1	1	1	1	1	1
	Ateles geoffroyi	Platy-1-2	AteGeo_63	FP	1	1	1	1	1	1	1	1	1	1	1	1	1
	Ateles geoffroyi	Platy-1-2	AteGeo_64	FP	1	1	1	1	1	1	1	1	1	1	1	1	1
	Ateles geoffroyi	Platy-1-2	AteGeo_65	FP	1	1	1	1	1	1	1	1	1	1	1	1	1
	Ateles geoffroyi	Platy-1-2	AteGeo_66	FP	1	1	1	1	1	1	1	1	1	1	1	1	1
	Ateles geoffroyi	Platy-1-2	AteGeo_67	FP	1	1	1	1	1	1	1	1	1	1	1	1	1
	Ateles geoffroyi	Platy-1-2	AteGeo_68	FP	1	?	1	1	1	1	1	1	1	1	1	1	1
	Ateles geoffroyi	Platy-1-2	AteGeo_69	FP	1	1	1	1	1	1	1	1	1	1	1	1	1
	Ateles geoffroyi	Platy-1-2	AteGeo_70	FP	1	1	1	1	1	1	1	1	1	1	1	1	1
	Ateles geoffroyi	Platy-1-2	AteGeo_71	FP	1	1	1	1	1	1	1	1	1	1	1	1	1
	Ateles geoffroyi	Platy-1-2	AteGeo_72	FP	1	1	1	1	1	1	1	1	1	1	1	1	1
	Ateles geoffroyi	Platy-1-2	AteGeo_73	FP	1	1	1	1	1	1	1	1	1	1	1	1	1
	Ateles geoffroyi	Platy-1-2	AteGeo_74	FP	1	1	1	1	1	1	1	1	1	1	1	1	1
	Ateles geoffroyi	Platy-1-2	AteGeo_75	FP	1	1	1	1	1	1	1	1	1	1	1	1	1
	Ateles geoffroyi	Platy-1-2	AteGeo_76	FP	1	1	1	1	1	?	?	?	1	1	1	1	1
	Ateles geoffroyi	Platy-1-2	AteGeo_77	FP	1	1	1	1	1	1	1	1	1	1	1	1	1
	Ateles geoffroyi	Platy-1-2	AteGeo_78	MV	1	?	1	1	1	?	?	?	?	?	?	?	1
	Ateles geoffroyi	Platy-1-2	AteGeo_79	FP	1	1	1	1	1	?	1	1	1	1	1	1	1
	Ateles geoffroyi	Platy-1-2a	AteGeo_81	FP	1	1	1	1	1	?	?	1	1	1	?	?	?
	Ateles geoffroyi	Platy-1-2a	AteGeo_82	FP	1	1	1	1	1	1	1	1	1	1	1	1	1
	Ateles geoffroyi	Platy-1-2a	AteGeo_83	FP	1	1	1	1	1	1	1	1	1	1	1	1	1
	Ateles geoffroyi	Platy-1-2a	AteGeo_84	FP	1	1	1	1	1	1	1	1	1	1	1	1	1
	Ateles geoffroyi	Platy-1-2a	AteGeo_85	LS	0	0	0	1	0	0	0	0	0	0	0	0	0
	Ateles geoffroyi	Platy-1-2a	AteGeo_86	FP	1	1	1	1	1	1	1	1	1	1	1	1	1
	Ateles geoffroyi	Platy-1-2a	AteGeo_87	FP	1	1	1	1	1	1	1	1	1	1	1	1	1
	Ateles geoffroyi	Platy-1-2a	AteGeo_88	FP	1	1	1	1	1	1	1	?	1	1	1	1	1
	Ateles geoffroyi	Platy-1-2a	AteGeo_89	FP	1	1	1	1	1	1	1	?	1	1	1	1	1
	Ateles geoffroyi	Platy-1-2a	AteGeo_90	FP	1	1	1	1	1	1	1	1	1	1	1	1	1
	Ateles geoffroyi	Platy-1-2a	AteGeo_91	FP	1	1	1	1	1	1	1	1	1	1	1	1	1
	Ateles geoffroyi	Platy-1-2a	AteGeo_92	FP	1	1	1	1	1	1	1	1	1	1	1	1	1
	Ateles geoffroyi	Platy-1-2a	AteGeo_93	poly	0	0	0	1	1	0	0	0	0	0	0	0	0
	Ateles geoffroyi	Platy-1-2a	AteGeo_94	FP	1	1	1	1	1	1	1	1	1	1	1	1	1
	Ateles geoffroyi	Platy-1-2a	AteGeo_95	FP	1	1	1	1	1	1	1	1	1	1	1	1	1
	Ateles geoffroyi	Platy-1-2a	AteGeo_96	FP	1	1	1	1	1	1	1	1	1	1	1	1	1
	Ateles geoffroyi	Platy-1-2a	AteGeo_97	FP	1	1	1	1	1	1	?	1	1	1	1	1	1
	Ateles geoffroyi	Platy-1-2a	AteGeo_98	FP	1	1	1	1	1	1	1	1	1	1	1	1	1
	Ateles geoffroyi	Platy-1-2a	AteGeo_99	FP	1	1	1	1	1	1	1	1	1	1	1	1	1
	Ateles geoffroyi	Platy-1-2a	AteGeo_100	FP	1	1	1	1	1	1	1	1	1	1	1	1	1
	Ateles geoffroyi	Platy-1-2a	AteGeo_101	FP	1	1	1	1	1	1	1	1	1	1	1	1	1
	Ateles geoffroyi	Platy-1-2a	AteGeo_102	FP	1	1	1	1	1	1	1	1	1	1	?	1	1
	Ateles geoffroyi	Platy-1-2a	AteGeo_103	FP	1	1	1	1	1	1	1	1	1	1	1	1	1
	Ateles geoffroyi	Platy-1-2a	AteGeo_104	FP	?	1	1	1	1	1	1	1	1	1	1	1	1
	Ateles geoffroyi	Platy-1-2a	AteGeo_105	FP	1	1	1	1	1	1	1	1	1	1	1	1	1
	Ateles geoffroyi	Platy-1-2a	AteGeo_106	FP	1	?	1	1	1	1	1	1	1	1	1	1	1
	Ateles geoffroyi	Platy-1-2a	AteGeo_107	FP	1	1	1	1	1	1	1	1	1	1	1	1	1
	Ateles geoffroyi	Platy-1-2a	AteGeo_108	FP	1	1	1	1	1	1	1	1	1	1	1	1	1
	Ateles geoffroyi	Platy-1-2a	AteGeo_109	FP	1	1	1	1	1	1	1	1	1	1	1	1	1
	Ateles geoffroyi	Platy-1-2a	AteGeo_110	FP	1	1	1	1	1	1	1	1	1	1	1	1	1
	Ateles geoffroyi	Platy-1-2a	AteGeo_111	FP	?	1	1	1	1	1	1	1	1	1	1	1	1
	Ateles geoffroyi	Platy-1-2a	AteGeo_112	FP	?	1	1	1	1	1	1	1	1	1	1	1	1
	Ateles geoffroyi	Platy-1-2a	AteGeo_113	FP	1	1	1	1	1	1	1	1	1	1	1	1	1
	Ateles geoffroyi	Platy-1-2a	AteGeo_114	LS	0	0	0	1	0	0	0	0	0	0	0	0	0
	Ateles geoffroyi	Platy-1-2a	AteGeo_115	FP	1	?	1	1	1	1	1	1	1	1	1	1	1
	Ateles geoffroyi	Platy-1-2a	AteGeo_116	FP	1	1	1	1	1	1	?	1	1	1	1	1	1
	Ateles geoffroyi	Platy-1-2a	AteGeo_117	FP	1	1	1	1	1	1	1	1	1	1	1	1	1
	Ateles geoffroyi	Platy-1-2a	AteGeo_118	FP	1	1	1	1	1	1	1	1	1	1	1	1	1
	Ateles geoffroyi	Platy-1-2a	AteGeo_119	FP	1	1	1	1	1	1	1	?	1	1	1	1	1
	Ateles geoffroyi	Platy-1-2a	AteGeo_120	FP	1	1	1	1	1	1	1	1	?	1	1	1	1
	Ateles geoffroyi	Platy-1-2a	AteGeo_121	FP	1	1	1	1	1	1	1	1	?	?	1	1	1
	Ateles geoffroyi	Platy-1-2a	AteGeo_122	FP	1	1	1	1	1	1	1	1	1	1	1	1	1
	Ateles geoffroyi	Platy-1-2a	AteGeo_123	FP	1	1	1	1	1	1	?	?	1	1	1	1	1
	Ateles geoffroyi	Platy-1-2a	AteGeo_124	FP	1	1	1	1	1	1	1	1	1	1	1	1	1
	Ateles geoffroyi	Platy-1-2a	AteGeo_125	FP	1	1	1	1	1	1	1	1	1	1	1	1	1
	Ateles geoffroyi	Platy-1-2a	AteGeo_126	FP	1	1	1	1	1	1	1	1	1	1	1	1	1
	Ateles geoffroyi	Platy-1-2a	AteGeo_127	FP	1	?	1	1	1	?	?	?	?	1	1	1	1
	Ateles geoffroyi	Platy-1-2a	AteGeo_128	FP	1	1	1	1	1	?	?	?	?	?	1	1	1
	Ateles geoffroyi	Platy-1-2a	AteGeo_129	FP	1	1	1	1	1	1	1	1	1	1	1	1	1
	Ateles geoffroyi	Platy-1-2a	AteGeo_130	FP	1	1	1	1	1	1	1	1	1	1	1	1	1
	Ateles geoffroyi	Platy-1-2a	AteGeo_131	FP	1	1	1	1	1	1	1	1	1	?	1	1	1
	Ateles geoffroyi	Platy-1-2a	AteGeo_132	FP	1	1	1	1	1	1	1	1	1	1	N/R	1	1
	Ateles geoffroyi	Platy-1-2a	AteGeo_133	FP	1	?	1	1	1	1	1	1	1	1	N/R	1	1
	Ateles geoffroyi	Platy-1-2a	AteGeo_134	FP	1	1	1	1	1	1	1	1	1	?	1	1	1
	Ateles geoffroyi	Platy-1-2a	AteGeo_135	FP	1	1	1	1	1	1	1	1	1	1	1	1	1
	Ateles geoffroyi	Platy-1-2a	AteGeo_136	FP	1	1	1	1	1	1	1	1	1	1	1	1	1
	Ateles geoffroyi	Platy-1-2a	AteGeo_137	FP	1	1	?	1	1	1	1	1	?	1	?	1	1
	Ateles geoffroyi	Platy-1-2b	AteGeo_138	FP	1	1	1	1	1	1	1	1	1	1	1	1	1
	Ateles geoffroyi	Platy-1-2b	AteGeo_139	FP	1	1	1	1	1	1	?	1	1	1	1	1	1
	Ateles geoffroyi	Platy-1-2b	AteGeo_140	FP	?	1	?	1	1	1	1	?	?	?	1	1	1
	Ateles geoffroyi	Platy-1-2b	AteGeo_141	FP	1	1	1	1	1	1	1	1	1	1	?	1	1
	Ateles geoffroyi	Platy-1-2b	AteGeo_142	FP	1	1	1	1	1	1	1	1	1	1	1	1	1
	Ateles geoffroyi	Platy-1-2b	AteGeo_143	FP	1	1	1	1	1	1	1	1	1	1	1	1	1
	Ateles geoffroyi	Platy-1-2b	AteGeo_144	FP	1	1	1	1	1	1	1	1	1	1	1	1	1
	Ateles geoffroyi	Platy-1-2b	AteGeo_145	FP	1	1	1	1	1	1	1	1	1	1	1	1	1
	Ateles geoffroyi	Platy-1-2b	AteGeo_146	FP	1	1	1	1	1	1	1	1	1	1	1	1	1
	Ateles geoffroyi	Platy-1-2b	AteGeo_147	FP	1	1	1	1	1	1	1	1	1	1	1	1	1
	Ateles geoffroyi	Platy-1-2b	AteGeo_148	FP	1	1	1	1	1	1	1	1	1	1	1	1	1
	Ateles geoffroyi	Platy-1-2b	AteGeo_149	FP	1	1	1	1	1	1	1	1	1	1	1	1	1
	Ateles geoffroyi	Platy-1-2b	AteGeo_150	FP	1	N/R	1	1	1	1	1	1	?	1	N/R	1	1
	Ateles geoffroyi	Platy-1-2b	AteGeo_151	FP	1	1	1	1	1	1	1	1	1	1	1	1	1
	Ateles geoffroyi	Platy-1-2b	AteGeo_152	FP	1	1	1	1	1	1	1	1	1	1	1	1	1
	Ateles geoffroyi	Platy-1-2b	AteGeo_153	FP	1	1	1	1	1	1	1	1	1	1	?	1	1
	Ateles geoffroyi	Platy-1-2b	AteGeo_154	MV	?	?	?	1	1	?	?	?	1	1	1	?	1
	Ateles geoffroyi	Platy-1-2b	AteGeo_155	FP	1	?	1	1	1	1	1	1	1	1	1	1	1
	Ateles geoffroyi	Platy-1-2b	AteGeo_156	FP	1	1	1	1	1	1	1	1	1	1	1	1	1
	Ateles geoffroyi	Platy-1-2b	AteGeo_157	FP	1	1	1	1	1	1	1	1	1	1	1	1	1
	Ateles geoffroyi	Platy-1-2b	AteGeo_158	FP	1	1	1	1	1	1	1	1	1	1	1	1	1
	Ateles geoffroyi	Platy-1-2b	AteGeo_159	FP	1	1	1	1	1	1	1	1	1	1	1	1	1
	Ateles geoffroyi	Platy-1-2b	AteGeo_160	FP	1	1	1	1	1	1	1	1	1	1	?	?	?
	Ateles geoffroyi	Platy-1-2b	AteGeo_161	FP	1	1	1	1	1	1	1	1	1	?	1	1	1
	Ateles geoffroyi	Platy-1-2b	AteGeo_162	FP	1	1	1	1	1	1	1	1	1	1	1	1	1
	Ateles geoffroyi	Platy-1-2b	AteGeo_163	FP	1	1	?	1	1	1	1	?	1	?	1	1	1
	Ateles geoffroyi	Platy-1-2b	AteGeo_164	FP	1	1	1	1	1	1	1	1	1	?	?	?	?
	Ateles geoffroyi	Platy-1-2b	AteGeo_165	FP	1	1	1	1	1	1	1	1	1	1	1	1	1
	Ateles geoffroyi	Platy-1-2b	AteGeo_166	FP	1	1	?	1	1	?	1	1	1	?	1	1	1
	Ateles geoffroyi	Platy-1-2b	AteGeo_167	FP	1	1	1	1	1	1	1	1	1	1	1	1	1
	Ateles geoffroyi	Platy-1-2b	AteGeo_168	FP	1	1	1	1	1	1	1	?	1	1	1	1	1
	Ateles geoffroyi	Platy-1-2b	AteGeo_169	FP	1	1	1	1	1	1	1	1	1	1	1	1	1
	Ateles geoffroyi	Platy-1-2b	AteGeo_170	FP	1	1	1	1	1	1	1	1	1	?	?	?	?
	Ateles geoffroyi	Platy-1-2b	AteGeo_171	FP	1	1	1	1	1	1	1	1	1	1	?	1	1
	Ateles geoffroyi	Platy-1-2b	AteGeo_172	FP	1	1	1	1	1	1	1	1	1	1	1	1	1
	Ateles geoffroyi	Platy-1-2b	AteGeo_173	FP	1	1	?	1	1	1	1	1	1	1	1	1	1
	Ateles geoffroyi	Platy-1-2b	AteGeo_174	FP	1	1	1	1	1	1	1	1	1	1	1	1	1
	Ateles geoffroyi	Platy-1-2b	AteGeo_175	FP	1	1	1	1	1	1	1	1	?	1	1	1	1
	Ateles geoffroyi	Platy-1-2b	AteGeo_176	FP	1	1	1	1	1	1	1	1	1	1	?	1	1
	Ateles geoffroyi	Platy-1-2b	AteGeo_177	FP	1	1	1	1	1	1	1	1	1	1	1	1	1
	Ateles geoffroyi	Platy-1-2b	AteGeo_178	FP	1	1	1	1	1	1	1	1	1	1	1	1	1
	Ateles geoffroyi	Platy-1-2b	AteGeo_179	FP	1	1	1	1	1	1	1	1	1	1	1	1	1
	Ateles geoffroyi	Platy-1-2b	AteGeo_180	FP	1	1	1	1	1	1	1	1	1	1	1	1	1
	Ateles geoffroyi	Platy-1-3	AteGeo_183	FP	1	1	1	1	1	1	1	1	1	1	?	?	1
	Ateles geoffroyi	Platy-1-3	AteGeo_184	FP	1	1	1	1	1	1	1	1	1	1	1	1	1
	Ateles geoffroyi	Platy-1-3	AteGeo_185	FP	1	1	1	1	1	1	1	1	1	1	1	1	1
	Ateles geoffroyi	Platy-1-3	AteGeo_186	FP	1	1	1	1	1	1	1	1	1	1	1	1	1
	Ateles geoffroyi	Platy-1-3	AteGeo_187	FP	1	1	1	1	1	1	1	1	1	1	1	1	1
	Ateles geoffroyi	Platy-1-3	AteGeo_188	FP	?	1	1	1	1	1	1	1	1	1	1	1	1
	Ateles geoffroyi	Platy-1-3	AteGeo_189	FP	1	1	1	1	1	1	1	1	1	1	1	1	1
	Ateles geoffroyi	Platy-1-3	AteGeo_190	FP	1	1	1	1	1	1	1	1	1	1	1	1	1
	Ateles geoffroyi	Platy-1-3	AteGeo_191	FP	1	?	?	1	1	1	1	1	1	1	1	1	1
	Ateles geoffroyi	Platy-1-3	AteGeo_192	FP	1	1	1	1	1	?	?	1	1	1	1	1	?
	Ateles geoffroyi	Platy-1-3	AteGeo_193	FP	?	?	1	1	1	?	?	?	?	?	?	?	?
	Ateles geoffroyi	Platy-1-3	AteGeo_194	FP	1	1	1	1	1	1	1	1	1	1	1	1	1
	Ateles geoffroyi	Platy-1-3	AteGeo_195	FP	1	1	1	1	1	1	1	1	1	1	1	1	1
	Ateles geoffroyi	Platy-1-3	AteGeo_196	FP	1	1	1	1	1	1	1	1	1	1	?	1	1
	Ateles geoffroyi	Platy-1-3	AteGeo_197	FP	1	1	1	1	1	1	1	1	1	1	1	1	1
	Ateles geoffroyi	Platy-1-3	AteGeo_198	poly	1	1	1	1	1	0	0	1	1	1	1	1	1
	Ateles geoffroyi	Platy-1-3	AteGeo_199	FP	1	1	1	1	1	1	1	1	1	1	1	1	1
	Ateles geoffroyi	Platy-1-3	AteGeo_200	FP	1	1	1	1	1	1	1	1	?	1	1	1	1
	Ateles geoffroyi	Platy-1-3	AteGeo_201	FP	1	1	1	1	1	?	?	?	1	1	1	1	1
	Ateles geoffroyi	Platy-1-4	AteGeo_202	poly	0	0	1	1	1	1	1	1	1	1	1	1	1
	Ateles geoffroyi	Platy-1-4	AteGeo_203	poly	0	0	1	1	1	?	?	1	1	1	1	1	1
	Ateles geoffroyi	Platy-1-4	AteGeo_204	FP	1	1	?	1	1	1	1	1	1	1	1	1	1
	Ateles geoffroyi	Platy-1-4	AteGeo_205	FP	1	1	1	1	1	1	1	1	?	1	1	1	1
	Ateles geoffroyi	Platy-1-4a	AteGeo_206	poly	0	?	1	1	1	0	0	0	0	0	0	0	0
	Ateles geoffroyi	Platy-1-4a	AteGeo_207	poly	0	0	1	1	1	0	0	0	0	0	0	0	0
	Ateles geoffroyi	Platy-1-4a	AteGeo_208	poly	0	0	1	1	1	0	0	0	0	0	0	0	0
	Ateles geoffroyi	Platy-1-4a	AteGeo_209	FP	1	1	1	1	1	1	1	1	1	1	1	1	1
	Ateles geoffroyi	Platy-1-4a	AteGeo_210	poly	0	0	1	1	1	?	?	?	0	?	?	?	0
	Ateles geoffroyi	Platy-1-4a	AteGeo_211	poly	0	0	0	1	1	0	0	0	0	0	0	0	0
	Ateles geoffroyi	Platy-1-4a	AteGeo_212	poly	0	0	0	1	1	0	0	0	0	0	?	?	0
	Ateles geoffroyi	Platy-1-4a	AteGeo_213	poly	?	?	?	1	1	0	0	?	?	?	0	0	0
	Ateles geoffroyi	Platy-1-4a	AteGeo_214	FP	1	1	1	1	1	1	1	1	1	1	1	1	1
	Ateles geoffroyi	Platy-1-4a	AteGeo_215	FP	1	1	1	1	1	?	1	1	1	1	1	1	1
	Ateles geoffroyi	Platy-1-4a	AteGeo_216	FP	1	1	1	1	1	1	1	1	1	1	1	1	1
	Ateles geoffroyi	Platy-1-4a	AteGeo_217	FP	1	1	1	1	1	?	?	1	1	?	?	?	?
	Ateles geoffroyi	Platy-1-4a	AteGeo_218	FP	1	1	1	1	1	?	?	?	1	1	1	1	1
	Ateles geoffroyi	Platy-1-4a	AteGeo_219	FP	1	1	1	1	1	1	1	1	1	1	1	1	1
	Ateles geoffroyi	Platy-1-4a	AteGeo_220	poly	0	0	1	1	1	0	0	0	?	?	0	0	0
	Ateles geoffroyi	Platy-1-4a	AteGeo_221	FP	1	?	1	1	1	1	1	1	?	?	1	1	1
	Ateles geoffroyi	Platy-1-4a	AteGeo_222	poly	0	0	0	1	1	0	0	0	0	0	0	0	0
	Ateles geoffroyi	Platy-1-5	AteGeo_225	FP	1	1	1	1	1	1	1	1	1	1	1	1	1
	Ateles geoffroyi	Platy-1-5	AteGeo_226	FP	1	1	1	1	1	1	1	1	1	1	1	1	1
	Ateles geoffroyi	Platy-1-5	AteGeo_227	poly	0	0	1	1	1	0	0	0	0	0	0	0	0
	Ateles geoffroyi	Platy-1-5	AteGeo_228	poly	0	0	1	1	1	0	0	0	0	0	0	0	0
	Ateles geoffroyi	Platy-1-5	AteGeo_229	FP	?	1	1	1	1	1	1	1	1	?	1	1	1
	Ateles geoffroyi	Platy-1-5	AteGeo_230	poly	0	0	1	1	1	0	0	0	0	?	0	0	0
	Ateles geoffroyi	Platy-1-5	AteGeo_231	poly	0	0	1	1	1	0	0	0	0	0	0	0	0
	Ateles geoffroyi	Platy-1-5	AteGeo_232	FP	1	?	1	1	1	1	1	1	1	1	1	1	1
	Ateles geoffroyi	Platy-1-5	AteGeo_233	poly	0	0	1	1	1	0	0	0	0	0	0	0	0
	Ateles geoffroyi	Platy-1-5	AteGeo_234	FP	?	1	1	1	1	1	1	1	1	1	1	1	1
	Ateles geoffroyi	Platy-1-5	AteGeo_235	poly	0	0	1	1	1	0	0	0	0	0	0	0	0
	Ateles geoffroyi	Platy-1-5	AteGeo_236	FP	1	1	1	1	1	1	1	1	?	1	1	1	1
	Ateles geoffroyi	Platy-1-5	AteGeo_237	MV	?	?	?	1	?	?	?	?	?	?	1	1	1
	Ateles geoffroyi	Platy-1-5	AteGeo_238	poly	0	0	?	1	1	0	0	0	?	0	0	0	0
	Ateles geoffroyi	Platy-1-5	AteGeo_239	poly	0	0	1	1	1	0	0	0	0	0	?	0	0
	Ateles geoffroyi	Platy-1-5	AteGeo_240	FP	1	1	1	1	1	1	1	1	1	1	?	1	1
	Ateles geoffroyi	Platy-1-5	AteGeo_241	FP	1	?	1	1	1	1	1	1	1	1	1	1	1
	Ateles geoffroyi	Platy-1-5	AteGeo_242	poly	0	0	1	1	1	0	0	0	0	0	0	0	0
	Ateles geoffroyi	Platy-1-5	AteGeo_243	poly	0	0	0	1	1	0	0	0	0	0	?	?	?
	Ateles geoffroyi	Platy-1-5	AteGeo_244	MV	?	?	?	1	?	?	?	?	?	?	0	0	0
	Ateles geoffroyi	Platy-1-5	AteGeo_245	FP	1	1	1	1	1	1	1	1	1	1	1	1	1
	Ateles geoffroyi	Platy-1-6	AteGeo_249	FP	1	1	1	1	1	1	1	1	?	?	1	1	1
	Ateles geoffroyi	Platy-1-6	AteGeo_250	FP	1	1	1	1	1	1	1	1	1	1	1	1	1
	Ateles geoffroyi	Platy-1-6	AteGeo_251	FP	1	1	1	1	1	1	1	1	1	1	1	1	1
	Ateles geoffroyi	Platy-1-9	AteGeo_252	FP	1	1	1	1	1	1	1	1	1	1	1	1	1
	Ateles hybridus	Platy-1-1	ORGONE_1	FP	1	1	?	1	1	1	1	1	1	1	1	1	1
	Ateles hybridus	Platy-1-1	ORGONE_2	FP	1	1	1	1	1	1	1	1	1	1	1	1	1
	Ateles hybridus	Platy-1-1	ORGONE_3	FP	1	1	1	1	1	1	1	1	1	1	1	1	1
	Ateles hybridus	Platy-1-1	ORGONE_4	FP	?	1	1	1	1	1	1	1	1	1	1	1	1
	Ateles hybridus	Platy-1-1	ORGONE_5	FP	1	1	1	1	1	1	1	1	1	1	1	1	1
	Ateles hybridus	Platy-1-1	ORGONE_6	FP	1	1	1	1	1	1	1	1	1	1	1	1	1
	Ateles hybridus	Platy-1-1	ORGONE_7	FP	1	1	1	1	1	1	1	1	1	1	1	1	1
	Ateles hybridus	Platy-1-1	ORGONE_8	FP	1	1	?	1	1	1	1	1	1	1	1	1	1
	Ateles hybridus	Platy-1-1	ORGONE_9	FP	1	1	1	1	1	1	?	1	1	1	1	1	1
	Ateles hybridus	Platy-1-1	ORGONE_10	FP	1	1	1	1	1	1	1	1	1	1	1	1	1
	Ateles hybridus	Platy-1-1	ORGONE_11	FP	1	1	1	1	1	1	1	1	1	1	1	1	1
	Ateles hybridus	Platy-1-1	ORGONE_12	FP	1	1	1	1	1	?	?	1	1	1	1	1	1
	Ateles hybridus	Platy-1-1	ORGONE_13	FP	1	1	1	1	1	1	1	1	1	1	1	1	1
	Ateles hybridus	Platy-1-1	ORGONE_14	FP	1	1	1	?	1	?	1	1	1	1	1	1	1
	Ateles hybridus	Platy-1-1	ORGONE_15	FP	1	1	1	1	1	1	1	1	1	1	1	1	1
	Ateles hybridus	Platy-1-1	ORGONE_16	FP	1	1	1	1	1	1	1	1	1	1	1	1	1
	Ateles hybridus	Platy-1-1	ORGONE_17	FP	1	1	1	1	1	1	1	1	1	1	1	1	1
	Ateles hybridus	Platy-1-1	ORGONE_18	FP	1	1	1	1	1	1	1	1	1	1	1	1	1
	Ateles hybridus	Platy-1-1	ORGONE_19	FP	1	1	1	1	1	1	1	1	1	1	1	1	1
	Ateles hybridus	Platy-1-1	ORGONE_20	FP	1	1	1	1	1	1	1	1	1	1	1	1	1
	Ateles hybridus	Platy-1-1	ORGONE_21	FP	1	1	1	1	1	1	1	1	1	1	1	1	1
	Ateles hybridus	Platy-1-1	ORGONE_22	FP	1	1	1	1	1	?	?	?	1	1	1	1	1
	Ateles hybridus	Platy-1-1	ORGONE_23	FP	1	1	1	1	1	1	1	1	1	1	1	1	1
	Ateles hybridus	Platy-1-1	ORGONE_24	FP	1	1	1	1	1	1	1	1	?	1	1	1	1
	Ateles hybridus	Platy-1-1	ORGONE_25	FP	1	1	1	1	1	1	1	1	1	1	1	1	1
	Ateles hybridus	Platy-1-1	ORGONE_26	FP	1	1	1	1	1	1	1	1	1	1	1	1	1
	Ateles hybridus	Platy-1-1	ORGONE_27	FP	1	1	1	1	1	1	1	1	1	?	1	1	1
	Ateles hybridus	Platy-1-1	ORGONE_28	FP	1	1	1	1	1	?	?	1	?	1	1	1	1
	Ateles hybridus	Platy-1-1	ORGONE_29	FP	1	1	1	1	1	?	1	?	1	?	1	1	1
	Ateles hybridus	Platy-1-1	ORGONE_30	FP	1	1	1	1	1	1	1	1	1	1	1	1	1
	Ateles hybridus	Platy-1-1	ORGONE_31	FP	1	1	1	1	1	?	1	1	1	1	1	1	1
	Ateles hybridus	Platy-1-1	ORGONE_32	FP	1	?	1	1	1	?	?	?	?	?	?	?	1
	Ateles hybridus	Platy-1-1	ORGONE_33	FP	1	1	1	1	1	1	1	1	1	1	1	1	1
	Ateles hybridus	Platy-1-1	ORGONE_34	FP	1	1	1	1	1	1	1	1	1	1	1	1	1
	Ateles hybridus	Platy-1-1	ORGONE_35	FP	1	1	1	1	1	1	1	1	1	1	1	1	1
	Ateles hybridus	Platy-1-1	ORGONE_36	FP	1	1	1	1	1	1	1	1	1	1	1	1	1
	Ateles hybridus	Platy-1-1	ORGONE_37	FP	1	1	1	1	1	1	1	1	1	1	1	1	1
	Ateles hybridus	Platy-1-1	ORGONE_38	FP	1	1	1	1	1	1	1	1	1	?	?	?	?
	Ateles hybridus	Platy-1-1	ORGONE_39	FP	1	1	1	1	1	1	1	1	1	1	1	1	1
	Ateles hybridus	Platy-1-1	ORGONE_40	FP	1	1	1	1	1	1	?	1	1	?	1	1	1
	Ateles hybridus	Platy-1-1	ORGONE_41	FP	1	?	1	1	1	1	1	1	1	1	1	1	1
	Ateles hybridus	Platy-1-1	ORGONE_42	FP	1	1	1	1	1	?	?	1	?	1	1	1	1
	Ateles hybridus	Platy-1-1	ORGONE_43	FP	1	1	1	1	1	1	1	1	1	1	?	1	1
	Ateles hybridus	Platy-1-1	ORGONE_44	FP	1	1	1	1	1	1	1	1	1	1	1	1	1
	Ateles hybridus	Platy-1-1	ORGONE_45	FP	1	1	1	1	1	1	1	1	1	1	1	1	1
	Ateles hybridus	Platy-1-1	ORGONE_46	FP	1	1	1	1	1	1	1	1	1	1	1	1	1
	Ateles hybridus	Platy-1-1	ORGONE_47	FP	1	1	1	1	1	1	1	1	1	1	1	1	1
	Ateles hybridus	Platy-1-1	ORGONE_48	FP	1	1	1	1	1	1	1	1	1	1	1	1	1
	Ateles hybridus	Platy-1-1	ORGONE_49	FP	1	1	1	1	1	1	1	1	1	1	1	1	1
	Ateles hybridus	Platy-1-1	ORGONE_50	FP	1	1	1	1	1	1	1	1	1	1	1	1	1
	Ateles hybridus	Platy-1-1	ORGONE_51	FP	1	1	1	1	1	1	1	1	1	1	1	1	1
	Ateles hybridus	Platy-1-1	ORGONE_52	FP	1	1	1	1	1	1	1	1	1	1	1	1	1
	Ateles hybridus	Platy-1-1	ORGONE_53	FP	1	1	1	1	1	1	1	1	1	1	1	1	1
	Ateles hybridus	Platy-1-1	ORGONE_54	FP	?	?	1	1	1	1	1	1	1	1	?	?	?
	Ateles hybridus	Platy-1-1	ORGONE_55	FP	1	1	1	1	1	1	1	1	1	1	1	1	1
	Ateles hybridus	Platy-1-1	ORGONE_56	FP	1	1	1	1	1	1	1	1	1	1	1	1	1
	Ateles hybridus	Platy-1-1	ORGONE_57	FP	1	1	1	1	1	1	1	1	1	1	1	1	1
	Ateles hybridus	Platy-1-1	ORGONE_58	FP	1	1	?	1	1	1	1	1	1	1	1	1	1
	Ateles hybridus	Platy-1-1	ORGONE_59	FP	?	1	1	1	1	?	?	?	1	?	1	?	1
	Ateles hybridus	Platy-1-2	ORGONE_60	FP	1	1	1	1	1	1	1	1	1	1	1	1	1
	Ateles hybridus	Platy-1-2	ORGONE_61	FP	1	1	1	1	1	1	1	1	1	1	1	1	1
	Ateles hybridus	Platy-1-2	ORGONE_62	FP	1	1	1	1	1	1	1	1	1	1	1	1	1
	Ateles hybridus	Platy-1-2	ORGONE_63	FP	1	1	1	1	1	1	1	1	1	1	1	1	1
	Ateles hybridus	Platy-1-2	ORGONE_64	FP	1	1	1	1	1	1	1	1	1	1	1	1	1
	Ateles hybridus	Platy-1-2	ORGONE_65	FP	1	1	1	1	1	?	?	?	1	1	1	1	1
	Ateles hybridus	Platy-1-2	ORGONE_66	FP	1	1	1	1	1	1	1	1	1	1	1	1	1
	Ateles hybridus	Platy-1-2	ORGONE_67	FP	1	1	1	1	1	1	1	1	1	1	1	1	1
	Ateles hybridus	Platy-1-2	ORGONE_68	FP	1	1	1	1	1	1	1	1	1	1	1	1	1
	Ateles hybridus	Platy-1-2	ORGONE_69	FP	1	1	1	1	1	1	1	1	1	1	1	1	1
	Ateles hybridus	Platy-1-2	ORGONE_70	FP	1	1	1	1	1	1	1	1	1	1	1	1	1
	Ateles hybridus	Platy-1-2	ORGONE_71	FP	1	1	1	1	1	1	1	1	1	1	1	1	1
	Ateles hybridus	Platy-1-2	ORGONE_72	FP	1	1	1	1	1	1	1	1	1	1	1	1	1
	Ateles hybridus	Platy-1-2	ORGONE_73	FP	1	1	1	1	1	1	1	1	1	1	1	1	1
	Ateles hybridus	Platy-1-2	ORGONE_74	FP	1	1	?	1	1	1	1	1	1	1	1	1	1
	Ateles hybridus	Platy-1-2	ORGONE_75	FP	1	?	1	1	1	?	?	?	?	?	?	?	1
	Ateles hybridus	Platy-1-2	ORGONE_76	FP	1	?	1	1	1	1	1	1	1	1	1	1	1
	Ateles hybridus	Platy-1-2	ORGONE_77	FP	1	1	1	1	1	?	1	1	1	1	1	1	1
	Ateles hybridus	Platy-1-2	ORGONE_78	FP	1	1	1	1	1	1	1	1	1	1	1	1	1
	Ateles hybridus	Platy-1-2	ORGONE_79	FP	1	1	1	1	1	1	1	1	1	1	1	1	1
	Ateles hybridus	Platy-1-2	ORGONE_80	FP	1	1	1	1	1	1	?	1	1	?	1	1	1
	Ateles hybridus	Platy-1-2	ORGONE_81	FP	1	1	1	1	1	?	?	?	1	1	1	1	1
	Ateles hybridus	Platy-1-2a	ORGONE_82	FP	1	1	1	1	1	1	1	1	1	1	1	1	1
	Ateles hybridus	Platy-1-2a	ORGONE_83	FP	1	1	1	1	1	1	1	1	1	1	N/R	1	1
	Ateles hybridus	Platy-1-2a	ORGONE_84	FP	1	1	1	1	1	1	1	1	1	1	1	1	1
	Ateles hybridus	Platy-1-2a	ORGONE_85	FP	1	1	1	1	1	1	1	1	1	1	1	1	1
	Ateles hybridus	Platy-1-2a	ORGONE_86	FP	1	1	1	1	1	1	1	1	1	1	1	1	1
	Ateles hybridus	Platy-1-2a	ORGONE_87	FP	?	1	1	1	1	1	1	1	1	1	1	1	1
	Ateles hybridus	Platy-1-2a	ORGONE_88	FP	1	1	1	1	1	1	1	1	1	1	1	1	1
	Ateles hybridus	Platy-1-2a	ORGONE_89	FP	1	1	1	1	1	1	1	1	1	1	1	1	1
	Ateles hybridus	Platy-1-2a	ORGONE_90	LS	0	0	0	0	1	0	?	0	0	0	0	0	0
	Ateles hybridus	Platy-1-2a	ORGONE_91	poly	0	0	0	1	1	0	0	0	0	0	0	0	0
	Ateles hybridus	Platy-1-2a	ORGONE_92	FP	1	1	1	1	1	1	1	1	1	1	1	1	1
	Ateles hybridus	Platy-1-2a	ORGONE_93	FP	1	1	1	1	1	1	1	1	1	1	1	1	1
	Ateles hybridus	Platy-1-2a	ORGONE_94	FP	1	1	1	1	1	1	1	1	1	1	1	1	1
	Ateles hybridus	Platy-1-2a	ORGONE_95	FP	1	1	1	1	1	1	1	1	1	1	1	1	1
	Ateles hybridus	Platy-1-2a	ORGONE_96	FP	1	1	1	1	1	1	1	1	?	1	?	1	1
	Ateles hybridus	Platy-1-2a	ORGONE_97	FP	1	1	1	1	1	1	1	1	1	1	1	1	1
	Ateles hybridus	Platy-1-2a	ORGONE_98	FP	1	1	1	1	1	1	1	1	1	?	1	1	1
	Ateles hybridus	Platy-1-2a	ORGONE_99	FP	1	1	1	1	1	1	1	1	1	1	1	1	1
	Ateles hybridus	Platy-1-2a	ORGONE_100	FP	1	1	1	1	1	1	1	1	1	1	1	1	1
	Ateles hybridus	Platy-1-2a	ORGONE_101	FP	1	1	1	1	1	1	1	1	1	1	1	1	1
	Ateles hybridus	Platy-1-2a	ORGONE_102	FP	1	1	1	1	1	1	1	1	1	1	?	1	1
	Ateles hybridus	Platy-1-2a	ORGONE_103	FP	1	1	1	1	1	1	1	1	1	1	1	1	1
	Ateles hybridus	Platy-1-2a	ORGONE_104	FP	1	1	1	1	1	1	1	1	1	1	1	1	1
	Ateles hybridus	Platy-1-2a	ORGONE_105	FP	1	1	1	1	1	1	1	1	1	?	1	1	1
	Ateles hybridus	Platy-1-2a	ORGONE_106	FP	1	1	1	1	1	1	1	1	1	1	1	1	1
	Ateles hybridus	Platy-1-2a	ORGONE_107	FP	1	1	1	1	1	1	1	1	1	1	1	1	1
	Ateles hybridus	Platy-1-2a	ORGONE_108	FP	1	1	1	1	1	1	1	?	1	1	1	1	1
	Ateles hybridus	Platy-1-2a	ORGONE_109	FP	1	1	1	1	1	1	1	1	1	?	1	1	1
	Ateles hybridus	Platy-1-2a	ORGONE_110	FP	1	1	1	1	1	1	1	?	1	1	1	1	1
	Ateles hybridus	Platy-1-2a	ORGONE_111	FP	1	1	1	1	1	1	?	1	1	1	1	1	1
	Ateles hybridus	Platy-1-2a	ORGONE_112	FP	?	1	1	1	1	?	?	?	?	1	?	?	?
	Ateles hybridus	Platy-1-2a	ORGONE_113	FP	1	1	1	1	1	1	1	1	1	1	1	1	1
	Ateles hybridus	Platy-1-2a	ORGONE_114	FP	1	1	1	1	1	1	1	1	?	1	1	1	1
	Ateles hybridus	Platy-1-2a	ORGONE_115	FP	1	?	?	1	1	1	1	1	1	1	1	1	1
	Ateles hybridus	Platy-1-2a	ORGONE_116	FP	1	1	1	1	1	1	1	1	1	1	1	1	1
	Ateles hybridus	Platy-1-2a	ORGONE_117	FP	1	1	1	1	1	1	1	1	1	1	1	1	1
	Ateles hybridus	Platy-1-2a	ORGONE_118	FP	1	1	1	1	1	1	?	1	1	1	1	1	1
	Ateles hybridus	Platy-1-2a	ORGONE_119	FP	1	1	1	1	1	1	1	1	1	1	1	1	1
	Ateles hybridus	Platy-1-2a	ORGONE_120	FP	1	1	1	1	1	?	?	1	1	1	?	?	?
	Ateles hybridus	Platy-1-2a	ORGONE_121	FP	1	1	1	1	1	1	1	1	1	1	1	1	1
	Ateles hybridus	Platy-1-2a	ORGONE_122	FP	1	1	1	1	1	1	1	1	?	1	1	1	1
	Ateles hybridus	Platy-1-2a	ORGONE_123	FP	?	1	1	1	1	1	1	1	1	1	1	1	1
	Ateles hybridus	Platy-1-2a	ORGONE_124	FP	1	1	1	1	1	1	1	1	1	1	1	1	1
	Ateles hybridus	Platy-1-2a	ORGONE_125	FP	1	1	1	1	1	1	1	1	1	1	1	1	1
	Ateles hybridus	Platy-1-2a	ORGONE_126	FP	1	1	1	1	1	1	1	1	1	1	1	1	1
	Ateles hybridus	Platy-1-2a	ORGONE_127	FP	1	1	1	1	1	1	1	1	1	1	1	1	1
	Ateles hybridus	Platy-1-2a	ORGONE_128	FP	1	?	1	1	1	1	1	1	1	1	1	1	1
	Ateles hybridus	Platy-1-2a	ORGONE_129	FP	?	1	1	1	1	1	1	1	1	1	1	1	1
	Ateles hybridus	Platy-1-2a	ORGONE_130	FP	1	?	1	1	1	1	?	1	?	1	1	1	1
	Ateles hybridus	Platy-1-2a	ORGONE_131	FP	1	1	1	1	1	1	1	1	1	1	1	1	1
	Ateles hybridus	Platy-1-2a	ORGONE_132	FP	?	1	1	1	1	1	1	1	1	1	1	1	1
	Ateles hybridus	Platy-1-2a	ORGONE_133	FP	1	1	1	1	1	1	1	?	1	1	1	1	1
	Ateles hybridus	Platy-1-2a	ORGONE_134	FP	1	1	1	1	1	1	1	1	1	1	1	1	1
	Ateles hybridus	Platy-1-2a	ORGONE_135	FP	1	1	1	1	1	1	1	1	1	1	1	1	1
	Ateles hybridus	Platy-1-2a	ORGONE_136	FP	1	?	1	1	1	1	1	1	1	1	N/R	1	1
	Ateles hybridus	Platy-1-2a	ORGONE_137	FP	1	1	1	1	1	1	1	1	1	1	1	1	1
	Ateles hybridus	Platy-1-2a	ORGONE_138	FP	1	1	1	1	1	?	?	?	?	?	1	1	1
	Ateles hybridus	Platy-1-2a	ORGONE_139	FP	1	1	1	1	1	1	1	1	1	1	1	1	1
	Ateles hybridus	Platy-1-2b	ORGONE_140	FP	1	1	?	1	1	1	1	1	1	1	1	1	1
	Ateles hybridus	Platy-1-2b	ORGONE_141	FP	1	1	1	1	1	1	1	1	1	1	1	1	1
	Ateles hybridus	Platy-1-2b	ORGONE_142	FP	1	N/R	1	1	1	1	1	1	?	1	N/R	1	1
	Ateles hybridus	Platy-1-2b	ORGONE_143	FP	1	1	?	1	1	?	1	1	1	?	1	1	1
	Ateles hybridus	Platy-1-2b	ORGONE_144	FP	1	1	1	1	1	1	1	1	1	1	?	?	?
	Ateles hybridus	Platy-1-2b	ORGONE_145	FP	1	1	1	1	1	1	1	1	1	1	?	1	1
	Ateles hybridus	Platy-1-2b	ORGONE_146	FP	1	?	1	1	1	1	1	1	1	1	1	1	1
	Ateles hybridus	Platy-1-2b	ORGONE_147	FP	1	1	1	1	1	1	1	1	1	1	1	1	1
	Ateles hybridus	Platy-1-2b	ORGONE_148	FP	1	1	1	1	1	1	1	1	1	1	1	1	1
	Ateles hybridus	Platy-1-2b	ORGONE_149	FP	1	1	?	1	1	1	1	1	1	?	1	1	1
	Ateles hybridus	Platy-1-2b	ORGONE_150	FP	1	1	1	1	1	1	1	1	1	1	1	1	1
	Ateles hybridus	Platy-1-2b	ORGONE_151	FP	1	1	1	1	1	1	1	1	1	1	1	1	1
	Ateles hybridus	Platy-1-2b	ORGONE_152	FP	1	1	1	1	1	1	1	1	?	1	1	1	1
	Ateles hybridus	Platy-1-2b	ORGONE_153	MV	?	?	?	1	1	?	?	?	1	1	1	?	?
	Ateles hybridus	Platy-1-2b	ORGONE_154	FP	1	1	1	1	1	1	1	1	1	1	1	1	1
	Ateles hybridus	Platy-1-2b	ORGONE_155	FP	1	1	1	1	1	1	1	1	1	1	1	1	1
	Ateles hybridus	Platy-1-2b	ORGONE_156	FP	1	1	1	1	1	1	1	1	1	1	1	1	1
	Ateles hybridus	Platy-1-2b	ORGONE_157	FP	1	1	1	1	1	1	1	1	1	1	1	1	1
	Ateles hybridus	Platy-1-2b	ORGONE_158	FP	1	1	1	1	1	1	1	1	1	1	1	1	1
	Ateles hybridus	Platy-1-2b	ORGONE_159	FP	1	1	1	1	1	1	1	1	1	1	1	1	1
	Ateles hybridus	Platy-1-2b	ORGONE_160	FP	1	1	1	1	1	1	1	1	1	1	1	1	1
	Ateles hybridus	Platy-1-2b	ORGONE_161	FP	1	1	1	1	1	1	1	1	1	1	1	1	1
	Ateles hybridus	Platy-1-2b	ORGONE_162	FP	1	1	1	1	1	1	1	1	1	1	1	1	1
	Ateles hybridus	Platy-1-2b	ORGONE_163	FP	?	1	?	1	1	1	1	?	?	?	1	1	1
	Ateles hybridus	Platy-1-2b	ORGONE_164	FP	1	1	1	1	1	1	1	1	1	1	1	1	1
	Ateles hybridus	Platy-1-2b	ORGONE_165	FP	1	1	1	1	1	1	1	1	1	1	1	1	1
	Ateles hybridus	Platy-1-2b	ORGONE_166	FP	1	1	1	1	1	1	1	1	1	1	1	1	1
	Ateles hybridus	Platy-1-2b	ORGONE_167	FP	1	1	1	1	1	1	1	1	1	?	?	?	?
	Ateles hybridus	Platy-1-2b	ORGONE_168	FP	1	1	1	1	1	1	?	1	1	1	1	1	1
	Ateles hybridus	Platy-1-2b	ORGONE_169	FP	1	1	1	1	1	1	1	1	1	1	?	1	1
	Ateles hybridus	Platy-1-2b	ORGONE_170	FP	1	1	1	1	1	1	1	1	1	1	1	1	1
	Ateles hybridus	Platy-1-2b	ORGONE_171	FP	1	1	1	1	1	1	1	1	1	1	1	1	1
	Ateles hybridus	Platy-1-2b	ORGONE_172	FP	1	1	1	1	1	1	1	1	1	1	1	1	1
	Ateles hybridus	Platy-1-2b	ORGONE_173	FP	1	1	1	1	1	1	?	1	1	1	1	1	1
	Ateles hybridus	Platy-1-2b	ORGONE_174	FP	1	1	1	1	1	1	1	1	1	1	1	1	1
	Ateles hybridus	Platy-1-2b	ORGONE_175	FP	1	1	1	1	1	1	1	1	1	?	1	1	1
	Ateles hybridus	Platy-1-2b	ORGONE_176	FP	1	1	1	1	1	1	1	1	1	1	1	1	1
	Ateles hybridus	Platy-1-2b	ORGONE_177	FP	1	1	1	1	1	1	1	1	1	1	?	1	1
	Ateles hybridus	Platy-1-2b	ORGONE_178	FP	1	1	1	1	1	1	1	1	1	1	1	1	1
	Ateles hybridus	Platy-1-2b	ORGONE_179	FP	1	1	1	1	1	1	1	1	1	1	?	1	1
	Ateles hybridus	Platy-1-2b	ORGONE_180	FP	1	1	1	1	1	1	1	1	1	?	?	?	?
	Ateles hybridus	Platy-1-3	ORGONE_181	FP	1	1	1	?	1	1	1	1	1	1	?	?	?
	Ateles hybridus	Platy-1-3	ORGONE_182	FP	1	1	?	1	1	1	1	1	?	1	1	1	1
	Ateles hybridus	Platy-1-3	ORGONE_183	FP	1	1	1	1	1	1	1	1	1	1	1	1	1
	Ateles hybridus	Platy-1-3	ORGONE_184	FP	1	1	1	1	1	1	1	1	1	1	1	1	1
	Ateles hybridus	Platy-1-3	ORGONE_185	FP	1	?	?	1	1	1	1	1	1	1	1	1	1
	Ateles hybridus	Platy-1-3	ORGONE_186	FP	1	1	1	1	1	1	1	1	1	1	1	1	1
	Ateles hybridus	Platy-1-3	ORGONE_187	MV	?	?	1	1	1	?	?	?	?	?	?	?	?
	Ateles hybridus	Platy-1-3	ORGONE_188	FP	1	1	1	1	1	1	1	1	1	1	1	1	1
	Ateles hybridus	Platy-1-3	ORGONE_189	FP	1	1	1	1	1	1	1	1	1	1	1	1	1
	Ateles hybridus	Platy-1-3	ORGONE_190	FP	1	1	1	1	1	1	1	1	1	1	?	1	1
	Ateles hybridus	Platy-1-3	ORGONE_191	FP	1	1	1	1	1	1	1	1	1	1	1	1	1
	Ateles hybridus	Platy-1-3	ORGONE_192	FP	1	1	1	1	1	1	1	1	1	1	1	1	1
	Ateles hybridus	Platy-1-3	ORGONE_193	FP	1	1	1	1	1	?	?	?	1	1	1	1	1
	Ateles hybridus	Platy-1-3	ORGONE_194	FP	1	1	1	1	1	1	1	1	1	1	1	1	1
	Ateles hybridus	Platy-1-3	ORGONE_195	FP	1	1	1	1	1	1	1	1	1	1	1	1	1
	Ateles hybridus	Platy-1-3	ORGONE_196	FP	1	1	1	1	1	1	1	1	1	1	?	?	1
	Ateles hybridus	Platy-1-3	ORGONE_197	FP	1	1	1	1	1	?	?	1	1	?	1	1	?
	Ateles hybridus	Platy-1-3	ORGONE_198	FP	1	1	1	1	1	1	1	1	1	1	1	1	1
	Ateles hybridus	Platy-1-3	ORGONE_199	FP	?	1	1	1	1	1	1	1	1	1	1	1	1
	Ateles hybridus	Platy-1-4	ORGONE_200	FP	1	1	1	1	1	1	1	1	1	1	1	1	1
	Ateles hybridus	Platy-1-4	ORGONE_201	FP	1	1	?	1	1	1	1	1	1	1	1	1	1
	Ateles hybridus	Platy-1-4	ORGONE_202	poly	0	0	1	1	1	?	?	1	1	1	1	1	1
	Ateles hybridus	Platy-1-4	ORGONE_203	FP	1	1	1	1	1	1	1	1	?	1	1	1	1
	Ateles hybridus	Platy-1-4a	ORGONE_204	LS	0	0	0	0	1	0	0	0	0	0	0	0	0
	Ateles hybridus	Platy-1-4a	ORGONE_205	poly	0	0	0	1	1	0	0	0	0	0	0	0	0
	Ateles hybridus	Platy-1-4a	ORGONE_206	poly	0	0	1	1	1	0	0	0	?	?	0	0	0
	Ateles hybridus	Platy-1-4a	ORGONE_207	poly	0	0	0	1	1	0	0	0	0	0	0	0	0
	Ateles hybridus	Platy-1-4a	ORGONE_208	poly	0	?	1	1	1	0	0	0	0	0	0	0	0
	Ateles hybridus	Platy-1-4a	ORGONE_209	poly	0	0	1	1	1	?	?	?	?	?	?	?	?
	Ateles hybridus	Platy-1-4a	ORGONE_210	FP	1	1	1	1	1	?	?	?	1	1	1	1	1
	Ateles hybridus	Platy-1-4a	ORGONE_211	FP	1	1	1	1	1	1	1	1	1	1	1	1	1
	Ateles hybridus	Platy-1-4a	ORGONE_212	FP	1	1	1	1	1	1	1	1	1	1	1	1	1
	Ateles hybridus	Platy-1-4a	ORGONE_213	MV	?	?	1	1	1	?	?	?	?	?	?	?	?
	Ateles hybridus	Platy-1-4a	ORGONE_214	FP	1	1	1	1	1	1	1	1	1	1	1	1	1
	Ateles hybridus	Platy-1-4a	ORGONE_215	poly	0	0	1	1	1	0	0	0	0	0	0	0	0
	Ateles hybridus	Platy-1-4a	ORGONE_216	poly	0	0	0	1	1	0	0	0	0	0	?	?	0
	Ateles hybridus	Platy-1-4a	ORGONE_217	FP	1	1	1	1	1	?	1	1	1	1	1	1	1
	Ateles hybridus	Platy-1-4a	ORGONE_218	FP	1	1	1	1	1	1	1	1	1	1	1	1	1
	Ateles hybridus	Platy-1-4a	ORGONE_219	poly	0	0	1	1	1	0	0	0	0	0	0	0	0
	Ateles hybridus	Platy-1-4a	ORGONE_220	FP	1	1	1	1	1	?	?	1	1	?	?	?	?
	Ateles hybridus	Platy-1-5	ORGONE_221	FP	1	1	1	1	1	1	1	1	1	1	?	1	1
	Ateles hybridus	Platy-1-5	ORGONE_222	poly	0	0	1	1	1	0	0	0	0	0	0	0	0
	Ateles hybridus	Platy-1-5	ORGONE_223	FP	1	1	1	1	1	1	1	1	1	1	1	1	1
	Ateles hybridus	Platy-1-5	ORGONE_224	poly	0	0	1	1	1	0	0	0	0	0	0	?	0
	Ateles hybridus	Platy-1-5	ORGONE_225	poly	0	0	1	1	1	0	0	0	0	?	0	0	0
	Ateles hybridus	Platy-1-5	ORGONE_226	poly	0	0	0	1	1	0	0	0	0	0	?	?	?
	Ateles hybridus	Platy-1-5	ORGONE_227	poly	0	0	1	1	1	0	0	0	0	0	0	0	0
	Ateles hybridus	Platy-1-5	ORGONE_228	poly	0	0	1	1	1	0	0	0	0	0	?	0	0
	Ateles hybridus	Platy-1-5	ORGONE_229	FP	1	1	1	1	1	1	1	1	?	1	1	1	1
	Ateles hybridus	Platy-1-5	ORGONE_230	FP	1	1	1	1	1	1	1	1	1	1	1	1	1
	Ateles hybridus	Platy-1-5	ORGONE_231	poly	?	?	1	1	1	0	?	0	?	0	0	0	0
	Ateles hybridus	Platy-1-5	ORGONE_232	FP	?	1	1	1	1	1	1	1	1	1	1	1	1
	Ateles hybridus	Platy-1-5	ORGONE_233	FP	?	1	1	1	1	1	1	1	1	?	1	1	1
	Ateles hybridus	Platy-1-5	ORGONE_234	FP	1	?	1	1	1	?	?	?	1	1	1	1	1
	Ateles hybridus	Platy-1-5	ORGONE_235	poly	0	0	1	1	1	0	0	0	0	0	0	0	0
	Ateles hybridus	Platy-1-5	ORGONE_236	poly	0	0	1	1	1	0	0	0	0	0	0	0	0
	Ateles hybridus	Platy-1-5	ORGONE_237	FP	1	1	1	1	1	1	1	1	1	1	1	1	1
	Ateles hybridus	Platy-1-5	ORGONE_238	FP	1	1	1	1	1	1	1	1	1	1	1	1	1
	Ateles hybridus	Platy-1-5	ORGONE_239	FP	1	1	1	1	1	1	1	1	1	1	1	1	1
	Ateles hybridus	Platy-1-5	ORGONE_240	poly	?	?	1	?	1	0	0	0	?	0	0	0	0
	Ateles hybridus	Platy-1-5	ORGONE_241	FP	1	?	1	1	1	1	1	1	1	1	1	1	1
	Ateles hybridus	Platy-1-5	ORGONE_242	poly	?	?	?	1	1	?	?	0	0	0	0	0	0
	Ateles hybridus	Platy-1-5	ORGONE_243	FP	1	1	1	1	1	1	1	1	1	1	1	1	1
	Ateles hybridus	Platy-1-5	ORGONE_244	poly	0	0	?	1	1	0	0	0	?	0	0	0	0
	Ateles hybridus	Platy-1-6	ORGONE_245	FP	1	1	1	1	1	1	1	1	?	?	1	1	1
	Ateles hybridus	Platy-1-6	ORGONE_246	FP	1	1	1	1	1	1	1	1	1	1	1	1	1
	Ateles hybridus	Platy-1-6	ORGONE_247	FP	1	1	1	1	1	1	1	1	1	1	1	1	1
	Ateles hybridus	Platy-1-6d	ORGONE_248	FP	1	1	1	1	1	1	1	1	1	1	1	1	1
	Ateles hybridus	Platy-1-6g	ORGONE_249	FP	1	1	1	1	1	1	1	1	1	1	1	1	1
	Cebus imitator	Platy-1-1	Ceb_Imitator_1	FP	1	1	1	1	1	1	1	1	1	1	1	?	1
	Cebus imitator	Platy-1-1	Ceb_Imitator_2	FP	1	1	1	1	1	1	1	1	1	1	1	1	1
	Cebus imitator	Platy-1-1	Ceb_Imitator_3	FP	1	1	1	1	1	1	1	1	1	1	1	1	1
	Cebus imitator	Platy-1-1	Ceb_Imitator_4	FP	1	1	1	1	1	1	1	1	1	1	1	1	1
	Cebus imitator	Platy-1-1	Ceb_Imitator_5	FP	1	1	1	1	1	1	1	1	?	1	1	1	1
	Cebus imitator	Platy-1-1	Ceb_Imitator_6	FP	?	?	1	?	1	1	1	1	1	?	1	1	1
	Cebus imitator	Platy-1-1	Ceb_Imitator_7	FP	1	1	1	1	1	1	1	1	1	1	1	1	1
	Cebus imitator	Platy-1-1	Ceb_Imitator_8	FP	1	1	1	1	1	1	1	1	1	1	1	1	1
	Cebus imitator	Platy-1-1	Ceb_Imitator_9	FP	1	1	1	1	1	1	1	1	1	1	1	1	1
	Cebus imitator	Platy-1-1	Ceb_Imitator_10	FP	1	1	1	1	1	1	1	1	1	1	1	1	1
	Cebus imitator	Platy-1-1	Ceb_Imitator_11	FP	1	1	1	1	1	1	1	1	1	1	1	1	1
	Cebus imitator	Platy-1-1	Ceb_Imitator_12	FP	1	1	1	1	1	1	1	1	1	1	1	1	1
	Cebus imitator	Platy-1-1	Ceb_Imitator_13	FP	1	1	?	1	1	?	1	?	1	?	1	1	1
	Cebus imitator	Platy-1-1	Ceb_Imitator_14	FP	1	1	1	1	1	1	1	1	1	1	1	1	1
	Cebus imitator	Platy-1-1	Ceb_Imitator_15	FP	1	1	1	1	1	1	1	1	1	1	1	1	1
	Cebus imitator	Platy-1-1	Ceb_Imitator_16	FP	1	1	1	1	1	1	1	1	1	1	1	1	1
	Cebus imitator	Platy-1-1	Ceb_Imitator_17	FP	1	1	1	1	1	1	1	1	1	1	1	1	1
	Cebus imitator	Platy-1-1	Ceb_Imitator_18	FP	?	1	1	1	1	1	1	1	?	1	1	1	1
	Cebus imitator	Platy-1-1	Ceb_Imitator_19	FP	1	1	1	1	1	1	1	1	1	1	1	1	1
	Cebus imitator	Platy-1-1	Ceb_Imitator_20	FP	1	1	?	1	1	1	1	1	1	1	1	1	1
	Cebus imitator	Platy-1-1	Ceb_Imitator_21	FP	1	1	1	1	1	1	1	1	1	1	1	1	1
	Cebus imitator	Platy-1-1	Ceb_Imitator_22	FP	1	1	1	1	1	1	1	1	1	1	1	1	1
	Cebus imitator	Platy-1-1	Ceb_Imitator_23	FP	1	1	1	1	1	1	1	1	?	1	1	1	1
	Cebus imitator	Platy-1-1	Ceb_Imitator_24	FP	1	1	1	1	1	?	?	1	1	1	1	1	1
	Cebus imitator	Platy-1-1	Ceb_Imitator_25	FP	1	1	1	1	1	1	1	1	1	1	1	1	1
	Cebus imitator	Platy-1-1	Ceb_Imitator_26	FP	1	1	?	1	1	1	1	1	?	?	1	1	1
	Cebus imitator	Platy-1-1	Ceb_Imitator_27	FP	1	1	1	?	?	1	1	1	?	?	1	1	1
	Cebus imitator	Platy-1-1	Ceb_Imitator_28	FP	1	1	1	1	1	1	1	1	1	1	1	1	1
	Cebus imitator	Platy-1-1	Ceb_Imitator_29	FP	1	1	?	1	1	1	1	1	?	1	1	1	1
	Cebus imitator	Platy-1-1	Ceb_Imitator_30	FP	1	1	1	1	1	1	1	1	1	1	1	1	1
	Cebus imitator	Platy-1-1	Ceb_Imitator_31	FP	1	1	1	1	1	1	1	1	1	1	1	1	1
	Cebus imitator	Platy-1-1	Ceb_Imitator_32	FP	1	1	1	1	1	1	1	1	1	1	1	1	1
	Cebus imitator	Platy-1-1	Ceb_Imitator_33	FP	1	1	1	1	1	1	?	1	1	1	1	1	1
	Cebus imitator	Platy-1-1	Ceb_Imitator_34	FP	1	1	1	1	1	1	1	1	1	1	1	1	1
	Cebus imitator	Platy-1-1	Ceb_Imitator_35	FP	1	?	1	1	1	1	1	1	1	1	1	1	1
	Cebus imitator	Platy-1-1	Ceb_Imitator_36	FP	?	?	?	?	?	1	1	1	1	1	1	1	1
	Cebus imitator	Platy-1-1	Ceb_Imitator_37	FP	1	1	1	1	1	1	1	1	1	1	1	1	1
	Cebus imitator	Platy-1-1	Ceb_Imitator_38	FP	1	1	1	1	1	1	1	1	1	1	1	1	1
	Cebus imitator	Platy-1-1	Ceb_Imitator_39	FP	1	1	1	1	1	1	1	1	1	1	1	1	1
	Cebus imitator	Platy-1-1	Ceb_Imitator_40	FP	1	1	1	1	1	1	1	1	1	1	1	1	1
	Cebus imitator	Platy-1-1	Ceb_Imitator_41	FP	1	1	1	1	1	1	1	1	1	?	1	1	1
	Cebus imitator	Platy-1-1	Ceb_Imitator_42	FP	1	1	1	1	1	1	1	1	1	1	1	1	1
	Cebus imitator	Platy-1-1	Ceb_Imitator_43	FP	1	1	1	1	1	1	1	1	1	1	1	1	1
	Cebus imitator	Platy-1-1	Ceb_Imitator_44	FP	1	1	1	1	1	?	?	1	1	?	1	1	1
	Cebus imitator	Platy-1-1	Ceb_Imitator_45	FP	1	1	1	1	1	1	1	1	1	1	1	1	1
	Cebus imitator	Platy-1-1	Ceb_Imitator_46	FP	1	1	1	1	1	1	1	1	1	1	1	1	1
	Cebus imitator	Platy-1-2	Ceb_Imitator_48	FP	1	1	1	1	1	1	1	1	1	1	1	1	1
	Cebus imitator	Platy-1-2	Ceb_Imitator_49	FP	?	1	1	1	1	?	?	?	?	?	1	1	1
	Cebus imitator	Platy-1-2	Ceb_Imitator_50	FP	1	1	1	1	1	1	1	1	1	1	1	1	1
	Cebus imitator	Platy-1-2	Ceb_Imitator_51	FP	1	1	1	1	1	1	1	1	1	?	1	1	1
	Cebus imitator	Platy-1-2	Ceb_Imitator_52	FP	1	1	1	1	1	1	1	1	1	1	1	1	1
	Cebus imitator	Platy-1-2	Ceb_Imitator_53	FP	1	?	?	1	1	1	1	1	1	1	1	1	1
	Cebus imitator	Platy-1-2	Ceb_Imitator_54	FP	1	1	1	1	1	1	1	1	1	1	1	1	1
	Cebus imitator	Platy-1-2	Ceb_Imitator_55	FP	1	1	1	1	1	1	1	1	1	1	1	1	1
	Cebus imitator	Platy-1-2	Ceb_Imitator_56	FP	1	1	1	1	1	1	1	1	1	1	1	1	1
	Cebus imitator	Platy-1-2	Ceb_Imitator_57	FP	1	1	1	1	1	?	?	?	1	1	1	1	1
	Cebus imitator	Platy-1-2	Ceb_Imitator_58	FP	1	1	1	1	1	1	1	1	1	1	1	1	1
	Cebus imitator	Platy-1-2	Ceb_Imitator_59	FP	1	1	1	1	1	1	1	1	1	1	1	1	1
	Cebus imitator	Platy-1-2	Ceb_Imitator_60	FP	1	1	1	1	1	1	1	1	1	1	1	1	1
	Cebus imitator	Platy-1-2	Ceb_Imitator_61	FP	1	1	1	1	1	1	1	1	1	1	1	1	1
	Cebus imitator	Platy-1-2	Ceb_Imitator_62	FP	1	1	1	1	1	1	1	1	1	1	1	1	1
	Cebus imitator	Platy-1-2	Ceb_Imitator_63	FP	1	1	1	1	1	1	1	1	1	1	1	1	1
	Cebus imitator	Platy-1-2	Ceb_Imitator_64	FP	1	1	1	1	1	1	1	1	1	1	1	1	1
	Cebus imitator	Platy-1-2	Ceb_Imitator_65	FP	1	1	1	1	1	1	1	1	1	1	1	1	1
	Cebus imitator	Platy-1-2	Ceb_Imitator_66	FP	1	1	1	1	1	1	1	1	1	1	1	1	1
	Cebus imitator	Platy-1-2	Ceb_Imitator_67	FP	1	1	1	1	1	1	1	1	1	1	1	1	1
	Cebus imitator	Platy-1-2	Ceb_Imitator_68	MV	?	1	?	?	?	1	1	1	?	?	1	?	1
	Cebus imitator	Platy-1-2a	Ceb_Imitator_69	FP	1	1	1	1	1	1	1	1	1	1	1	1	1
	Cebus imitator	Platy-1-2a	Ceb_Imitator_70	FP	1	1	1	1	1	1	1	1	1	1	1	1	1
	Cebus imitator	Platy-1-2a	Ceb_Imitator_71	FP	1	1	1	1	1	1	1	1	1	1	1	1	1
	Cebus imitator	Platy-1-2a	Ceb_Imitator_72	FP	1	1	1	1	1	1	1	1	1	1	1	1	1
	Cebus imitator	Platy-1-2a	Ceb_Imitator_73	FP	1	1	1	1	1	?	?	?	1	1	1	1	1
	Cebus imitator	Platy-1-2a	Ceb_Imitator_74	FP	1	1	?	1	1	1	1	1	1	1	1	1	1
	Cebus imitator	Platy-1-2a	Ceb_Imitator_75	FP	1	1	1	1	1	1	1	1	1	1	1	1	1
	Cebus imitator	Platy-1-2a	Ceb_Imitator_76	FP	1	1	1	1	1	1	1	1	1	1	1	1	1
	Cebus imitator	Platy-1-2a	Ceb_Imitator_77	FP	1	1	1	1	1	1	1	1	1	1	1	1	1
	Cebus imitator	Platy-1-2a	Ceb_Imitator_78	FP	1	1	1	1	1	1	1	1	1	1	1	1	1
	Cebus imitator	Platy-1-2a	Ceb_Imitator_79	FP	1	1	1	1	1	1	1	1	1	1	1	1	1
	Cebus imitator	Platy-1-2a	Ceb_Imitator_80	poly	0	0	0	0	0	1	1	1	1	1	1	1	1
	Cebus imitator	Platy-1-2a	Ceb_Imitator_81	FP	1	1	1	1	1	1	1	1	1	1	1	1	1
	Cebus imitator	Platy-1-2a	Ceb_Imitator_82	FP	1	1	1	1	1	1	1	1	1	1	1	1	1
	Cebus imitator	Platy-1-2a	Ceb_Imitator_83	FP	1	1	1	1	1	1	1	1	1	1	1	1	1
	Cebus imitator	Platy-1-2a	Ceb_Imitator_84	FP	1	1	1	1	1	1	1	1	1	1	1	1	1
	Cebus imitator	Platy-1-2a	Ceb_Imitator_85	FP	1	1	1	1	1	1	1	1	1	1	1	1	1
	Cebus imitator	Platy-1-2a	Ceb_Imitator_86	FP	1	1	1	1	1	?	?	?	1	1	1	1	1
	Cebus imitator	Platy-1-2a	Ceb_Imitator_87	FP	1	1	1	1	1	1	1	1	?	1	1	1	1
	Cebus imitator	Platy-1-2a	Ceb_Imitator_88	FP	1	1	1	1	1	1	1	1	1	1	1	1	1
	Cebus imitator	Platy-1-2a	Ceb_Imitator_89	FP	?	1	1	1	1	1	1	1	1	1	1	1	1
	Cebus imitator	Platy-1-2a	Ceb_Imitator_90	FP	1	1	1	1	1	1	1	1	1	1	1	1	1
	Cebus imitator	Platy-1-2a	Ceb_Imitator_91	FP	1	1	1	1	1	1	1	1	1	1	1	1	1
	Cebus imitator	Platy-1-2a	Ceb_Imitator_92	FP	1	1	1	1	1	1	1	1	1	1	1	1	1
	Cebus imitator	Platy-1-2a	Ceb_Imitator_93	FP	1	1	1	1	1	1	1	1	1	1	1	1	1
	Cebus imitator	Platy-1-2a	Ceb_Imitator_94	poly	0	0	0	0	0	0	0	0	0	0	1	1	1
	Cebus imitator	Platy-1-2a	Ceb_Imitator_95	FP	1	1	1	1	1	1	1	1	1	?	1	1	1
	Cebus imitator	Platy-1-2a	Ceb_Imitator_96	FP	1	1	1	1	1	1	1	1	1	1	1	1	1
	Cebus imitator	Platy-1-2a	Ceb_Imitator_97	FP	1	1	1	1	1	1	1	1	1	1	1	1	1
	Cebus imitator	Platy-1-2a	Ceb_Imitator_98	MV	?	?	?	?	?	?	?	?	?	?	1	1	1
	Cebus imitator	Platy-1-2a	Ceb_Imitator_99	FP	1	1	1	1	1	1	1	1	1	1	1	1	1
	Cebus imitator	Platy-1-2a	Ceb_Imitator_100	FP	1	1	1	1	1	?	1	1	1	1	1	1	1
	Cebus imitator	Platy-1-2a	Ceb_Imitator_101	FP	1	1	1	1	1	1	1	1	1	1	1	1	1
	Cebus imitator	Platy-1-2a	Ceb_Imitator_102	FP	1	?	1	1	1	1	1	1	1	1	1	1	1
	Cebus imitator	Platy-1-2a	Ceb_Imitator_103	FP	1	1	1	1	1	1	1	1	1	1	1	1	1
	Cebus imitator	Platy-1-2a	Ceb_Imitator_104	FP	1	1	1	1	1	1	1	1	1	1	1	1	1
	Cebus imitator	Platy-1-2a	Ceb_Imitator_105	FP	1	1	1	1	1	1	1	1	?	1	1	1	?
	Cebus imitator	Platy-1-2a	Ceb_Imitator_106	FP	1	1	1	1	1	1	1	1	1	1	1	1	1
	Cebus imitator	Platy-1-2a	Ceb_Imitator_107	FP	1	?	1	1	1	1	1	1	1	1	1	1	1
	Cebus imitator	Platy-1-2a	Ceb_Imitator_108	FP	1	1	1	1	1	1	1	1	?	?	1	1	1
	Cebus imitator	Platy-1-2a	Ceb_Imitator_109	FP	1	1	1	1	1	1	1	1	1	1	1	1	1
	Cebus imitator	Platy-1-2a	Ceb_Imitator_110	FP	1	1	1	1	1	1	1	?	1	1	1	1	1
	Cebus imitator	Platy-1-2a	Ceb_Imitator_111	FP	1	1	1	1	1	1	1	1	1	1	1	1	1
	Cebus imitator	Platy-1-2a	Ceb_Imitator_112	FP	1	1	1	1	1	1	1	?	1	1	1	1	1
	Cebus imitator	Platy-1-2a	Ceb_Imitator_113	FP	1	1	1	1	1	1	1	?	1	1	1	1	1
	Cebus imitator	Platy-1-2a	Ceb_Imitator_114	FP	1	1	1	1	1	1	1	1	1	?	1	?	1
	Cebus imitator	Platy-1-2a	Ceb_Imitator_115	MV	?	?	?	?	?	?	?	?	1	?	1	1	1
	Cebus imitator	Platy-1-2a	Ceb_Imitator_116	MV	?	?	1	?	?	1	1	?	?	?	1	1	1
	Cebus imitator	Platy-1-2a	Ceb_Imitator_117	MV	?	?	?	?	?	?	1	?	?	1	1	1	1
	Cebus imitator	Platy-1-2b	Ceb_Imitator_118	FP	1	1	1	1	1	1	1	1	1	1	1	1	1
	Cebus imitator	Platy-1-2b	Ceb_Imitator_119	FP	1	1	1	1	1	1	1	1	1	1	1	1	1
	Cebus imitator	Platy-1-2b	Ceb_Imitator_120	FP	1	1	1	1	1	1	1	1	1	1	1	1	1
	Cebus imitator	Platy-1-2b	Ceb_Imitator_121	FP	1	1	1	1	1	1	1	1	1	1	1	1	1
	Cebus imitator	Platy-1-2b	Ceb_Imitator_122	FP	1	1	1	1	1	1	1	1	?	1	1	1	1
	Cebus imitator	Platy-1-2b	Ceb_Imitator_123	FP	1	1	1	1	1	1	1	1	1	1	1	1	1
	Cebus imitator	Platy-1-2b	Ceb_Imitator_124	FP	1	1	?	1	1	1	1	1	1	1	1	1	1
	Cebus imitator	Platy-1-2b	Ceb_Imitator_125	FP	1	1	1	1	1	1	1	1	1	1	1	1	1
	Cebus imitator	Platy-1-2b	Ceb_Imitator_126	FP	1	1	1	1	1	1	1	1	1	1	1	1	1
	Cebus imitator	Platy-1-2b	Ceb_Imitator_127	FP	1	1	1	1	1	1	1	1	1	1	1	1	1
	Cebus imitator	Platy-1-2b	Ceb_Imitator_128	FP	1	1	1	1	1	1	1	1	1	1	1	1	?
	Cebus imitator	Platy-1-2b	Ceb_Imitator_129	FP	1	1	1	1	1	1	1	1	1	1	1	1	1
	Cebus imitator	Platy-1-2b	Ceb_Imitator_130	FP	1	1	1	1	1	1	1	1	1	1	1	1	1
	Cebus imitator	Platy-1-2b	Ceb_Imitator_131	FP	1	1	1	1	1	1	1	1	1	1	1	1	1
	Cebus imitator	Platy-1-2b	Ceb_Imitator_132	FP	1	1	?	1	1	1	1	1	1	1	1	1	1
	Cebus imitator	Platy-1-2b	Ceb_Imitator_133	FP	1	1	1	1	1	1	1	1	1	1	1	1	1
	Cebus imitator	Platy-1-2b	Ceb_Imitator_134	FP	1	1	1	1	1	1	1	1	1	1	1	1	1
	Cebus imitator	Platy-1-2b	Ceb_Imitator_135	FP	1	1	1	1	1	1	1	1	1	1	1	1	1
	Cebus imitator	Platy-1-2b	Ceb_Imitator_136	FP	1	1	1	1	1	1	1	1	1	1	1	1	1
	Cebus imitator	Platy-1-2b	Ceb_Imitator_137	MV	?	?	?	?	?	?	?	?	?	?	1	?	?
	Cebus imitator	Platy-1-2b	Ceb_Imitator_138	FP	1	1	1	1	1	1	1	1	1	1	1	1	1
	Cebus imitator	Platy-1-2b	Ceb_Imitator_139	FP	1	1	1	1	1	1	1	1	1	1	1	1	1
	Cebus imitator	Platy-1-2b	Ceb_Imitator_140	FP	1	1	?	1	1	1	1	1	1	1	1	1	1
	Cebus imitator	Platy-1-2b	Ceb_Imitator_141	FP	?	1	?	1	1	1	1	?	?	?	1	1	1
	Cebus imitator	Platy-1-3	Ceb_Imitator_142	FP	1	1	1	1	1	1	1	1	1	1	1	1	1
	Cebus imitator	Platy-1-3	Ceb_Imitator_143	FP	1	1	?	1	1	1	1	1	1	1	1	1	1
	Cebus imitator	Platy-1-3	Ceb_Imitator_144	FP	1	1	1	1	1	1	1	1	1	1	1	1	1
	Cebus imitator	Platy-1-3	Ceb_Imitator_145	FP	1	1	1	1	1	?	1	1	1	1	1	1	?
	Cebus imitator	Platy-1-3	Ceb_Imitator_146	FP	?	?	?	1	1	1	1	1	1	1	1	1	1
	Cebus imitator	Platy-1-3	Ceb_Imitator_147	FP	1	1	1	1	1	1	1	1	1	1	1	1	1
	Cebus imitator	Platy-1-3	Ceb_Imitator_148	FP	1	1	1	1	1	1	1	1	1	1	1	1	1
	Cebus imitator	Platy-1-3	Ceb_Imitator_149	FP	1	1	1	1	1	1	1	1	1	1	1	1	1
	Cebus imitator	Platy-1-3	Ceb_Imitator_150	FP	1	1	1	1	1	1	1	1	1	1	1	1	1
	Cebus imitator	Platy-1-3	Ceb_Imitator_151	FP	?	1	1	1	1	1	1	1	1	1	1	1	1
	Cebus imitator	Platy-1-3	Ceb_Imitator_152	FP	1	1	1	1	1	1	1	1	1	1	1	1	1
	Cebus imitator	Platy-1-3	Ceb_Imitator_153	FP	1	1	1	1	1	1	1	1	1	1	1	1	1
	Cebus imitator	Platy-1-3	Ceb_Imitator_154	FP	1	1	1	1	1	1	1	1	1	1	1	1	1
	Cebus imitator	Platy-1-3	Ceb_Imitator_155	FP	1	1	1	1	1	1	1	1	1	1	1	1	1
	Cebus imitator	Platy-1-3	Ceb_Imitator_156	FP	?	1	1	1	1	1	1	1	1	1	1	1	1
	Cebus imitator	Platy-1-3	Ceb_Imitator_157	FP	?	?	1	1	1	1	1	1	?	1	1	1	1
	Cebus imitator	Platy-1-3	Ceb_Imitator_158	FP	1	1	1	1	1	1	1	1	1	1	1	1	1
	Cebus imitator	Platy-1-3	Ceb_Imitator_159	MV	?	?	?	?	?	?	?	?	?	?	1	1	?
	Cebus imitator	Platy-1-3	Ceb_Imitator_160	FP	1	1	1	1	1	1	?	1	1	1	1	1	1
	Cebus imitator	Platy-1-3	Ceb_Imitator_161	MV	?	?	1	?	?	?	?	?	?	?	1	1	1
	Cebus imitator	Platy-1-3	Ceb_Imitator_162	FP	1	1	1	1	1	1	1	1	1	1	1	1	1
	Cebus imitator	Platy-1-3	Ceb_Imitator_163	FP	1	1	1	1	1	1	1	1	1	1	1	1	1
	Cebus imitator	Platy-1-3	Ceb_Imitator_164	FP	1	1	1	1	1	1	1	1	1	1	1	1	1
	Cebus imitator	Platy-1-3	Ceb_Imitator_165	FP	1	1	1	1	1	1	1	1	1	1	1	1	1
	Cebus imitator	Platy-1-3	Ceb_Imitator_166	FP	1	1	1	1	1	1	1	1	?	1	1	1	1
	Cebus imitator	Platy-1-3	Ceb_Imitator_167	FP	?	1	1	1	1	1	1	1	1	1	1	1	1
	Cebus imitator	Platy-1-3	Ceb_Imitator_168	FP	1	1	1	1	1	1	1	1	1	1	1	1	1
	Cebus imitator	Platy-1-3	Ceb_Imitator_169	FP	1	1	1	1	1	1	1	1	1	1	1	1	1
	Cebus imitator	Platy-1-3	Ceb_Imitator_170	FP	1	?	1	?	?	1	?	1	1	1	1	1	1
	Cebus imitator	Platy-1-3	Ceb_Imitator_171	FP	?	1	1	1	1	1	1	1	1	1	1	1	1
	Cebus imitator	Platy-1-3	Ceb_Imitator_172	FP	1	1	1	1	1	1	1	1	?	1	1	1	1
	Cebus imitator	Platy-1-3	Ceb_Imitator_173	FP	1	1	1	1	1	?	1	1	?	1	1	1	1
	Cebus imitator	Platy-1-4	Ceb_Imitator_174	FP	1	1	1	1	1	1	1	1	?	1	1	1	1
	Cebus imitator	Platy-1-4	Ceb_Imitator_175	poly	0	0	1	1	1	?	?	1	1	1	1	1	1
	Cebus imitator	Platy-1-4	Ceb_Imitator_176	poly	0	0	?	0	0	0	1	1	?	1	1	1	?
	Cebus imitator	Platy-1-4	Ceb_Imitator_177	FP	1	1	?	1	1	1	1	1	?	1	1	1	1
	Cebus imitator	Platy-1-4	Ceb_Imitator_178	poly	0	0	0	0	0	0	0	0	?	0	1	1	1
	Cebus imitator	Platy-1-4	Ceb_Imitator_179	FP	1	1	1	1	1	1	1	1	1	1	1	1	1
	Cebus imitator	Platy-1-4a	Ceb_Imitator_180	poly	0	0	0	0	0	0	0	0	0	?	1	1	1
	Cebus imitator	Platy-1-4a	Ceb_Imitator_181	MV	?	?	?	?	?	?	?	?	?	?	1	1	1
	Cebus imitator	Platy-1-4a	Ceb_Imitator_182	poly	0	0	0	0	0	0	0	0	0	0	1	1	1
	Cebus imitator	Platy-1-4a	Ceb_Imitator_183	MV	?	?	?	?	?	?	?	?	?	?	1	1	1
	Cebus imitator	Platy-1-4a	Ceb_Imitator_184	poly	0	0	0	0	0	0	0	0	0	0	1	1	1
	Cebus imitator	Platy-1-4a	Ceb_Imitator_185	FP	1	1	1	1	1	1	1	1	1	1	1	1	1
	Cebus imitator	Platy-1-4a	Ceb_Imitator_186	poly	0	0	0	0	0	0	0	0	?	0	1	1	1
	Cebus imitator	Platy-1-4a	Ceb_Imitator_187	poly	0	0	?	0	0	?	?	0	0	1	1	1	1
	Cebus imitator	Platy-1-4a	Ceb_Imitator_188	poly	0	0	?	?	0	0	0	0	0	0	1	1	1
	Cebus imitator	Platy-1-4a	Ceb_Imitator_189	poly	0	0	0	0	0	0	0	0	0	0	1	1	1
	Cebus imitator	Platy-1-4a	Ceb_Imitator_190	poly	?	?	0	?	?	?	0	0	0	0	1	1	1
	Cebus imitator	Platy-1-4a	Ceb_Imitator_191	poly	0	0	0	0	0	0	0	0	0	0	1	1	1
	Cebus imitator	Platy-1-4a	Ceb_Imitator_192	MV	?	?	?	?	?	?	?	?	?	1	1	1	1
	Cebus imitator	Platy-1-4a	Ceb_Imitator_193	poly	0	0	0	0	0	1	1	1	1	1	1	1	1
	Cebus imitator	Platy-1-4a	Ceb_Imitator_194	poly	0	0	0	0	0	1	1	1	1	1	1	1	1
	Cebus imitator	Platy-1-4a	Ceb_Imitator_195	poly	0	0	0	0	0	0	0	0	0	?	1	1	1
	Cebus imitator	Platy-1-4a	Ceb_Imitator_196	poly	0	0	0	0	0	0	0	0	0	1	1	1	1
	Cebus imitator	Platy-1-4a	Ceb_Imitator_197	poly	0	0	0	0	0	1	1	1	1	1	1	1	1
	Cebus imitator	Platy-1-4a	Ceb_Imitator_198	poly	0	0	?	0	0	0	0	?	0	0	1	1	1
	Cebus imitator	Platy-1-4a	Ceb_Imitator_199	MV	?	?	?	?	?	?	?	?	0	?	1	1	1
	Cebus imitator	Platy-1-4a	Ceb_Imitator_200	poly	0	0	0	0	0	0	0	0	0	1	1	1	1
	Cebus imitator	Platy-1-4a	Ceb_Imitator_201	MV	?	?	?	?	?	?	?	?	?	?	1	1	1
	Cebus imitator	Platy-1-4a	Ceb_Imitator_202	poly	0	0	0	0	0	0	0	0	0	1	1	1	1
	Cebus imitator	Platy-1-4a	Ceb_Imitator_203	FP	?	?	1	?	1	1	1	1	1	1	1	1	1
	Cebus imitator	Platy-1-4a	Ceb_Imitator_204	poly	0	?	0	0	0	0	0	0	0	0	1	1	1
	Cebus imitator	Platy-1-4a	Ceb_Imitator_205	poly	0	0	?	0	0	0	0	0	0	0	1	1	1
	Cebus imitator	Platy-1-4a	Ceb_Imitator_206	MV	?	0	?	0	0	?	?	?	?	?	1	1	1
	Cebus imitator	Platy-1-4a	Ceb_Imitator_207	poly	0	0	0	0	0	0	0	0	0	0	1	1	1
	Cebus imitator	Platy-1-4a	Ceb_Imitator_208	FP	1	1	1	1	1	?	?	?	1	1	1	1	1
	Cebus imitator	Platy-1-4a	Ceb_Imitator_209	poly	0	0	0	0	0	1	1	1	0	1	1	1	1
	Cebus imitator	Platy-1-4a	Ceb_Imitator_210	poly	0	0	0	0	0	0	?	?	?	0	1	1	1
	Cebus imitator	Platy-1-5	Ceb_Imitator_211	FP	?	1	1	1	1	1	1	1	1	1	1	1	1
	Cebus imitator	Platy-1-5	Ceb_Imitator_212	FP	1	1	1	1	?	?	?	1	1	1	1	1	?
	Cebus imitator	Platy-1-5	Ceb_Imitator_213	poly	0	0	0	0	0	1	1	1	1	1	1	1	1
	Cebus imitator	Platy-1-5	Ceb_Imitator_214	FP	1	1	1	1	1	1	1	1	1	1	1	1	1
	Cebus imitator	Platy-1-5	Ceb_Imitator_215	FP	1	?	?	1	1	1	1	1	1	1	1	1	1
	Cebus imitator	Platy-1-5	Ceb_Imitator_216	FP	1	?	?	?	?	1	1	1	1	1	1	1	1
	Cebus imitator	Platy-1-5	Ceb_Imitator_217	poly	0	0	0	0	0	1	1	1	1	1	1	1	1
	Cebus imitator	Platy-1-5	Ceb_Imitator_218	FP	1	1	1	1	1	1	1	1	1	1	1	1	1
	Cebus imitator	Platy-1-5	Ceb_Imitator_219	FP	?	?	1	1	1	1	?	?	?	1	1	1	1
	Cebus imitator	Platy-1-5	Ceb_Imitator_220	MV	?	?	?	?	?	?	?	?	?	?	1	?	?
	Cebus imitator	Platy-1-5	Ceb_Imitator_221	FP	1	1	1	1	1	1	1	1	1	1	1	1	1
	Cebus imitator	Platy-1-5	Ceb_Imitator_222	poly	0	0	0	0	0	0	0	0	0	0	1	1	1
	Cebus imitator	Platy-1-5	Ceb_Imitator_223	poly	0	0	0	0	0	0	0	0	0	0	1	1	1
	Cebus imitator	Platy-1-5	Ceb_Imitator_224	MV	?	?	?	?	?	?	?	?	?	?	1	1	?
	Cebus imitator	Platy-1-5	Ceb_Imitator_225	FP	1	?	1	1	1	1	1	1	1	1	1	1	1
	Cebus imitator	Platy-1-5	Ceb_Imitator_226	FP	1	1	1	1	1	1	1	1	1	1	1	1	1
	Cebus imitator	Platy-1-5	Ceb_Imitator_227	FP	1	1	1	1	1	1	1	1	1	1	1	1	1
	Cebus imitator	Platy-1-6	Ceb_Imitator_228	FP	1	1	1	?	?	1	1	1	?	?	1	1	1
	Cebus imitator	Platy-1-6	Ceb_Imitator_229	FP	1	1	1	1	1	1	1	1	1	1	1	1	1
	Cebus albifrons	Platy-1-1	CebAlb_1	FP	1	?	1	1	1	1	1	1	1	1	1	1	1
	Cebus albifrons	Platy-1-1	CebAlb_2	FP	1	1	1	1	1	1	1	1	1	1	1	1	1
	Cebus albifrons	Platy-1-1	CebAlb_3	FP	?	1	1	1	1	?	1	1	?	1	1	1	1
	Cebus albifrons	Platy-1-1	CebAlb_4	FP	1	1	?	1	1	1	1	1	1	1	1	1	1
	Cebus albifrons	Platy-1-1	CebAlb_5	FP	1	1	1	1	1	1	1	1	1	1	1	1	1
	Cebus albifrons	Platy-1-1	CebAlb_6	FP	1	1	1	1	1	1	1	1	1	1	1	1	1
	Cebus albifrons	Platy-1-1	CebAlb_7	FP	1	1	1	1	1	1	1	1	1	1	1	1	1
	Cebus albifrons	Platy-1-1	CebAlb_8	FP	1	1	1	1	1	1	1	1	1	1	1	1	1
	Cebus albifrons	Platy-1-1	CebAlb_9	FP	1	1	1	1	1	1	1	1	1	1	1	1	1
	Cebus albifrons	Platy-1-1	CebAlb_10	FP	1	1	1	1	1	1	?	1	1	1	1	1	1
	Cebus albifrons	Platy-1-1	CebAlb_11	FP	1	1	1	1	1	1	1	1	?	1	1	1	1
	Cebus albifrons	Platy-1-1	CebAlb_12	FP	1	1	1	1	1	1	1	1	1	1	1	1	1
	Cebus albifrons	Platy-1-1	CebAlb_13	FP	1	1	1	1	1	1	1	1	1	1	1	1	1
	Cebus albifrons	Platy-1-1	CebAlb_14	FP	1	1	1	1	1	1	1	1	1	1	1	1	1
	Cebus albifrons	Platy-1-1	CebAlb_15	FP	1	1	?	1	1	1	1	1	1	1	1	1	1
	Cebus albifrons	Platy-1-1	CebAlb_16	FP	1	1	1	1	1	1	1	1	1	1	1	1	1
	Cebus albifrons	Platy-1-1	CebAlb_17	FP	1	1	1	1	1	1	1	1	1	1	1	1	1
	Cebus albifrons	Platy-1-1	CebAlb_18	FP	1	1	1	1	1	1	1	1	1	1	1	1	1
	Cebus albifrons	Platy-1-1	CebAlb_19	FP	1	1	1	1	1	1	1	1	1	1	1	1	1
	Cebus albifrons	Platy-1-1	CebAlb_20	FP	1	1	1	1	1	1	1	1	1	1	1	1	1
	Cebus albifrons	Platy-1-1	CebAlb_21	FP	1	1	1	1	1	1	1	1	1	1	1	1	1
	Cebus albifrons	Platy-1-1	CebAlb_22	FP	1	1	?	1	1	?	1	1	1	?	1	1	1
	Cebus albifrons	Platy-1-1	CebAlb_23	FP	1	1	?	1	1	?	1	1	1	?	1	1	1
	Cebus albifrons	Platy-1-1	CebAlb_24	FP	1	1	?	1	1	1	1	1	?	1	1	1	1
	Cebus albifrons	Platy-1-1	CebAlb_25	FP	1	1	1	1	1	1	1	1	1	1	?	1	1
	Cebus albifrons	Platy-1-1	CebAlb_26	FP	1	1	1	1	1	1	1	1	1	1	1	1	1
	Cebus albifrons	Platy-1-1	CebAlb_27	FP	1	1	1	1	1	1	1	1	1	1	1	1	1
	Cebus albifrons	Platy-1-1	CebAlb_28	FP	1	1	1	1	1	1	1	1	1	1	1	1	1
	Cebus albifrons	Platy-1-1	CebAlb_29	FP	1	1	1	1	1	1	1	1	1	1	1	1	1
	Cebus albifrons	Platy-1-1	CebAlb_30	FP	1	1	1	1	1	1	1	1	1	1	1	1	1
	Cebus albifrons	Platy-1-1	CebAlb_31	FP	1	1	1	?	1	1	1	1	1	1	1	1	1
	Cebus albifrons	Platy-1-1	CebAlb_32	FP	1	1	1	1	1	1	1	1	1	?	?	1	1
	Cebus albifrons	Platy-1-1	CebAlb_33	FP	1	1	1	1	1	1	1	1	1	1	1	1	1
	Cebus albifrons	Platy-1-1	CebAlb_34	FP	1	1	1	1	1	?	?	1	1	1	1	1	1
	Cebus albifrons	Platy-1-1	CebAlb_35	FP	1	1	1	1	1	1	1	1	1	?	1	1	1
	Cebus albifrons	Platy-1-1	CebAlb_36	FP	1	1	?	1	1	1	1	1	?	?	1	1	1
	Cebus albifrons	Platy-1-1	CebAlb_37	FP	1	1	1	1	1	1	1	1	1	1	1	1	1
	Cebus albifrons	Platy-1-1	CebAlb_38	FP	?	?	?	?	?	1	1	1	1	1	1	1	1
	Cebus albifrons	Platy-1-1	CebAlb_39	FP	1	1	1	1	1	1	1	1	?	1	1	1	1
	Cebus albifrons	Platy-1-1	CebAlb_40	FP	1	1	1	1	1	1	1	1	1	1	1	1	1
	Cebus albifrons	Platy-1-1	CebAlb_41	FP	1	1	1	?	1	1	1	1	1	1	1	1	1
	Cebus albifrons	Platy-1-1	CebAlb_42	FP	1	1	1	1	1	1	1	1	1	1	1	1	1
	Cebus albifrons	Platy-1-1	CebAlb_43	FP	?	1	1	?	1	1	1	1	1	1	1	1	1
	Cebus albifrons	Platy-1-1	CebAlb_44	FP	1	1	1	1	1	1	1	1	1	1	1	1	1
	Cebus albifrons	Platy-1-1	CebAlb_45	FP	1	1	1	1	1	1	1	1	1	1	1	1	1
	Cebus albifrons	Platy-1-1	CebAlb_46	FP	1	?	1	1	1	1	1	1	?	1	1	1	1
	Cebus albifrons	Platy-1-1	CebAlb_47	FP	1	1	1	1	1	1	1	1	1	1	1	1	1
	Cebus albifrons	Platy-1-1	CebAlb_48	FP	1	1	?	1	1	1	1	1	1	1	1	1	1
	Cebus albifrons	Platy-1-1	CebAlb_49	FP	1	?	1	1	1	1	1	1	1	1	1	1	1
	Cebus albifrons	Platy-1-2	CebAlb_50	FP	1	?	?	1	1	1	1	1	1	1	1	1	1
	Cebus albifrons	Platy-1-2	CebAlb_51	FP	1	1	1	1	1	1	1	1	1	1	1	1	1
	Cebus albifrons	Platy-1-2	CebAlb_52	FP	1	1	1	1	1	?	?	?	1	1	1	1	1
	Cebus albifrons	Platy-1-2	CebAlb_53	FP	1	1	1	1	1	1	1	1	1	1	1	1	1
	Cebus albifrons	Platy-1-2	CebAlb_54	FP	1	1	1	1	1	1	1	1	1	1	1	1	1
	Cebus albifrons	Platy-1-2	CebAlb_55	FP	1	1	1	1	1	1	1	1	1	1	1	1	1
	Cebus albifrons	Platy-1-2	CebAlb_56	FP	1	1	1	1	1	1	1	1	1	?	1	1	1
	Cebus albifrons	Platy-1-2	CebAlb_57	FP	1	1	1	1	1	?	1	1	1	1	1	1	1
	Cebus albifrons	Platy-1-2	CebAlb_58	FP	1	1	1	1	1	1	1	1	1	1	1	1	1
	Cebus albifrons	Platy-1-2	CebAlb_59	FP	1	1	1	1	1	1	1	1	1	1	1	1	1
	Cebus albifrons	Platy-1-2	CebAlb_60	FP	1	1	1	1	1	1	1	1	1	1	1	1	1
	Cebus albifrons	Platy-1-2	CebAlb_61	FP	1	1	1	1	1	1	1	1	1	1	1	1	1
	Cebus albifrons	Platy-1-2	CebAlb_62	FP	1	1	1	1	1	1	1	1	1	1	1	1	1
	Cebus albifrons	Platy-1-2	CebAlb_63	FP	1	1	1	1	1	1	1	1	1	1	1	1	1
	Cebus albifrons	Platy-1-2	CebAlb_64	FP	?	1	1	1	1	?	?	1	?	?	1	1	1
	Cebus albifrons	Platy-1-2a	CebAlb_65	FP	1	1	1	1	1	1	1	1	1	1	1	1	1
	Cebus albifrons	Platy-1-2a	CebAlb_66	FP	1	?	1	1	1	1	1	1	1	1	1	1	1
	Cebus albifrons	Platy-1-2a	CebAlb_67	FP	1	1	1	1	1	1	1	1	1	1	1	1	1
	Cebus albifrons	Platy-1-2a	CebAlb_68	FP	1	1	1	1	1	1	1	1	1	1	1	1	1
	Cebus albifrons	Platy-1-2a	CebAlb_69	FP	1	1	1	1	1	1	1	1	1	1	1	1	1
	Cebus albifrons	Platy-1-2a	CebAlb_70	FP	1	1	1	1	1	1	1	1	1	1	1	1	1
	Cebus albifrons	Platy-1-2a	CebAlb_71	poly	0	0	0	0	0	1	1	1	1	1	1	1	1
	Cebus albifrons	Platy-1-2a	CebAlb_72	poly	0	0	0	0	0	1	1	1	1	1	1	1	1
	Cebus albifrons	Platy-1-2a	CebAlb_73	FP	1	1	1	1	1	1	1	1	1	1	1	1	1
	Cebus albifrons	Platy-1-2a	CebAlb_74	FP	1	1	1	1	1	1	1	?	1	1	1	1	1
	Cebus albifrons	Platy-1-2a	CebAlb_75	FP	1	1	1	1	1	1	1	1	1	1	1	1	1
	Cebus albifrons	Platy-1-2a	CebAlb_76	FP	?	1	1	1	1	1	1	1	1	1	1	1	1
	Cebus albifrons	Platy-1-2a	CebAlb_77	FP	1	1	1	1	1	?	?	?	1	1	1	1	1
	Cebus albifrons	Platy-1-2a	CebAlb_78	MV	1	1	?	?	?	?	?	?	1	?	1	1	?
	Cebus albifrons	Platy-1-2a	CebAlb_79	FP	1	1	1	1	1	1	1	1	1	1	1	1	1
	Cebus albifrons	Platy-1-2a	CebAlb_80	FP	1	?	1	1	1	1	1	1	1	1	1	1	1
	Cebus albifrons	Platy-1-2a	CebAlb_81	FP	1	1	1	1	1	1	1	1	?	1	1	1	1
	Cebus albifrons	Platy-1-2a	CebAlb_82	poly	0	0	0	0	0	0	0	0	0	0	1	1	1
	Cebus albifrons	Platy-1-2a	CebAlb_83	FP	1	1	1	1	1	1	1	1	1	1	1	1	1
	Cebus albifrons	Platy-1-2a	CebAlb_84	FP	1	1	1	1	1	1	1	?	1	1	1	1	1
	Cebus albifrons	Platy-1-2a	CebAlb_85	FP	1	1	1	1	1	1	1	1	1	1	1	1	1
	Cebus albifrons	Platy-1-2a	CebAlb_86	FP	1	1	1	1	1	1	1	1	1	1	1	1	1
	Cebus albifrons	Platy-1-2a	CebAlb_87	FP	1	1	1	1	1	1	1	?	1	1	1	1	1
	Cebus albifrons	Platy-1-2a	CebAlb_88	FP	1	1	1	1	1	1	1	1	1	1	1	1	1
	Cebus albifrons	Platy-1-2a	CebAlb_89	FP	1	?	1	1	?	1	1	1	1	1	N/R	1	1
	Cebus albifrons	Platy-1-2a	CebAlb_90	FP	1	1	1	1	1	1	1	1	1	1	1	1	1
	Cebus albifrons	Platy-1-2a	CebAlb_91	FP	1	1	1	1	1	?	1	1	1	1	1	1	1
	Cebus albifrons	Platy-1-2a	CebAlb_92	MV	?	?	1	?	?	1	1	?	?	?	1	1	1
	Cebus albifrons	Platy-1-2a	CebAlb_93	FP	1	1	1	1	1	1	1	1	1	1	1	1	1
	Cebus albifrons	Platy-1-2a	CebAlb_94	FP	1	1	1	1	1	1	1	1	1	1	1	1	1
	Cebus albifrons	Platy-1-2a	CebAlb_95	FP	1	1	1	1	1	1	1	1	1	1	1	1	1
	Cebus albifrons	Platy-1-2a	CebAlb_96	FP	1	?	1	1	1	1	1	1	?	1	?	1	1
	Cebus albifrons	Platy-1-2a	CebAlb_97	FP	1	1	1	1	1	1	1	1	1	1	1	1	1
	Cebus albifrons	Platy-1-2a	CebAlb_98	FP	1	1	1	1	1	1	1	1	1	1	1	1	1
	Cebus albifrons	Platy-1-2a	CebAlb_99	FP	1	1	1	1	1	1	1	1	1	1	1	1	1
	Cebus albifrons	Platy-1-2a	CebAlb_100	FP	1	1	1	1	1	1	1	1	1	1	1	1	1
	Cebus albifrons	Platy-1-2a	CebAlb_101	FP	1	1	1	1	1	1	1	1	1	1	1	1	1
	Cebus albifrons	Platy-1-2a	CebAlb_102	FP	1	1	1	1	1	1	1	1	1	1	1	1	1
	Cebus albifrons	Platy-1-2a	CebAlb_103	FP	1	1	1	1	1	1	1	1	1	1	1	1	1
	Cebus albifrons	Platy-1-2a	CebAlb_104	FP	1	1	?	1	1	1	1	1	1	1	1	1	1
	Cebus albifrons	Platy-1-2a	CebAlb_105	FP	1	1	1	1	1	1	1	1	1	1	1	1	1
	Cebus albifrons	Platy-1-2a	CebAlb_106	FP	1	1	1	1	1	1	1	1	1	1	1	1	1
	Cebus albifrons	Platy-1-2a	CebAlb_107	FP	1	1	1	1	1	1	1	1	1	1	1	1	1
	Cebus albifrons	Platy-1-2a	CebAlb_108	FP	1	1	1	1	1	1	1	1	1	1	1	1	1
	Cebus albifrons	Platy-1-2a	CebAlb_109	FP	1	1	?	1	1	1	1	1	?	1	1	1	1
	Cebus albifrons	Platy-1-2a	CebAlb_110	FP	1	1	1	1	1	1	1	1	1	1	1	1	1
	Cebus albifrons	Platy-1-2a	CebAlb_111	FP	1	1	1	1	1	1	?	1	1	1	1	1	?
	Cebus albifrons	Platy-1-2a	CebAlb_112	FP	1	1	1	1	1	1	1	1	1	?	1	1	1
	Cebus albifrons	Platy-1-2a	CebAlb_113	FP	1	1	1	1	1	1	1	1	1	1	1	1	1
	Cebus albifrons	Platy-1-2a	CebAlb_114	MV	?	?	?	?	?	?	?	?	1	?	1	1	1
	Cebus albifrons	Platy-1-2a	CebAlb_115	FP	1	1	1	1	1	?	?	?	1	1	1	1	1
	Cebus albifrons	Platy-1-2a	CebAlb_116	FP	1	1	1	1	1	1	1	1	1	1	1	1	1
	Cebus albifrons	Platy-1-2a	CebAlb_117	FP	1	1	1	1	1	1	1	1	1	1	1	1	1
	Cebus albifrons	Platy-1-2a	CebAlb_118	MV	?	?	?	?	?	?	?	?	1	?	1	1	1
	Cebus albifrons	Platy-1-2b	CebAlb_119	FP	1	1	1	1	1	1	1	1	1	1	1	1	?
	Cebus albifrons	Platy-1-2b	CebAlb_120	FP	1	1	1	1	1	1	1	1	1	1	1	1	?
	Cebus albifrons	Platy-1-2b	CebAlb_121	FP	1	1	1	1	1	1	1	1	1	1	1	1	?
	Cebus albifrons	Platy-1-2b	CebAlb_122	FP	1	1	1	1	1	1	1	1	1	1	1	1	1
	Cebus albifrons	Platy-1-2b	CebAlb_123	FP	1	1	1	1	1	1	1	1	1	1	1	1	1
	Cebus albifrons	Platy-1-2b	CebAlb_124	FP	1	1	1	1	1	1	1	1	1	1	1	1	1
	Cebus albifrons	Platy-1-2b	CebAlb_125	FP	1	?	1	1	1	1	1	1	?	1	1	1	1
[truncated: 25,185 more rows]

## Sheet: Table S8
			PitPit LS
		#	Locus Name	Subfamily
		1	Pit_209	Platy-1-4
[truncated: 323 more rows]

## Sheet: Table S9
	Platyrrhine	RepeatMasker	Polymorphic	Presence / absence genotype calls across thirteen Platyrrhine genomes
[truncated: 3,561 more rows]

[truncated: 3 more sheets: Figure S5, Table S10, Figure S6]
