# Supplementary material for: Platy-1 SINEs from Thirteen Diverse Genomes Reveal Callithrichidae Unique Amplification, Recent Alouatta Mobilization and Insights into Platyrrhine Phylogenetics
Source: Genes (Basel). 2026 Jan 19;17(1):100. doi: 10.3390/genes17010100 (PMC12840619; doi:10.3390/genes17010100)
Supplement: Supplementary file 1 [file genes-17-00100-s001.zip › genes-4035299-supplementary/genes-4035299-Supplementary File S2.fa]

>L1M1_5end#LINE/L1 @Primates  [S:55] RepbaseID: L1M1_5XX
aagtggtgattagagggaggcggagcaagatggccgaatagaagcctccaccgatcgtccatcctccccgcaggaacaccaaattgaacaactatccacacaaaaaagcaccttcataagaaccaaaaatcaggtgagcgatcacagtacctggttttaacttcatatcactgaaagaggcactgaagagggtaggaaagacagtcttgaatcgccgacgccacccctcccccatcccccggcagcggccgtgtggcgcggagagagaatctgtgcacttgggggagggagagcgcagcgattgtgggactttgcattggaactcagtgctgccctgtcacagcggaaagcaacaccgggcagaactcagccggcgcccacggagggagcatttagaccagccctagccagaggggaatcacccatcccagcggtcggaacctgagttccggcaagcctcgccaccgcgggctaaagtgctctggggtcctaaataaacttgaaaggcagtctaggccacaaggactgcaattcctgggcaagtcctggtgctgtgctgggctcagagccagtggacttggggggcacgcgacctagtgagacaccagccggggcggccaagggagtgcttgcgccacccctcccccaaccccaggcagcacagctcgcagctccgggagagactccttccttccgcttgaggagaggagagggaagagtaaagaggactttgtcttgcaacttggataccagctcagccacagtaggatagggcaccgggcagagtcctgaggcccccattccaggccctagctcccagacgacatttctagacacaccctgggccagaagggaacccgctgccttgaagggaaggacccagtcctggcaggattcatcacctgctgactaaagagcccttgggccctgaataatcagcagcggtacccaggcagtactcgccgtgggccttgggtgagactcagagacgtgctggcttcaggtgtgacccagcacattcccagctgtggtggctatggggagagactccttctgcttgagaaaaggagagggaagagtaaaggggactttgtcttgcagcttaggtaccagctcagccacagtggggtagagcaccaagcgggctcttggggtccccgattccaggccttggctcttggacggcatttctggacctgccctgggccagaggggagcccactgccctgaagggngagtcccaggcctggcagcattcaccacaagctgactgaagagcccttgggccttgagtgaacatcggcggtagccnggcagtactcgccgtgggcctggggtggtggtggccatggggagagactcctctgcctgtggaaaggggagggaagagtgggaaggactttgtcttgtggcttgggtgccagctcagccgcagtagaatagagcaccaggtagattcctaaggtttctgactccaggccctggctcctggatggcatctctggacccgcctggggccngggggaactcgccaccctgaagggaaggacacaagcctggctggctttgccacctgctgattgtagagccctagggccttgagcaaacataggcggtagccaggcagtggttacngcgggccttgggcgagacccagtgctgtgctggcttcaggtctgacccagcgcagtcccagtggtggtggccacaggggtgcttgtgtcacccctcccccagctccaggcagctcagcacagagagagagactccgtttgtttgggagaaagtaagggaagagaacaagagtctctgcctggtaatccagagaattcttccggatcttatccaagaccaccaaggcggtacctctacgagtctgcaagagccacagcgttactgggcttggggtgccccctaatgcagatacggctgcagtgaccaaaaacttagatcacaacacccaagtcccttcgaatacctggaaagccttcccaagaaggacgggtacaaacaagcccagactgtgaagactacaataaatacctaactcttcaatgcccagacaccgacgaacatccacaagcatcaagaccatccaggaaaacatgacctcaccaaatgaactaaataaggcaccagggaccaatcccggagagacagagatatgtgacctttcagacagagaattcaaaatagctgttttgaggaaactcaangaaattcaagataacacagagaaggaattcagaatcctatcagataaatttaacaaagagattgaaataattaaaaagaatcaagcagaaattctggagttgaaaaatgcaattgacatactgaagaatgcatcagagtctcttaacagcagaattgatcaagcagaagaaagaattagtgagcttgaagacaggctatttgaaaatacacagtcagaggagacaaaagaaaaaagaataaaaaagaatgaagcacgcctacaagatctagaaaatagcctcaaaagggcaaatctaagagttattggccttaaagaggaggtagagagagagataggggtagaaagtttattcaaagggataataacagagaacttcccaaacctagagaaagatatcaatattcaagtacaagaaggttatagaacaccaagcagatttaacccaaagaagactacctcaaggcatttaataatcaaactcccaaaggtcaaggataaagaaaggatcctaaaagcagcaagagaaaagaaacaaataacatacaatggagctccaatacgtctggcagcagacttttcagtggaaaccttacaggccaggagagagtggcatgacatatttaaagtgctgaaggaaaaaaacttttaccctagaatagtatatccagtgaaaatatccttcaaacatgaaggagaaataaagactttcccagacaaacaaaagctgagggatttcatcaacaccagacctgtcctacaagaaatgctaaagggagttcttcaatctgaaagaaaaggacattaatgagcaataagaaatcatctgaaggtacaaaactcactggtaatagtaagtacacagaaaaacacagaatattataacactgtaattgtggtgtgtaaactactcatatcttaagtagaaagactaaaagatgaaccaatcaaaaataataactacaacaacttttcaagacatagacagtacaataagatataaatagaaacaacaaaaagttaaaaagcggggggacgaagttaaagtgtagagtttttattagttttctctttgcttgtttgtttgtgcaatcagtgttaagttgtcatcagtttaaaataatgggttataagatattatttgcaagcctcatggtaacctcaaatcaaaaaacatacaacagatacacaaaaaataaaaagcaagaaattaaaacataccaccagagaaaatcaccttcactaaaaggaagacaggaaggaaggaaagaaggaagagaagaccacaaaacaaccagaaaacaaataacaaaatggcaggagtaagtccttacttatcaataataacattgaatgtaaatggactaaactctccaatcaaaagacatagagtggctgaatggataaaaaaacaagacccaacgatctgttgcctacaagaaacacacttcacctataaa
>L1M1_orf2#LINE/L1 @Primates  [S:45,55] RepbaseID: XX
atggcaggagtaagtccttacttatcaataataacattgaatgtaaatggactaaactctccaatcaaaagacatagactggctgaatggatgaaaaaacaagacccattgatctgttgcctacaagaaacacacttcacctataaagacacacatagactgaaaataaagggatggaaaaagatattccatgccaatggaaaccaaaaaagagcaggagtcgctatacttatatcagacaaaatagatttcaagacaaaaactataagaagagacaaagaaggtcactatataatgataaaggggtcaattcagcaagaggatataacaattttaaatatatatgcacccaacactggagcacccagatatataaagnaaatattattagagctaaagagagagataggccccaatacaataatagctggagacttcaacaccccactttcagcattggacagatcttccagacagaaaatcaacaaagaaacatcagacttaatctgcactatagaccaaatggatctaatagatatttacagaacatttcatccaagagctgcagaatacacattcttttcctcagcacatggatcattctcaaggatagaccatatgttaggtcacaaaacaagtcttaaaacattcaaaaaaattgaaataatatcaagcatcttctctgaccacaatggaataaaactagaaattaataacaagaggaattttggaaactatacaaatacatggaaattaaacaatatgctcctgaatgaccagtgggtcaatgaagaaattaagaaggaaattgaaaaatttcttgaaacaaatgataatggaaacacaacataccaaaacctatgggatacagcaaaagcagtactaagagggaagtttatagctataagtgcctacatcaaaaaagaggaaaaacttcaaataaacaatctaacgatgcatcttaaagaactagaaaagcaagagcaaaccaaacccaaaattagtagaagaaaagaaataataaagatcagagcagaaataaatgaaattgaaatgaaaaaaacaatacaaaagatcaatgaaacaaaaagttggttttttgaaaagttaaacaaaattgacaaacctttagccagactaactaagaaaaaaagagagaagatccaaataaataaaatcagaaatgaaaaaggagacattacaactgatactgcagaaattcaaaggatcattagtggctactatgagcaactatatgccaataaattggaaaatctagaagaaatggacaaattcctagatacatacaacctaccaagattgaaccaggaagaaatccaaaacctgaacagaccaataacaagtaacgagatcgaagccgtaataaaaagtctcccagtaaagaaaagcccgggacctgatggcttcactgctgaattctaccaaacatttaaagaagaactaataccaatcctactcaaactattccgaaaaatagaggaggagggaatacttccaaactcattctacgaggccagtattaccctgataccaaaaccagacaaagacacatcaaaaaaagaaaactacaggccaatatctctgatgaatattgatgcaaaaatcctcaacaaaatactagcaaaccgaattcaacaatacattagaaagatcattcatcatgaccaagtgggatttatccctgggatgcaaggatggttcaacatatgcaaatcaatcaatgtgatacatcatatcaacagaatgaaggataaaaaccatatgatcatttcaattgatgctgaaaaagcatttgataaaattcaacatcccttcatgataaaaaccctcaaaaaactgggnatagaaggaacatacctcaacataataaaagccatatatgacagacccacagctagtatcatactgaatggggaaaaactgaaagcctttcctctaagatctggaacacgacaaggatgcccactgtcaccactgttattcaacatagtactggaagtcctagctagagcaatcagacaagagaaagatataaagggcatccaaattggaaaggaagaagtcaaattatccttgtttgcagatgatatgatcttatatttggaaaaacctaaagactccacaagaaaactattagaactgataaacaaattcagtaaagttgcaggatacaaaatcaacatacaaaaatcagtagcatttctatatgccaacagtgaacaatgtgaaaaagaaattaaaaaagtaatcccatttacaatagccacacataaaattaaatacctaggaattaacttaaccaaagaagtgaaagatctctataatgaaaactataaaacactgatgaaagaaattgaagaggacaccaaaaaatggaaaaatattccatgttcatggattggaagaatcaatattgttaaaatgtccatactacccaaagcaatctacagattcaatgcaatccctatcaaaataccaatgacattcttcacagaaatagaaaaaacaatcctaaaatttatatggaaccacaaaagacccagaatagccaaagctatcctaagcaaaaagaacaaaactggaggaatcacattacctgacttcaaattatactacagagctatagtaaccaaaacagcatggtactggcataaaaacagacacatagaccaatggaacagaatagagaacccagaaacaaatccacacacctacagtgaactcatttttgacaaaggtgccaagaacatacactggggaaaagacagtctcttcaataaatggtgctgggaaaactggatatccatatgcagaagaatgaaactagacccctatctctcgccatatacaaaaatcaaatcaaaatggattaaagacttaaatctaagacctcaaactatgaaactactacaagaaaacattggggaaaatctccaggacattggtctgggcaaagatttcttgagcaataccccacaagcacaggcaaccaaagcaaaaatggacaaatgggatcacatcaagttaaaaagcttctgcacagcaaaggatacaatcaacaaagtgaagagacaacccacagaatgggagaaaatatttgcaaactacccatctgacaagggattaataaccagaatatataaggagctcaaacaactctataggaaaaaatctaataatccgatcaaaaaatgggcaaaagatttgaatagacatttctcaaaagaagacatacaaatggcaaacaggcatatgaaaaggtgctcaacatca
>L1MA1_3end#LINE/L1 @Primates  [S:45,55] RepbaseID: L1MA1XX
ttaataaccagaatatataaggagctcaaacaactctataggaaaaaatctaataatccgatcaaaaaatgggcaaaagatttgaatagacatttctcaaaagaagacatacaaatggcaaacaggcatatgaaaaggtgctcaacatcattgatcatcagagaaatgcaaatcaaaactacaatgagatatcatctcaccccagttaaaatggcttatatccaaaagacaggcaataacaaatgctggcgaggatgtggagaaaagggaacccttgtacactgttggtgggaatgtaaattagtacaaccactatggagaacagtttggaggttcctcaaaaaactaaaaattgagctaccatatgatccagcaatcccactgctgggtatatacccaaaagaaaggaaatcagtatatcgaagagatatctgcactcctatgtttgttgcagcactgtttacaatagctaagatttggaagcaacctaagtgtccatcaacagatgaatggataaagaaaatgtggtacatatacacaatggagtactattcagccataaaaaagaatgagatccagtcatttgcaacaacatggatggaactggagatcattatgttaagtgaaataagccaggcacagaaagacaaacatcacatgttctcacttatttgtgggatctaaaaatcaaaacaattgaactcatggacatagagagtagaaggatggttaccagaggctgggaagggtagtgggggnttgggggggaggtggggatggttaatgggtacaaaaaaaataagaaagaatgaataagacctactatttgatagcacaacagggtgactatagtcaataataacttaattgtacattttaaaataacttaaagagtgtaattggattgtttgtaactcaaaggataaatgcttgaggggatggataccccattctccatgatgtgcttatttcacattgcatgcctgtatcaaaacatctcatgtaccccataaatatatacacctactatgtacccacaaaaattaaaa
>L1MA2_3end#LINE/L1 @Primates  [S:45,55] RepbaseID: L1MA2XX
ttaataaccagaatatataaggagctcaaacaactctataggaaaaaatctaataatccgattaaaaaatgggcaaaagatttgaatagacatttctcaaaagaagacatacaaatggcaaacaggcatatgaaaaggtgctcaacatcactgatcatcagagaaatgcaaatcaaaactacaatgagatatcatctcaccccagttaaaatggcttatatccaaaagacaggcaataacaaatgctggcgaggatgtggagaaaagggaaccctcgtacactgttggtgggaatgtaaattagtacaaccactatggagaacagtttggaggttcctcaaaaaactaaaaatagagctaccatatgatccagcaatcccactgctgggtatatacccaaaagaaaggaaatcagtatatcgaagagatatctgcactcccatgtttgttgcagcactgttcacaatagccaagatttggaagcaacctaagtgtccatcaacagatgaatggataaagaaaatgtggtacatatacacaatggagtactattcagccataaaaaagaatgagatcctgtcatttgcaacaacatggatggaactggaggtcattatgttaagtgaaataagccaggcacagaaagacaaacatcgcatgttctcacttatttgtgggatctaaaaatcaaaacaattgaactcatggagatagagagtagaaggatggttaccagaggctgggaagggtagtggggggttggtggggaggtggggatggttaatgggtacaaaaaaatagttagaaagaatgaataagacctagtatttgatagcacaacagggtgactatagtcaataataatttaattgtacatttwaaaataactaaaagagtataattggattgtttgtaacacaaaggataaatgcttgaggggatggataccccattttccatgatgtgattattacacattgcatgcctgtatcaaaacatctcatgtaccccataaatatatacacctactatgtacccacaaaaattaaaa
>L1MA3_3end#LINE/L1 @Primates  [S:45,55] RepbaseID: L1MA3XX
ttaataaccagaatatataaggagctcaaacaactctataggaaaaaatctaataatccgattaaaaaatgggcaaaagatctgaatagacatttctcaaaagaagacatacaaatggcaaacaggcatatgaaaaggtgctcaacatcactgatcatcagagaaatgcaaatcaaaactacaatgagatatcatctcaccccagttaaaatggcttttatccaaaagacaggcaataacaaatgctggcgaggatgtggagaaaagggaaccctcgtacactgttggtgggaatgtaaattagtacaaccactatggagaacagtttggaggttcctcaaaaaactaaaaatagagctaccatatgatccagcaatcccactgctaggtatatacccaaaagaaaggaaatcagtatatcgaagagatatctgcactcccatgtttattgcagcactgttcacaatagccaagatttggaagcaacctaagtgtccatcaacagatgaatggataaagaaaatgtggtacatatacacaatggagtactattcagccataaaaaagaatgagatcctgtcatttgcaacaacatggatggaactggaggtcattatgttaagtgaaataagccaggcacagaaagacaaacttcacatgttctcacttatttgtgggagctaaaaattaaaacaattgaactcatggagatagagagtagaaggatggttaccagaggctgggaagggtagtggggtgggggggaagtggggatggttaatgggtacaaaaatatagttagawagaatgaataagatctagtatttgatagcacaacagggtgactacagtcaacaataatttattgtacatttwaaaataactaaaagagtataattggattgtttgtaacacaaagaaatgataaatgcttgaggtgatggataccccatttaccctgatgtgattattacgcattgtatgcctgtatcaaaatatctcatgtaccccataaatatatacacctactatgtacccacaaaaattaaaaa
>L1P1_orf2#LINE/L1 @Primates  [S:45,55] RepbaseID: L1HSXX
atgacaggatcaaattcacacataacaatattaactttaaatataaatggactaaattctgcaattaaaagacacagactggcaagttggataaagagtcaagacccatcagtgtgctgtattcaggaaacccatctcacgtgcagagacacacataggctcaaaataaaaggatggaggaagatctaccaagccaatggaaaacaaaaaaaggcaggggttgcaatcctagtctctgataaaacagactttaaaccaacaaagatcaaaagagacaaagaaggccattacataatggtaaagggatcaattcaacaagaggagctaactatcctaaatatttatgcacccaatacaggagcacccagattcataaagcaagtcctsagtgacctacaaagagacttagactcccacacattaataatgggagactttaacaccccactgtcaacattagacagatcaacgagacagaaagtcaacaaggatacccaggaattgaactcagctctgcaccaagcagacctaatagacatctacagaactctccaccccaaatcaacagaatatacatttttttcagcaccacaccacacctattccaaaattgaccacatagttggaagtaaagctctcctcagcaaatgtaaaagaacagaaattataacaaactatctctcagaccacagtgcaatcaaactagaactcaggattaagaatctcactcaaagccgctcaactacatggaaactgaacaacctgctcctgaatgactactgggtacataacgaaatgaaggcagaaataaagatgttctttgaaaccaacgagaacaaagacaccacataccagaatctctgggacgcattcaaagcagtgtgtagagggaaatttatagcactaaatgcctacaagagaaagcaggaaagatccaaaattgacaccctaacatcacaattaaaagaactagaaaagcaagagcaaacacattcaaaagctagcagaaggcaagaaataactaaaatcagagcagaactgaaggaaatagagacacaaaaaacccttcaaaaaatcaatgaatccaggagctggttttttgaaaggatcaacaaaattgatagaccgctagcaagactaataaagaaaaaaagagagaagaatcaaatagacacaataaaaaatgataaaggggatatcaccaccgatcccacagaaatacaaactaccatcagagaatactacaaacacctctacgcaaataaactagaaaatctagaagaaatggatacattcctcgacacatacactctcccaagactaaaccaggaagaagttgaatctctgaatagaccaataacaggctctgaaattgtggcaataatcaatagtttaccaaccaaaaagagtccaggaccagatggattcacagccgaattctaccagaggtacaaggaggaactggtaccattccttctgaaactattccaatcaatagaaaaagagggaatcctccctaactcattttatgaggccagcatcattctgataccaaagccgggcagagacacaaccaaaaaagagaattttagaccaatatccttgatgaacattgatgcaaaaatcctcaataaaatactggcaaaccgaatccagcagcacatcaaaaagcttatccaccatgatcaagtgggcttcatccctgggatgcaaggctggttcaatatacgcaaatcaataaatgtaatccagcatataaacagagccaaagacaaaaaccacatgattatctcaatagatgcagaaaaagcctttgacaaaattcaacaacccttcatgctaaaaactctcaataaattaggtattgatgggacgtatttcaaaataataagagctatctatgacaaacccacagccaatatcatactgaatgggcaaaaactggaagcattccctttgaaaactggcacaagacagggatgccctctctcaccgctcctattcaacatagtgttggaagttctggccagggcaatcaggcaggagaaggaaataaagggtattcaattaggaaaagaggaagtcaaattgtccctgtttgcagacgacatgattgtttatctagaaaaccccatcgtctcagcccaaaatctccttaagctgataagcaacttcagcaaagtctcaggatacaaaatcaatgtacaaaaatcacaagcattcttatacaccaacaacagacaaacagagagccaaatcatgggtgaactcccattcacaattgcttcaaagagaataaaatacctaggaatccaacttacaagggatgtgaaggacctcttcaaggagaactacaaaccactgctcaaggaaataaaagaggacacaaacaaatggaagaacattccatgctcatgggtaggaagaatcaatatcgtgaaaatggccatactgcccaaggtaatttacagattcaatgccatccccatcaagctaccaatgactttcttcacagaattggaaaaaactactttaaagttcatatggaaccaaaaaagagcccgcatcgccaagtcaatcctaagccaaaagaacaaagctggaggcatcacactacctgacttcaaactatactacaaggctacagtaaccaaaacagcatggtactggtaccaaaacagagatatagatcaatggaacagaacagagccctcagaaataatgccgcatatctacaactatctgatctttgacaaacctgagaaaaacaagcaatggggaaaggattccctatttaataaatggtgctgggaaaactggctagccatatgtagaaagctgaaactggatcccttccttacaccttatacaaaaatcaattcaagatggattaaagatttaaacgttagacctaaaaccataaaaaccctagaagaaaacctaggcattaccattcaggacataggcgtgggcaaggacttcatgtccaaaacaccaaaagcaatggcaacaaaagccaaaattgacaaatgggatctaattaaactaaagagcttctgcacagcaaaagaaactaccatcagagtgaacaggcaacctacaacatgggagaaaattttcgcaacctactcatctgacaaagggctaatatccagaatctacaatgaactcaaacaaatttacaagaaaaaaacaaacaaccccatcaaaaagtgggcgaaggacatgaacagacacttctcaaaagaagacatttatgcagccaaaaaacacatgaagaaatgctcatcatca
>L1P3_5end#LINE/L1 @Primates  [S:55] RepbaseID: L1PA7_5XX
ggtggctggcaagatggccgaataggaacagctctggtctgcagctcccagcgagatcaacgcagaaggcaggtgatttctncatttccaactgaggtacccggctcatctcattgggactggttagacagtgggtgcagcccacggagggcgagcagaagcagggtggggcgtcgcctcacccgggaagcgcaaggggtcagggaactccctcccctagccaagggaagccgtgagggactgtgccacgaggaacgrtgcattccggcccagatactatgcttttcccatggtcttcgcaacccacagaccaggagattccctcgggtgcctacaccaccagggccctgggtttcaagcacaaaactgggcagccgtttgggcagacaccgagctagctgcaggagtttttttttttcgtaccccagtggcgcctggaacgccagtgagacagaactgttcactcccctggaaagggggctgaagccagggagccaagtggtctagctcagtggatcccacccccacggagcccagcaagctaagatccactggcttgaaattctcgctgccagcacagcagtctgaagtcgacctgggatgctcgagcttggtggggggaggggcatccgccattactgaggcttgagtaggcggttttcccctcacagtgtaaacaaagccaccaggaagttcgaactgggcggagcccaccacagctccgcaaancggctgtagccagactgcctctctagattcctcctctctgggcagggcatctctgaaagaaaggcagcagccccagtcaggggcttatagataaaactcccatctccctgggacagagcacctgggggaaggggcggctgtgggcgcagcttcagcagacttaaacgttcctgcctgccagctctgaagagagcagcggatctcccagcacagtgctcgagctctgctaagggacagactgcctcctcaagtgggtccctgacccctgtgcctcctgactgggagacacctcccagcaggrgtcgacagacacctcatacaggagagctccggctggcatctggtgggtgcccctctgggacgaagcttccagaggaaggaacaggcagcaatctttgctgttctgcagcctccgctggtgatayccaggcaaacagggtctggagtggacctccagcaaactccagcagacctgcagcagaggggcctgactgttagaaggaaaactaacaaacggaaagcaatagcatcaacatcaacaaaaaggacgtccacacagaaaccccatccgaaggtcaccaacatcaaagaccaaaggtagataaatccacgaagatgaggaaaaaccagtgcaaaaaggctgaaaattccaaaaaccagaacgcctcttctcctccaaagaatcacaactcctcgccagcaagggaacaaaactggacggagaatgagtttgacgaattgacagaagtaggcttcagaaggtgggtaataacaaactcctccgagctaaaggagcatgttctaacccaatgcaaggaagctaagaaccttgaaaaaaggttagaggaattgctaactagaataaccagtttagagaagaacataaatgacctgatggagctgaaaaacacagcatgagaacttcgtgaagcatacacaagtatcaatagccgaatcgatcaagcagaagaaaggatatcagagattgaagatcaact
>L1P3_orf2#LINE/L1 @Primates  [S:45,55] RepbaseID: XX
atgacaggatcaaattcacacataacaatattaaccttaaatgtaaatgggctaaatgccccaattaaaagacacagaatggcaagctggataaagagtcaagacccatcggtgtgctgtattcaagagacccatctcacgtgcaaagacacacataggctcaaaataaagggatggaggaaaatttaccaagcaaatggaaagcagaaaaaagcaggggttgcaatcctagtttctgacaaaacagactttaaaccaacaaagatcaaaaaagacaaagaagggcattacataatggtaaagggntcaattcaacaagaagagctaactatcctaaatatatatgcacccaatacaggagcacccagattcataaaacaagttcttagagacctacaaagagacttagactcccacacaataatagtgggagactttaacaccccactgtcaatattagacagatcatcgagacagaaaattaacaaggatattcaggacttgaactcagctctggatcaagtggacctgatagatatctacagaactctccaccccaaaacaacagaatatacattcttctcggcgccacatggcacttactctaaaatcgatcacataattggaagtaaaacactcctcagcaaatgcaaaagaactgaaatcataacaaacagtctctcagaccacagcgcaatcaaattagaactcaagattaagaaactcactcaaaaccacacaactacatggaaattgaacaacctgctcctgaatgactcctgggtaaataatgaaattaaggcagaaatcaagaagttctttgaaaccaatgagaacaaagagacaacgtaccagaatctctgggacgcagctaaagcagtgttaagagggaaatttatagcactaaatgcccacatcaaaaagctagaaagatctcaaatcgacaccctaacatcacaactaaaagaactagagaaccaagagcaaacaaaccccaaagctagcagaagacaagaaataaccaagatcagagcggaactgaaggagatagagacacgaaaaacccttcaaaaaatcaatgaatccaggagctggttttttgaaaaaattaataaaatagatagaccgctagctagactaataaagaagaaaagagagaagaatcaaatagacacaataaaaaatgataaaggggatatcaccactgaccccacagaaatacaaacaaccatcagagaatactataaacacctctatgcaaataaactagaaaatctagaagaaatggataaattcctggacacatacaccctcccaagactgaaccaggaagaagttgaatccctgaatagaccaataacaagttctgaaattgaggcagtaataaatagcctaccaaccaaaaaaagcccaggaccagacggatttacagctgaattctaccagaggtacaaagaggagctggtaccatttcttctgaaactattccaaacaattgaaaaggagggactcctccctaactcattttatgaggccagcatcatcctgataccaaaacctggcagagatacaacaaaaaaagaaaacttcaggccaatatccctgatgaacatcgatgcaaaaatcctcaataaaatactggcaaaccgaatccagcagcacatcaaaaagcttatccaccacgatcaagtcggcttcatccccgggatgcaaggctggttcaacatacgcaaatcaataaacgtaattcatcacataaacagaactaaagacaaaaaccacatgattatctcaatagacgcagaaaaggccttcgataaaattcaacatcccttcatgttaaaaactctcaataaactaggtattganggaacatacctcaaaataataagagccatttatgacaaacccacagccaatatcatactgaatgggcaaaagctggaagcattccccttgaaaaccggcacaagacaaggatgccctctctcaccactcctattcaacatagtattggaagttctggccagggcaatcaggcaagagaaagaaataaagggtattcaaataggaagagaggaagtcaaattgtctctgtttgcagatgacatgatcctatatctagaaaaccccatcgtctcagcccaaaagcttcttaagctgataagcaacttcagcaaagtctcaggatacaaaatcaatgtgcaaaaatcacaagcattcctatacaccaacaacagacaagcagagagccaaatcatgaatgaactcccattcacaattgctacaaagagaataaaatacctaggaatacagctaacaagggaagtgaaggacctcttcaaggagaactacaaaccactgctcaaggaaatcagagaggacacaaacaaatggaaaaacattccatgctcatggataggaagaatcaatatcgtgaaaatggccatactgcccaaagtaatttatagattcaatgctattcccattaaactaccattgacattcttcacagaattagaaaaaactactttaaaattcatatggaaccaaaaaagagcccgtatagccaagacaatcctaagcaaaaagaacaaagctggaggcatcacgctacccgacttcaaactatactacaaggctacagtaaccaaaacagcatggtactggtacaaaaacagacacatagaccaatggaacagaatagaganctcagaaataagaccgcacatctacaaccatctgatcttcgacaaacctgacaaaaacaagcaatggggaaaggattccctatttaataaatggtgctgggagaactggctagccatatgcagaaaattgaaactggaccccttccttacaccttatacaaaaattaactcaagatggattaaagacttaaatgtaaaacccaaaactataaaaaccctagaagaaaatctaggcaataccattcaggacataggcacgggcaaagatttcatgatgaaaacgccaaaagcaattgcaacaaaagcaaaaattgacaaatgggatctaattaaactaaagagcttctgcacagcaaaagaaactatcatcagagtgaacagacaacctacagaatgggagaaaatttttgcaatctatccatctgacaaaggtctaatatccagaatctacaaggaacttaaacaaatttacaagaaaaaaacaaacaaccccattaaaaagtgggcaaaggacatgaacagacacttctcaaaagaagacatttatgcggccaacaaacatatgaaaaaaagctcaacatca
>L1P3b_5end#LINE/L1 @Primates  [S:55] RepbaseID: XX
ggggggcggggccaagatggccgactagaagcagcggcgttcggaggctcccatcgaaaaaaaccataataagcgtgtgaatccttcaccggcaaccaaggtatccaggttctctcatcagaactgactaggaggctggcgtgacccacggagagaaggaagagcagtgtggtgcggcggcccacctgagagccacacggggcaggggagcccccwccccccagccaagggaggcggtgagtgagcgtgctacccagccggggaaaccgtgctttttccacggaactgtgcaacccacggatcggaagatcccactcgcgaacccacgccaccggggcctagcgtcccaaccccggaaccgcgcagattcttaacagcctctcagctggaatctgcttaagcctaccgaactcccggggggaggggcgaccagcaccacggctgcggctgcctgctgtctaagccatttgagctccttgggggaggggcagcagccagcactgggactcacaactgcctaacacgctaagctccctgggcgggggaagggcggcacccatctctatagctccaggctgcgcttttcccctgctggagccagggaggctggacggcttggtcccaagacttgtccccacagcccaacacaccggctgtggcagtctgcggccagagtgcctcttcaggcctgaccctgacccatccttcctcastgggcggggcttccctgcaggawctccaataactccagccagaggctcagggacagaatccggatctccctgggcctgagcccctagggggaggggtggccacagtctctgcggaccagcagacttagcctttcctcctggtagttctgaggaatccgggcagcccagacgagtgggtttccccccagcgaagcacaccccctccaccaagggacaaagtgcttcgttaaatgggtcctgctccccgtgccacccaactgggtgagaccctccaacaggggttgtcagacaccctatacaggagcgatcctactggcatcaggttggtgcccctcgaggtcagaggtcccagaagaaggagcaggcacccatctttgctgctctccagcctccttgagtgacatctccaggcacgggagcgaatcaga
>L1P4_orf2#LINE/L1 @Primates  [S:45,55] RepbaseID: XX
atgataggatcaaaacctcacatatcaatattaaccttgaatgtaaatggtctaaatgccccacttaaaaggcacagagtggcaagttggataaaaaaacaagacccatccgtctgctgtcttcaagagacccatctcacacgtaacgacacccataggctcaaagtaaagggttggagaaagatctatcacgcaaacggaaaacaaaaaagagcaggggtcgctattcttatatcagataaaacagactttaaaccaacaacagtaaaaaaggacaaagaagggcattacataatgataaagggttcaattcaacaagaagacttaactatcctaaatatatatgcacccaacattggagcacccagattcataaaacaagtacttctagacctacgaaaagacttagacagccacacaataatagtgggggacttcaacaccccactgacagcgttagacagatcatcgaggcagaaaactaacaaagaaattctggacttaaattcgacacttgaccaattggacctaatagacatctacagaatactccacccatcaaccacagaatatacattcttctcatctgcacacggaacatactccaagatcgaccacatgctcagccataaagcaagtctcaataaattcaaaaaaatcgaaatcataccaaccatactctcggaccacagtggaataaaaatagaaatcaataccaagaagatctctcaaaaccacacaattacatggaaattaaacaacttgctcctgaatgacttttgggtaaacaacgaaattaaggcagaaatcaaaaaattntttgaaataaatgaaaacagagacacaacataccaaaatctctgggatgcagcaaaagcagtgttaagaggaaagtttatagcgctaaatgcctacctcaaaaagttagaaagatctcaaattaacgatctaacatcacacctagaggaactagaaaaacaagaacaaactaaccccaaagctagcagaagaaaagaaataactaaaatcagagcagaactgaatgaaattgagacccaaaaatccatacaaagaatcaacgaaaccaaaagttggttctttgaaaggataaacaagatcaatagaccgctagctagattaacaaagaaaaaaagagagaagatccaaataagcacaatcagaaatgacaaaggtgacattacaaccgatcccacagaaatacaaaagatcctcagagactattatgaacacctctatgcacacaaactagaaaatctagaggaaatggataaattcctggaaacacacaacctcccaagattgaatcaggaagaaattgaaaccctgaacagaccaatatcgagttccgaaattgaatcagtaataaaaaacctaccaaccaaaaaaagccccggaccagatggattcacagccgaattctaccagacgtacaaagaagagctggtaccaattctactgaaactattccaaaaaatcgaggaggagggactcctccctaactcattctatgaagccagcatcaccctgataccaaaacctggcaaagacacaacgaaaaaagaaaactacaggccaatatccctgatgaacatagacgcaaaaatcctcaacaaaatactagcaaaccgaatccagcagcacatcaaaaagttaattcaccacgatcaagtaggcttcattcctgggatgcaaggttggttcaacatacgcaaatcaataaatgtgattcaccacataaacagaattaaaaacaaaaaccatatgatcatctcaatagatgcggaaaaagctttcgataaaatccaacatcccttcatgataaaaaccctcaanaaactaggcatcgaaggaacatacctcaaaataataagagccatctatgacaaacccacagccaacatcatactgaacgggcaaaagctggaagcattccccttgagaactggaacaagacaaggatgcccactctcaccactcctattcaacatagtactggaagtcctagccagagcaatcaggcaagagaaagaaataaaaggcatccaaataggaaaagaagaagtcaaactatctctcttcgctgatgatatgattctatacctagaaaaccctaaagactccgccaaaaggctcctggaactgataaacgacttcagtaaagtttcaggatacaaaatcaatgtacaaaaatcagtagcatttctatacaccaataacgttcaagctgagagccaaatcaagaacgcaatcccatttacaatagccacaaaaaaaataaaatacctaggaatacatctaaccaaggaggtgaaagatctctacaaggagaactacaaaacactgctgaaagaaatcatagatgacacaaacaaatggaaaaacattccatgctcatggattggaagaatcaatatcgttaaaatggccatactgcccaaagcaatctacagattcaatgctattcctatcaaactaccaatgtcatttttcacagaattagaaaaaactattctaaaattcatatggaaccaaaaaagagcccaaatagccaaagcaatcctaagcaaaaagaacaaagccggaggcatcacattacccgacttcaaactatactataaggctacagtaaccaaaacagcatggtactggtacaaaaacagacacatagaccaatggaacagaatagagaacccagaaataaagccacacacctacagccatctgatcttcgacaaagtcgacaaaaataagcaatggggaaaggactccctattcaataaatggtgctgggatagctggctagccatatgcagaagaatgaaactggacccctacctttcaccatatacaaaaattaactcaagatggattaaagatttaaatgtaagacctcaaactataagaatcctagaagaaaacctaggaaacaccattctggacatcggccttgggaaagaatttatgactaagtcctcaaaagcaattgcaacaaaaacaaaaattgacaagtgggacctaattaaactaaagagcttctgcacagcaaaagaaactatcaacagagtaaacagacaacctacagaatgggagaaaatattcgcaaactatgcatccgacaaaggtctaatatccagaatctataaggaacttaaacaattcaacaagcaaaaaacaaataaccccattaaaaagtgggcaaaagacatgaacagacacttctcaaaagaagacatacaagcggccaacaaacatatgaaaaaatgctcaacatca
>L1P4a_5end#LINE/L1 @Primates  [S:55] RepbaseID: L1P4a_5endXX
gagagggacaagatggccgactagacgcagccaggaagcgctgctcccaccgagagagaccaaantatcgagtaaaccaacataatttgagcagatcttcggagagaaaacgccgagagtggatgagagaggcgacgcngacgccgaggctgaagagggaggaagctgggaaccctgcgcggggtacccgaatgctagggctagttcccggccctgaatggctcctggggaaggggtgagtgaagggactgagggacagcccactctcgccgtggacctctgggatcctagctacaggggaccccacgccccccatggacgtntgagctggcagggggatctccccggggagtaggcagagacagggcttcagncggcatggagcccgggagcttttgtgcacggggcagctccggcggagcgcggccataggcgcccatcccccagggctccccatctccctccgagaggctctggccccagctgaccgccgggccaggagagagcggggccagcttccccgcgggactggggcacgtctgttctgcaggccctcctgcccgccagcccctcccagggcccctgcctggccaccccgcaggagcatgtgcacagcgcagcctccgctgcccagcctgggtgctttgctccacctgagtacnttcccggcggcctgggagcacttcggatcccccagcgcagccggaacccaaccccgagggtccagaggaggagccgcggcaggtcccggtgccccagggctgcggcncgcagctcgggagtgccgagccgagatctgtggccggcactcgagcnggggaggagcccccactctcagagcactgagaggggtgagatgcgcgggttcntgggccggngcgggagcggggcgtgcctccctccacagggccggtccagaaagggtgtggcctatctccctgccgcagcctctgcccgagggagccccgcggcccggaacacctaacaaaagaaacgcgggcgcggtgccagtgatcggagggggctcccccaaggcccaggagcggacctggtgagggggtcatctctctccccgccgcaccgcagagcacggctgcgaacgcgaggaagtacaaaagagccgcgcggctgagtaagagcctatctaccggccattactcttaagcgccatctactggatcgcagcccaaactacaacaccaaaaatattctgctaatatacacccctgtgaaaccaagggcaagaattcagccacaaataaagatcctgtacagagccttggccctctgaaagcatccagaaatgaagccaactgactatactcaacttacaccacagttaaaggaacaccagccctcccagatgagaaagaatcagcgcaagaactctggcaattcaaaaagccagagtgtccccttacctccaaacgagcccactagctccccagcaatggttcttaaccagactgaaatgactgaaatgacagacatagaattcagaatctggatggcaaggaagctcatcgagattcaggagaaagttgaaacccaatccaaggaatccaagnaatccagtaaaatgatccaagagctgaaagacgaaatagccattttaagaaagaaccaaactgaacttctggagctgaaaaattcactacaagaatttcataatacaatcggaagtattaacagcagaatagaccaagctgaggaaagaatctcagagctcgaagaccggttcttcgaatcaactcagtcagacaaaaataaagaaaaaagaattttaaaaaatgaacaaaacctccgagaaatatgggattatgtaaagagaccaaatctatgactcattggcattcctgagagagaaggagagagaataagcaacttggaaaatatatttgaggatatagtccatgaaaatttccctaatctcgctagagaggttgacatgcaaattcaagaaatacagagaaccccggctagatactatacaagatgaccatccccaaggcacatagtcatcagattcaccaaggtcaacgcgaaagaaaaaatcttaaaggcagctagagagaagggtcaggtcacatacagagggaaccccatcaggctagcagcagacctctcagcagaaaccttacaagccagaagagattgggggcctattttcagcatccttaaagaaaagaaattccaaccaagaatttcatatcctgccaaactaagcttcataagtgaaggagaaataaaatccttctcagacaagcaaatgctgagggaattcatttcaactagaccagccttacaagaggtccttaagggagtgctaaacatggaatcgaaagaatgacacctgctaccacaaaaacacacttaagcacatagcccacaggcactataaagcaactacacaatcaagtctacataacaaccagctaacaacacgatgacaggatcaaaatctcacatatcaatactaaccctgaatgtaaatgggctaaacgccccacttaaaagacacagagtggcaagctggataaaaagacaagacccaaccatctgctgtcttcaagagacccatctcacatgtaacgac
>L1P4b_5end#LINE/L1 @Primates  [S:55] RepbaseID: L1P4b_5endXX
agaagcaccaagatggctgactagaagcagctagtgtgtgctgctctcacggagaggagacagagtggcgagtaaacactagctcttcaagtggatcatccaggaggccacattgggattcatcaaggaagcaatggcgacccatggagagcagagaggagcgaggcaggacagccgcccacctgggattggcacggagccagggaggctccctaccatggggaaagggtgagtgagcgagagcccctggggacccacacttctgccacggacctttgcaatcctgggcacaggagatcccccctgaccccccgggcctccagaccgacacggagagctgcctggagtctgggcagagccgccgctcaggcccacgtggagccccacgggccttggatccctgagcaccccggcgccagctgccgtagccccgccaacaagggaggccaggctctctcgcgtacccctaggataggggccgcatccacggtgctgaggagcagatggactgcaggccccacctccgctgcacctcgccaggcaaggcccaccggcctgggnccccagcgcagccaccccaccccngcctgagcactccggccggttgcggccctgcatttctctgggatagagctcccagaggtaaccaacaggcccgctgcgattgccgctgccacggtccccacccctgctgccctcaggctggggagggaggaagagcaaagatgcctcaagaactgtcacgggcctccagcacgccacagctgccatacggaaaagcggccagactgttttccacgtgggtccctgcccctgctgctcctcaccgggcagggcctcctggcctgggcccccagcgcagccgccccacccctgcctgatcacttcggtcggtggcggctctgcatttctctggggtggagctcccagaggcaaccgacaggccctctgccattgccgccgcagcggtacctgcccttgctnccctcaggctggggagggaacaaagagcctgattgcttttgcatgcctccagcacgccgcagctgccctacggagaggaggccagactgtcttccncgcgagcccctgacncccctgctcttcaccaggcagggcctcccggcttgggcccgcagcgcagccgccccacccccggctgatcattccnatcggcagtggctctgcgtttctctggggtggagctcccagaggcaactgacagcccctctgccactgccgccactgcggtacctgcccttgctgcccccaggctggggagggaacaaagagcctgattgctttnctcacacctccagcatgccgcagccgccctacagagaggaggccagactgtcttccccgtgagcccccnccccccctgctcttcaccaggcagggccccctagcttgggccngcagcgcagccgccccaccccggctgatcactccaatcggcnatggctctgtgtttctctggggtggagctcccagaggcaactgacaggccctctgccattgccgccgcaaggtccccgcccctgctgcccccaagctggggagggaacaaaaagcctgagctcgccccagggctgcggtgnacagctcgggagtgccgagccgagatctgtggccagcacttaagcggaagaggagcccacactctcagagcactgagaggggtgagtcgcgtgggctcntgggctgccgcgggagcggggcatgcctccctccacagggccagcccggaaaaggtgtggcctgtctccctgccgcggcctct
>L1P4c_5end#LINE/L1 @Primates  [S:55] RepbaseID: L1P4c_5endXX
gggttcaagatggcggactagaagcagctagtgtgcgccgctctcacggagaggaaacaaagtggcgagtaaatactgactcttcaagcggatcgtctaagaaaccatgtcaggatccatcaagggagcaaggggacacacggagaacagagaagagcgaagctgggcagccgcccacccgggaccagcgcggagccaggagaagctccctaacacagggaaagggtgagngagtgagagcccccaggggatccacacttcccacagggacctgtgcaatcctgggaacgggagaaccctcctgacccccncgggcctctagactgatacagagagccgcccagagtttttgcggaggcaacactcaagnccacagggagccccacaggccttggatcccngagcagcccggcgccagctgccatagccccaatagaggccacagtcgtggtgccngggagcagtcagattgctccactcctcttcgccagacaaggctcggcnccagcttccagcacagtggccccgcctctgcctgaactctgtgggcaggcacagctctgtgttccccgggaagcaccnggacggcggancgggcgactccacccacccccgctgctcntagccgggcgggncncgccggctngggcttccagcacagcagncccgcctctgcctgaactctgcgggtgggcacagctctgtgttcccccgggaagcacccagatggcagatcgggtgactccacccacccccgctgctcctagccaggcgggacncgccagcttgggcttccagcacagcggccccgcctctgcctgaactctgcgggcgggcacagctctgtgttcccccgggaagcacccagatggcggattgggtgactccacccacccccgctgctcctagccggacgggactcactggcttgggcagcgcccaagcaggagggagcccccactctcagaacactgagaggggtgagacgcctgggttcatgggctggcgggggagcagggtgtgcctccctccgcagggccagcccaggaagggtatggcctgtctgccagccgcggcccctgcctgagggagccccgcggcccagaacacctaacaaaggaaatgcaggcacggcgccagtgatcaganggggctcctccaaggcccaggagcggacctggtgagggggtcatctctctccccacccnaccacagagcactactgcgaactgcgccaaaatacaaaagagccacgtggctgagtaagagcctatctgccggccatcactcttaagcgccacctactggatcgcagcccaaattacaacaccaaaaatattttgccagtatacagcgcctgtgaaacctaaggcaaaaatccagccacaaataaagatcctgtacagagccctggccttctgaaagcacccagaaatgaagccaactgactatactcaacttacatcacagttaaaggaacaccagccctcncagatgagaaagaatcagcacaagaactctggcaattcaaaaagccagagtgtccccttacctccaaanaaacacactagtcccccagcaat
>L1P4d_5end#LINE/L1 @Primates  [S:55] RepbaseID: L1P4d_5endXX
gacaagatggccgactagacgcagccaggaaacgcctctcccactgagagaaaccaaaatatcgagtaaaccatcacactttgaacagatcttttgagagaaaacactgaaagtcgatagagaggcgacgcagacaccgaggctgaagagggaggaagctgggaagcctgcatggagtcgctgagcgccaggaccggctcctggtcctgagcaggtcctaaggaaggggtgagtgaaggaactccagggcaccacactcccactacggacctctgggatcctagctacaagagatcccatgacccccatagacatttgaattggcagggggaactgcccggagagtaggcagaggcagagctcgaacctgcatggagcccagaaggtttcgcgcggggacagctgcagcaaaacgtgaccataggcgcccatcccccaaggctctccatcttgctctgagtgactntagcccctgctgactgccgggccgggagagagcagggctgcctttcctgcgggaccggggcgcatctgatctgcatgcccccttgtccaccggcccctcccaaggcccctgcctggccgctcccgcaagagggtgcacacagcacagcctccactgccccgcctgagtgttttgccggtggcctgggagcagttcggcccccccagcacagccggtgctcgaccccgaggggccagaggacaaagccgcgggccnggtcccaaccccccagggtttgagcacaccgcccaggggtatcgagctgagatctgtggccngagctcgagcgggggaggagcccccactctcagaacactgagaagagtgaggcgcgggttcgtgtgccggcgtgggagctgggcatccctccctctgcaagaccggtccgggaagggtgtagcctgttggccagccacagcttctgcccgagggagccccacagcctggaacacctggaacagcccagcgatctgggcgcagaaggcttgggacaaaactagctggtcgggcctgctcctggggcagacaccggagggagacccggtcgggggagcgcgagctgggcggnccccacagccgtctgctgggcaaaaaaccccgggccgcgggcgccacaccagctgcacacccatggcaccaccgccctgcctggggatcctccgcccttgacccactgcatcaccagaccacccgcagacataccccacaacctgctctgactctgccaagcncagaggaccagcgggtccccggggagttgcgggtctcctggtgacctaaccttcggctcgggccgcccctaagggaggggggagtgcagcctgccagggccccccttggggctaaggaaacgcaggcgcggtgccagtgattggagggggctcccccaaggcccaggaacggacttggcgagggggtcatctctcgcccccctccatccctccccccagagcactgctgcgnatgcgctgaaatacaaaagaggcgcgtggctgagtaagagcctatctgccggcccttactcttaagcaccatctactggatcgcagcctgaattacaccaccaaaaanaaattccttcagcacacancgcctgtgaaacccaatgcaggaaactagccacaantaaggaacccgtacagagccttggccctctgaaagcacccagaaacgaagccaatcaactatacacaacatacaccacagtcaaaccctcaagggaaaaaagaatataaaaacaaaaagccccatccaaacgacagcaacttcaaaaagataaagaaacaccagccctctcagatgagaaggaatcagcgcaagaactccggcaattcaaaaagtcagagtgtttccttacctccaaangattgcactagctccccagcaatggatcctaaccagattgaaatgtctgaaatgacagacatagaattcagaatctggatggcaaggaagctcaatgagattcaggagaaagttgaaacccaatccaaggaagccagtaaaatgatccaagagttgaaagacgac
>L1P4e_5end#LINE/L1 @Primates  [S:55] RepbaseID: L1P4e_5endXX
gagccaagatggccaactagatgcagccaggaagagcttctcccactgagagagaccagaacatcaagtagaccggcacactccgaacagatcttcngaaagaaggcattgagagtggatagagggaggacgcagacccggggctgaaaggggaggaagctgggaaccctgcacggggttgccgagcaccgggactcgttcctggccctgagtggctcctagggaaggggtgagtgaaataggcgtggagcggcccactctcgccacggacctccgggatcctagctgcaggagaccccatgacccccacggacatttgagctggcagggagaactgcccggagagttggcagagacagaactccagcctgcacggagcccagagggtttggcgcgggaacggctgcagtggagcacggccatgggcgcccatcccccaaggctcgccatactcctctaggtggctttagcctttgttagctgccagacctgganagagcagggctgtcttgcccgcgggactggggcgagtctgatctgagcgcccccctgtctgccggcctctcccagggtccctgcctggccgcacccgcttgcagcgcagcctcagctgcccagccgaagcgcttgccagcggccaccgccatagcnctttcgccagcagcccctcgccatcccgccggagcgcttttgccagtgcccacgcacccaccgccgccctgccggtgcgcactcgcctgcagcctccccgccgccctgcggtgcgcattgcccacngcccccactgccccgctggcgcaatgctttcacacggcgncccccgccgccccgccggagcacttttgccggcagcccccatcggagtgttgttgccagcagactgggagcactctcggcccctccagcgcagcaggtgcttaacctcgaggggccagagaacaaagctgcgggcctggtcccagccccccagggttagagcacgcagcccaggagtgctgagctgagccttggccccctgaaagcatccagaaatgaagccaatcgactaaacccaacttataccacagtcaaaccctcaagggcatcaaagaatataaaagcaaaaagccccatccaaaggacagcaacttcaaagattaaaggaacatcagcccacacagatgagaaagaaccagcgcaagaactctggcaactctaaaagccagagtgtcttcttacctccaaacgaccgcactagctccccagcaatggttcttaaccagattgaaatggctgaaatgacagacatagaattcagaatctggatggcaaggaagctcancgagatacaggagaaggttgaaacccaatccaaggaaancagtaaaacgatccaagagttgaaagatgac
>L1PA10_3end#LINE/L1 @Primates  [S:45,55] RepbaseID: L1PA10XX
ctaatatccagaatctacaaggaacttaaacaaatttacaagaaaaaaacaaacaaccccattaaaatgtgggcaaaggacatgaacagacacttctcaaaagaagacattcatgcggccaacaaacatacgaaaaaaagctcaacatcactgatcattagagaaatgcaaatcaaaaccacaatgagataccatctcacgccagtcagaatggcnattattaaaaagtcaagaaacaacagatgctggcgaggttgtggagaaataggaacgcttttacactgttggtgggaatgtaaattagttcaaccattgtggaagacagtgtggcgattcctcaaagatctagaaccagaaataccatttgacccagcaatcccattactgggtatatacccaaaggaatataaatcattctattataaagatacatgcacgtgtatgttcattgcagcactattcacaatagcaaagacatggaatcaacccaaatgcccatcaatgatagactggataaagaaaatgtggtacatatacaccatggaatactatgcagccataaaaaggaatgagatcatgtcctttgcagggacatggatggagctggaagccattatcctcagcaaactaacgcaggaacagaaaaccaaacaccgcatgttctcacttataagtgggagctgaacaatgagaacacatggacacagggaggggaacaacacacactggggcctgtcggggggtgggggtggggggagggagagcattaggaaaaatagctaatgcatgctgggcttaatacctaggtgatgggttgataggtgcagcaaaccaccatggcacacgtttacctatgtaacaaacctgcacatcctgcacatgtaccccggaacttaaaataaaaattaaaaaaaa
>L1PA10_5end#LINE/L1 @Primates  [S:55] RepbaseID: XX
tggggggaggggccaagatggccgactagaaacagctgcggtcggaggctcccaccgagaagaacgaaaacggcgagtgaatcctgcaccggcaactgaggtatccaggttctctcattgggactgactaggcggttggcgcgacccacggagagcgaggaaaagcagggtggngcgacggcccacctgggagccgcacggggcaaggggagctcccacccccagccaagggaggcggtgagtgatcgtgctaccctgcccgggaaaccacgctttttccacggatctgtgcaacccgcggatcaggagatccccctcgtgagcccacgccaccagggccttgggtcccaagcacagagctgtgcagattctcagcggccactcggctggagactgcctaagactaccgagttcccggggggaggggcggcngccatcactgcagctccagtctgccgttttcccctgccggtgccggggagactgggcggtttggacccaggaggaattccccacagcgcagcacagcggctgtggcagatcgtggccagactgcctctttaggccggaccctgacccatccctcctcactgggcggggcctccctgcaggaatttcagcaactccagccaggggtttagggacagaactctgatctccctgggactgagcccctggggggaggggcggccgcggtctccgcggatcagcagacttagtctttccccctgctggctctgaggaatccgggcagtccggacgagtgggattccccccagcgcagcgcaccccctccgccaaggggcagccagagtgcttcgttaagcgggtcccngatcccgtgcctcctgactgggtgagaccccccaacaggggtcgccagacaccttatacaggagcgttcccgctggcatcaggtcggtgcccctctgggacggagatcccagaggaaggagcaggcagccatctttgctgttctgcagcctccactggtgacacctccaggtgcgggagggacccaggcgaatagggtctggagtggacccccagcaaaccgcagcagccctacggaagaggggcctgactgttaaaagaaaaacaaacaaacagaaagcaacaacaacagcatcaacaaaaaagtccccacaaaaaccccatccaaaggtcagcagcctcaaagatcgaagctagataaactcacgaagatgagaaagaatcaacgaaaaaacgctgaaaactcaaaaagccagagtgcctcttctcctccaaatgatcgcaacacctctccagcaagggcacagaactgggcggaggctgagatggatgaattgacagaagtaggcttcagaaggtgggtaataacgaacttcgctgagctaaaggagcatgttctaacccaatgcaaagaagctaagaaccatgataaaacattacaggagctgttaaccagaataaccagtttagagaggaacataaatgacctgatggagctgaaaaacacaacacgagaacttcacaatgcaaccacaagtatcaatagccgaatagaccaagcggaggaaagaatttcagagcttgaagactatcttgctgaaataagacaggcagacaagattagagaaaaaagaatgaaaaggaatgaacaaaacctccgagaactatgggattatgtaaaaagaccgaacctatgactgattggggtacctgaaagagacggggagaatggaaccaagttggaaaacatacttcaggatatcatccaggagaacttccccaacctagcaagacaggccaacattcaaattcaggaaatccagagaaccccagtaagatactccatgagaagatcaaccccaagacacataatcatcagattctccaaggtcgaaatgaaggaaaaaatgttaagggcagccagagagaaaggccaggtcacctacaaagggaagcccatcagactaacagcggacctctcagcagaaaccctacaagccagaagagattgggggccaatattcaacattcttaaagaaaagaatttccaacccagaatttcatatccggccaaactaagcttcataagcgaaggagaaataaaatccttttcagacaagcaaatgctgagggaattcgtcaccaccaggcctgccttgcaagagctcctgaaggaagcactaaatatggaaaggaaaaaccgttaccagccactgcaaaaacacactgaagtacaaagaccaatgacactatgaagcaactacatcaacaagtctgcaaaataaccagctagcatcatgatgacaggatcaaattcacacataacaatattaaccttaaatgtaaatgggctaaatgccccaattaaaagacacagaatggcaagctggataaagagtcaagacccatcggtgtgctgtattcaagagacccatctcacgtgcaaagac
>L1PA11_3end#LINE/L1 @Primates  [S:45,55] RepbaseID: L1PA11XX
ctaatatccagcatctacaaggaacttaaacaaatttacaagaaaaaaacaaacaaccccattaaaaagtgggcaaaggacatgaacagacacttctcaaaagaagacatacatgtggccaacaaacatatgaaaaaaagctcaacatcactgatcattagagaaatgcaaatcaaaaccacaatgagataccatctcacgccagtcagaatggctattattaaaaagtcaaaaaacaacagatgctggcgaggttgtggagaaaaaggaacgcttttacactgttggtgggagtgtaaattagttcaaccattgtggaagacagtgtggcgattcctcaaagacctagaggcagaaataccatttgacccagcaatcccattactgggtatatacccaaaggaatataaatcattctattataaagatacatgcacgcgtatgttcactgcagcactattcacaatagcaaagacatggaatcaacctaaatgcccatcaatgatagactggataaagaaaatgtggtacatatacaccatggaatactatgcagccataaaaaggaacgagatcatgtcctttgcagggacatggatggagctggaagccattatcctcagcaaactaacgcaggaacagaaaaccaaataccgcatgttctcacttataagtgggagctgaatgatgagaacacatggacacatggwggggaacaacacacactggggcctgtcggagggtggggggtgggaggagggagagcatcaggaagaatagctaatggatgctgggcttaatacctaggtgatgggatgatctgtgcagcaaaccaccatggcacacgtttacctatgtaacaaacctgcacatcctgcacatgtacccctgaacttaaaataaaagttgaaaaaaaaaaaa
>L1PA12_3end#LINE/L1 @Primates  [S:45,55] RepbaseID: L1PA12XX
ctaatatccagcatctataaggaacttaaacaaatttacaagaaaaaaacaaacaaccccattaaaaagtgggcaaaggacatgaacagacacttctcaaaagaagacatacatgtggccaacaakcatatgaaaaaaagctcaacatcactgatcattagagaaatgcaaatcaaaaccacaatgagataccatctcacaccagtcagaatggctattattaaaaagtcaaaaaataacagatgctggcgaggttgtggagaaaaaggaatgcttwtacactgttggtgggagtgtaaattagttcaaccattgtggaagacagtgtggcgattcctcaaagacctaaagacagaaataccattcgacccagcaatcccattactgggtatatacccaaaggaatataaatcattctattataaagacacatgcacgcgtatgttcattgcagcactattcacaatagcaaagacatggaatcaacctaaatgcccatcaatgatagactggataaagaaaatgtggtacatatacaccatggaatactatgcagccataaaaaagaacgagatcatgtcctttgcagggacatggatggagctggaggccattatccttagcaaactaacgcaggaacagaaaaccaaataccgcatgttctcacttataagtgggagctaaatgatgagaacacatggacacatagaggggaacaacacacactggggcctatcggagggtggagggtgggaggagggagaggatcaggaaaaataactaatggatactaggcttaatacctgggtgatgaaataatctgtacaacaaacccccatgacacacgtttacctatgtaacaaacctgcacatcctgcacatgtacccctgaacttaaaataaaagttaaaaaaa
>L1PA12_5end#LINE/L1 @Primates  [S:55] RepbaseID: L1PA12_5XX
ggaggtggccaagatggccgactagaagcagctagtgtgtgtggctctcacggagaggaacggaaggggcgagtaaatacagcaccttcaactgaaacatccaggtactcgcattgggactaatcaaggaaacaactcgacccacggagaatggagaaaagcaaggcaggacgacggcccacccgggagcgacacggagccaggggaacctcccctgcccagggaagcggtgagtgaatgtgcgaccccgggaaaccacgcttctcccatggatctttgcaaccctcgggtcaggagatcccctcgtgaacccactccaccagggccttcagtctgacacacagagctacgtggagtctcggcagagcagccgctcaggcacgcgcggagacccnggagccttagatacccgggctttctgggcttcccggcaaaagtagctgcaactccggcaaagtgggaggttagacccccgtacatacccctaggaaagaggctgaatccagggggctgagcagcgacagcctgcaggccccacttccacggcacctcacaggataagacccactggcttggaattccagccagccaccggtagcagcgttgcacctccctgaganggagctcccagggggaggggcgggccgccatctttgctgtttgggcgacttagccattccagccttcgggctttggagagtccaagctgaccgggggcggaagggatcccccagcacagcacagctgctctaccaaaacgtggccagactgcttctttaagcgggtccccgatcccgttcctcctcactgggcgggacctcccaaccggggcctccagccacccccgccggtgttctccggccgacagagatttgaaacctccctgggacggagctcccagagggaggggcgggccgccatctttgctgtttgggcgacttagccgttccagccttcgggctttggagagtccgagccgaccgggggcggaagnggtcccccagcacagcacagctgctctacgaaaacgtggccagactgcttttttaagcgggtccccgatcccattcctcctcactgggcgggacctcccaaccggggtctccagccacccctgccggtgttctccggccgacagagatttswaacctccctgggacggagctcccagagggaggggcgggccgccatctttgctgtttgggcgacttagccgttccagccttcgggctttggagngtccgaggcgaccgggggctgaagcggacccccagcacagcacagctgctctacgaaaacgtggccagactgcttttttaagcgggtccccgatcccattcctcctcactgggcgggacctcccaaccggggtctccagccacctcctacaggtgcnttcgggccggcaacaggtccgtacctccctgggacggagctcccagagggaggggcaggctgccatctttgctgtttcgcagccttcactggtgatacctccaggtactggaaaatccgaggcgactagggactggagcgggcccccagcataccgcagcagccctacggaaaagtggccagactgttacgtgggtgcccgttcccatatctcctcaccgggcaggtcctccaggcctgggcctccagccaccccccgccagagctatcgagccagtagcaactcggcaactccctggacagagcctccaggggcaactgaaagcctctctgccactgcctctgcagtggaactgcccttgctaccctcggactaacgaaggagcaaagaccctaagtgccttatccacacctccaacaagctgcagtcgacccaaggagaggaggccagtccgtctcccacgggtcccacacaccccccactgctcgtcaccagacagggaacccctggcttgggcccacagcacagaccctccatcctgggctgattgcactgagcgattgctgacctgcatctctctggggtggagcccccaggagacaagcaaangacccttggccacaaccactactaaggtcccttcctctgctgcctccaagttggggaaggaacataaacactgagatcgccccagagctgcagtgggcagcccaggagtgccaagccacgatctacagccagcactcaagggggagaggaacccacactttcagagcattgagagggaacacggctgcaactgtgaggaaacataggggagccacacaaccgagcaagagtctaccaactgaccaataagcctaagtgccacctgctggatcacaccccaaagcttcaacaccaaaaatacctcactaacatacccccctctgaaaccagagacaagaagtcagcttcaaataaagaccctgcacaaagcctcggcccggtgaaaacatccagaaaagaagtctattgactgtactcaatctacactgcagttaaaggaacacccacacgcagagatgagaaagaaccaacgcaagaactccggtaactcaaatggccagagtgtcgtatgtcctccaaacgaccgcaccagttctccaacaagagttcttaaccaggctgaactggctggaatgacagaaatagaattcagaatatggataggaacgaagatcattgagattcaggaggatggcaaaacccaatccaaggaaaataagaatcacaataaagcgatacaggagctgaaggacgaaatagccggtataaaaaagaacctaacggatctgacagagctgaataacacaatacaagaatttcacaatgcaatcacaagtattaacagcagaataaaccaagctgaggaaagaatctcagaacttgaagactggttctctgaaataagacagtcagacaaaaataaagaaaaaagaataaaaaggaatgaacaaaacctccgagaagtatgggattatgtaaagaggccaaatctatgaatcactggcatccctgaaagggagggggagaaagcaaacaacttggaaaacatatttcaggatatcgtccatgaaaacttccccaaccttgctagagaggccaacagtcaaattcaggaaatacagagaact
>L1PA13_3end#LINE/L1 @Primates  [S:45,55] RepbaseID: L1PA13XX
ctaatatccagcatctataaggaacttaaacaaatttacaagaaaaaaacaaacaaccccattaaaaagtgggcaaaggacatgaacagacacttctcaaaagaagacatacatgcggccaacaatcatatgaaaaaaagctcaacatcactgatcattagagaaatgcaaatcaaaaccacaatgagataccatctcacaccagtcagaatggctattattaaaaagtcaaaaaataacagatgctggcgaggttgcggagaaaaaggaacgcttatacactgttggtgggagtgtaaattagttcaaccattgtggaagacagtgtggcgattcctcaaagacctaaagacagaaataccattcgacccagcaatcccattactgggtatatacccaaaggaatataaatcattctattataaagacacatgcacgcatatgttcattgcagcactattcacaatagcaaagacatggaatcaacctaaatgcccatcaatgatagactggataaagaaaatgtggtacatatacaccatggaatactatgcagccataaaaaagaatgagatcatgtcctttgcagggacatggatggagctggaggccattatccttagcaaactaacgcaggaacagaaaaccaaataccgcatgttctcacttataagtgggagctaaatgatgagaacacatggacacatagaggggaacaacacacactggggcctattggagggtggagggtgggaggagggagaggatcaggaaaaataactaatgggtactaggcttaatacctgggtgatgaaataatctgtacaacaaacccccatgacacaagtttacctatgtaacaaacctgcacatgtacccctgaacttaaaataaaagttaaaaaaaaaaa
>L1PA13_5end#LINE/L1 @Primates  [S:55] RepbaseID: L1PA13_5XX
aggggggncgggcaagatggccgactagacgcagccaggtggaacagctgccaccgagggaccgggacgactggcgcactcctaacagatcttcagagggaaggcactgagagtggacggagggaagacacagaagctgggctgaagngggaggaagctgggaaccctgcacggggctaccgcgcaccgggactcgttcctggcccccaatgactccgggggaacgggtgagttgaactggcaaggagcaacccgctctcgccacgggcctctggaatcccggcaggaggagacccctcgaccaccacggacacttgagttggcagggagagctgcttagagaagtggtaggggcagcacnccagccggtgcggagcccagagggtttggtgcgggagcgtctgtagtggagcacggccagggacgcccatccccctaggctcgacttgctcccataggagactttagccctaggggaactgtcggacctgaactctgcagggcggtcttgcccatcagatggggccggtccgacctgagcaccccttggtctgctggcctctcccggggccccagcctggccgcgcctgcttgcagngcagcctcgggtgccctgggggcccgcatcatagctcctgcgctggcggaccgtgcctgaccggcggagagctccagcagggcggcccccacggccacgcaccagcccgcccgctccctccccncactgcagcttcccccgggcccacggccaccccccacatcgctttgccggcgcgtgtgtgcgcgggcggattttgccttccctgccccgccagcacgcgtgtgcgcgtgcaccctgccctgccactgctgcggcgngagtgcactccgcccccccttcccccgccgcaccgccattgcagtcggagccttggcgggcacagagcccgccagccccgcccccgccagcgccccgcccctgcgccaacactgccgcnggagtgaaactaggcacggagaacagcggaccctcccccgccctgagcggccaccnccgcctgcgtgaacgcgcacagagggcgcacacagncctgcgcccgccagcgccccgcccccatgctaacaccaccaccagcgcgaccacgcgcacagtcgccagcgggggcccctcnccnccccgagccgtgctgcctctgccgctgctgtgaacgcccgcacggaggcnggcaccccggcacccgctagcaccctgccgcagctgacgagcgtgcaccccgccgcgctgccgctgccgctgctgctggcacgtgcgaacgaggacggatcccgctgccaccgccctacgaaacgctttggctggcaccacccatcggagtgtngtgaccagcggtccgggagcacctcggcccccccagcgcagcgggttcctaacctcgaggagccagagaacaaagccggggcccgatacnagtcccccagagttagagcacgcagtccaggagtcgngagctgagccttggccccctaaaatcttccagaaatgaagccagtcgactgaacccaccttataccacaatcaaaccctcaaggtcatcaaataggataaaagaaaaaaaaaccatccaaaggncagcaacttcaaagattgaaggaacatcagcccacaaagatgagaaagaaccagcgcaagaactctgacaactcaaaaagccagagtgccttctttcctccaaacgaccgcactanctctccagcaagggttctgaaccgggctgagatggctgaaatgacagaaatagaattcagaatatggataggaacgaagatcatcgagatgcaggagtacgttgaaacccaatccaaggaagctaagaatcacaataaaacgatacaggagctgacagacaaaatagccagtatagaaaagaacgtaactgacctgatagagctgaaaaacacactacaagaatttcataatgcaatcacaagtattaatagcagaatagaccaagcngaggaaagaatctcagagcttgaagactggctttctgaaataagacagtcagacaagaatagagaaaaaagaatgaaaaggaacgaacaaaacctccgagaaatatgggattatgtaaagagaccaaatctatgactcattggtgtccctgaaagagatggggagaatggaagcaacttggaaaacatatttcaggatatcatccatgagaacttccccaacctagctagagaggccaacattcaaattcaggaaatgcagagaaccccagcaagatacttcacaagaagatcatccccaagacacataatcatcagattctccaaggtcgaaatgaaagaaaaaatgttaaaggcagctagagagaaaggtcaggtcacctacaaagggaagcccatcagactaacagcggacctctcagcagaaaccctacaagccagaagagattgggggccaatattcaacattcttaaagaaaagaaattccaaccnagaatttcatatccggccaaactaagcttcataagcgaaggagaaataagatccttttcagacaagcaaatgctgagggaattcgttaccaccagacctgccttacaagagctcctgaaggaagcactaaatatggaaaggaaagaccgttaccagccactacaaaaacacacttaagtacacagaccagtgacactataaagcaaccacacaaacaagtctgcataataaccagctaacancatgatgacaggatcaaatccacacatatcaatactaaccttgaatgtaaacgggctaaatgccccaattaaaaggcacagagtggcaagctggataaagaaccaagacccantggtatgctgtcttcaagagacccatctcacatgcaatgac
>L1PA14_3end#LINE/L1 @Primates  [S:45,55] RepbaseID: L1PA14XX
ctaatatccagcatctataaggaacttaaacaaatttacaagagaaaaacaaacaaccccattaaaaagtgggcaaaggacatgaacagacacttctcaaaagaagacatacatgcggccaacaagcatatgaaaaaaagctcaacatcactgatcattagagaaatgcaaatcaaaaccacaatgagataccatctcacaccagtcagaatggctattattaaaaagtcaaaaaataacagatgctggcgaggttgcggagaaaagggaacacttatacactgttggtgggagtgtaaattagttcaaccattgtggaaagcagtatggcgattcctcaaagagctaaaagcagaactaccattcgacccagcaatcccattactgggtatatacccagaggaatataaatcattctaccataaagacacatgcacgcgaatgttcattgcagcactattcacaatagcaaagacatggaatcaacctaaatgcccatcaatgacagactggataaagaaaatgtggtacatatacaccatggaatactatgcagccataaaaaagaacgagatcatgtcttttgcgggaacatggatggagctggaggctattatccttagcaaactaacgcaggaacagaaaaccaaataccgcatgttctcacttataagtgggagctaaatgatgagaacttatgaacacaaagaaggaaacaacagacactggggtctacttgaggggggagggtgggaggagggagaggagcagaaaagataactattgggtactgggcttaatacctgggtgatgaaataatatgtacaacaaacccccgtgacacgtgtttacctatgtaacaaaccttcacatgtacccccaaacctaaaataaaagttaaaaaaaaa
>L1PA14_5end#LINE/L1 @Primates  [S:55] RepbaseID: L1PA14_5XX
agggggcggggccaagatggcagactagaagcagctcatgtgcgccgctctcacggagaggaaacaaaagggctagtgaacactgaccctgcaggccgatcatctgagaaaccacgttgggatccatcaaggcagcaggggaacacagagagcagagaggagcgaagctgggcaccagcctgtctgggctcagcgtggagccaggagaacctctccaacacgggaaagggtgagtgagtgagagcccccagggggattcacgctctccacagggacctgtgcaagactgggaatgggagaatccccctggcccccccgcgcnccacccccccaccctgcttctagactgaggcagagagccacccggacgttttgcgggggcaactctcgagtccaaggggacctctacaagccttgggccccggagcagaccagcaccggcgccatagccccaatagaggccgcagttgcggtgcctgggagcagtaagattgctccacccccccttgccggacggggctcggcgccagcttccggcccagcggtcccgcttcngcctgaactcggccggccactccacccacccccgccactggtagccaggcgggcaacgcttgctagagcttccagcccagtggtcccgcttctgtgtgaactcagctggagggcgcagcctcctgttgtcccaggaaacacccggacggcagggcaggtgaccccacccacccccgccactggtagccaggcgggcaacgcctgctagagcttccggcccagcggtcccgcttctgtgtgaactcagccggagggcgcagcctcctgttgtcccgggaaacacccagacggcagggcgcgtgaccccacccacccctgccactggtagccaggcgggcaacgcctgctagagcttccggcccagcggtcccgcttctgtgtgaactcagccggcgggcgcagcctcctgttgtcccaggaagcacccagacggcagggcgggcgnccccacccacccccgccgctggtagccaggcgagccatgcctgctagagcttccggcccagcggtcctacttctgcctgaatttgccgaggggcgcagcctcctgttgccctggaaacacccggacggcagggcgggcaactccacccacccccgcctctcgtagccagatgggccacacccgctagagcttccagcccagcggtcctgcttctgcctgaactctgcgggcaggcgcaaccccgtgtttccccaggaagcacacggacagcagattagggctgacctggcaaggatacggcttgtctgccaactgcggcccctgcctgagggagccccgtggaccagaacacccaacaaaagaaacgcgggcacggagacagtaatcggagggggctcctccaagacccaggagcggactagaatcgaagccagtcgaccgaacccaccttataccataatcaaacccccaagggcatcaaagaaganaaaagaaaaaaaaacccatccaaaggacagcaacttcaaagactgaaggaacatcagcccacacagatgagaaagaaccagcgcaagaactctggcaactcaaaaagccagagtgtcttcttacctccaaacgaccacactagttccccagcaatggttcttaaccaggctgaaatggctgaaatgncagaaatagaattcagaatatggataggaatgaagatcatcgacattcaggagaaagtcgaaacccaatccaaggaatctaaggantacaataaaacaatacaggagntganagacgaaatggccattntaagaaagaaccaaactganctgatagagctgaaaaacncactncaagaatttcataatgcaatcgcaagtattaacagcagaatcgaccaagctgaggaaagaatctcagagcttgaagactggctctccgaaataactcagtcagacaaaaataaagaaaaaacaataaagaagaatgaacaaaacctccgagaaatatgggattatgtaaagagaccaaatctatgactcattggcgtccctgaaagagagggagagaaagcaagcaacttggaaaacatatttcaggatatcatccatgaaaatttccccaacctcgctagagaggccaacattcaaatccaggaaatgcagagaacccctgcgagatactacacaagaagaccatccccaagacacatagtcatcagattctccaaggtcgaaatgaaagaaaaaatgttaaaggcagctagagagaaggggcaggtcacctacaaagggaaccccatcaggctaacagcggacctttcagcagaaaccctacaagccagaagagattgggggcctatattcagcattcttaaagaaaagaatttccaaccaagaatttcatatccagccaaactaagcttcataagcgaaggagaaataagatccttttcagacaagcaaatgctaagggaatttgttaccaccagacctgccttacaagaggtcctnaagggagcgctaaatatggaaaggaaagaccgttaccggccactacaaaaacacacttaagtacatagaccagtgacactataaagcaaccacacaaacaagtctgcataataaccagctaacaacatgatgacaggatcaaacccgcacatatcaatactaaccttgaatgtaaatgggctaaatgccccaattaaaaggcacagagtggcaagctggataaagaagcaagacccaacggtatgctgtcttcaagagacccatctcacatgcaatgac
>L1PA15-16_5end#LINE/L1 @Primates  [S:55] RepbaseID: L1PA16_5XX
ttttttttcccaagatggcagattagaggctttcagcgtgcctcagccacttggaaatagcaagatagtacataaagatcaactctgtgagctttaattcaagaaggaaaatgggaatccactggaatcgtgaaggacaccccagatcccggggaggagaatgcnggcaaacagcccccgtgacggcgtccggctgataaaagtgagtgaagccccagtacgtgagagaggcagagagcctccctctgtgactcacctttccactggggatctgagcaacccaggccgagggagagcactttgtttctcccaagccctggagctaacttggggagaggcttggagacgctgtgagggaaagacaccgggaaaagctgcaggcattttcccagacccgggactgagagcaggacgccatttttaatctgggcgcatacaaagtcagccattctttggtgacccggcagcgtggccgcgcaggcattttagtctcgggccagagattggagcgcctgctctggagcggggtaggggcctccacagccagaactgtggaaagcgcctcagcagtaggcgctggaattgtgctctcccccatcgcaagcctggggcgggaggagagctgctacagctgcagtttctcctgggcggcgagacttgcagccagggccagcttggcgacctggaaccggtctgcgtgtgccattgctgggtgccccagcctgctcccctgagatcgtggtgcagcggggccctctccgctccacgcccaggcagatctccaggcattcggagcacccgctcgcctggatcagcagcctgagccgccccacccttcctgtgcagagatcgtggtgcagcggggccctctctgctccacgcccaggcagatctccaggcattcggagcacccgctcgcctggatcagcagcctgagccgccccacccttcctgtgcagagatcntggtgcagcggggccctctctgctccacgcccaggcagatctccaggcattcggagcacccgctcgcctggatcagcagcctgagccgccccacccttcctgtgcagagatcntggtgcaggggggccctctccgctccacgcccaggcagatctccaggcatctggagcacccgctctcctggattagnagcctaggccgccccacccttcccgtgcagagaacttggggccgaggaggtttcccagctccatgcctaggcacacctctgggcgcttggtggccgcccactggattctccctcggcgctggtgcttgtgcctgccatcgggggacctgtaggtgggcctgcccggtccggccccgcccatcttggcccccgcccccccagggctgagcagggagctcagaccactgtgcactccacggatcagcccattgcctgaggcaacagagagcttctcccagtaaacaaggatcaagtatatacccagccacgttggccgcagccggctcttacccataagcgccatctactggcttgtaggtcgaactgcacagcccaatataaaacctgccganagaagtgcatagggctatagaagcaaagccaaaagaccctacccagcattctctacagtcacaccccctagggagggggggaaagggaaagggaaagaaaaaaataataatattatagggaaagaaagaaaagaaaaaatcctacccgcatgaaaataattacaaaaattagaagtgccagcatctccagatgagaaggaaccagcgcaagaattctggcaccatgaaaaatctgaatgtagtgacaccaccaaaggatcacactagctctccagcaatggtccctaaccaaaatggaaactcagaaatgacagataaagaattcaaagcatggattgcaaggaagctcaatgagatccaagacaaggttgaaaatcaacacaaagaaacttctaaagcaatccaggaaatgaaggaagagataaacatcttaaaaagaaatcaatcagagcttctggaattgaaaaactcacttaaggaatttcaaaatacaattgaaagctttatcaatagactggaccaagcagaagaaagaatttcagagcttgaagaccggtctttcgaactaacccagtcagacaaaaataaagaaaaaagaattttaaaaaatgaacaaagtctttgagaaatatgggattatgtaaagcgaccaaacctacgaattattggcattcctgagagagaaggagaaaaagtaaacaacctggaaaacatatttgagggaataattcaagaaaatttccctaatcttgctagagaggtagacatccagatacaagaaatccagagaacacctgcgagatactatacaaaatgaacatcaccaaggcatatagtcaccagactgtccaaggtcaacgctaaagaaaaaaatcttaaaggcagctagagaaaaaggtcagatcacgtacaaagggaaccccatcaggctaacagcggacttctcagcagaaaccttacaagccaggagagattgggggcctattttcagcattcttaaagaaaagaaattccaaccaagaatttcatatcccgccaaactaagcttcataagcgaaggagaaataaaatcttttccagacaagcaagcgctaagggaattcgttaccactagaccagccttacaagagatccttaagggagttctaaacatggaaacgaaagaacgatacctgctaccacaaaaacacacttaagtacatagcccacagaccctataaagcaaccacacaatagaaactacaaagcaaccagctaacaacttcacgataggatcaaaacctcacatatcaatattaaccttgaatgtaaatggtctaaatgccccacttaaaaggcacagagtggcaagttggataaaaaaacaagacccatccgtctgctgtcttcaagagacccatctcacacgtaacgac
>L1PA15_3end#LINE/L1 @Primates  [S:45,55] RepbaseID: L1PA15XX
ctaatatccagaatctataaggaacttaaacaaattaacaagcaaaaaacaaacaaccccattaaaaagtgggcaaaggacatgaacagacacttctcaaaagaagacatacacgtggccaacaagcatatgaaaaaatgctcaacatcactaatcattagagaaatgcaaatcaaaaccacaatgagataccatctcacaccagtcagaatggctattattaaaaagtcaaaaaataacagatgctggcgaggttgcggagaaaagggaacgcttatacactgctggtgggaatgtaaattagttcagccattgtggaaagcagtttggcgatttctcaaagaacttaaaacagaactaccattcgacccagcaatcccattattgggtatatacccaaaggaatataaatcattctaccataaagacacatgcacgcgtatgttcatcgcagcactattcacaatagcaaagacatggaatcaacctaaatgcccatcaacggtagactggataaagaaaatgtggtacatatacaccatggaatactacgcagccataaaaaagaacgagatcatgtcctttgcagcaacatggatggagctggaggccattatcctaagcgaactaacgcaggaacagaaaaccaaataccgcatgttctcacttataagtgggagctaaacattgagtacacatggacacaaagaagggaacaacagacaccggggcctacttgagggtggagggtgggaggagggtgaggatcgaaaaactacctatcgggtactatgcttattacctgggtgacgaaataatctgtacaccaaacccccgtgacacgcaatttacctatataacaaacctgcacatgtacccctgaacctaaaataaaagttaaaaaaaaaaaaa
>L1PA16_3end#LINE/L1 @Primates  [S:45,55] RepbaseID: L1PA16XX
ctaatatccagaatctataaggaacttaaacaattcaacaagcaaaaaacaaataaccccattaaaaagtgggcaaaggacatgaacagacacttctcaaaagaagacatacaagcggccaacaaacatatgaaaaaatgctcaacatcactaatcatcagagaaatgcaaatcaaaaccacaatgagataccatctcacaccagtcagaatggctattattaaaaagtcaaaaaacaacagatgctggcgaggctgcggagaaaagggaacgcttatacactgttggtgggaatgtaaattagttcagccactgtggaaagcagtttggagatttctcaaagaacttaaaacagaactaccattcgacccagcaatcccattactgggtatatacccaaaggaaaataaatcattctaccaaaaagacacatgcactcgtatgttcatcgcagcactattcacaatagcaaagacatggaatcaacctaggtgcccatcaacggtggactggataaagaaaatgtggtacatatacaccatggaatactacgcagccataaaaaagaatgaaatcatgtcctttgcagcaacatggatgcagctggaggccattatcctaagcgaattaacgcaggaacagaaaaccaaataccgcatgttctcacttataagtgggagctaaacattgggtacacatggacataaagatgggaacaatagacactggggactactagaggggggagggagggaggggggcaagggttgaaaaactacctattgggtactatgctcactacctgggtgacgggatcattcgtaccccaaacctcagcatcacgcaatatacccatgtaacaaacctgcacatgtaccccctgaatctaaaataaaagttgaaaaaaaaaaaa
>L1PA17_3end#LINE/L1 @Primates  [S:45,55] RepbaseID: XX
ctaatatccagaatctataaggaacttaaacaaatcaacaagmaaaaaacaaataaccccattaaaaagtgggcaaaggacatgaacagacacttctcaaaagaagacatacaagcggccaacaaacatatgaaaaaatgctcaacatcactaatcatcagagaaatgcaaatcaaaaccacaatgagataccatctcacaccagtcagaatggctattattaaaaagtcaaaaaataacagatgttggcgaggttgcggagaaaagggaacgcttatacactgttggtgggaatgtaaattagttcagcccctgtggaaagcagtttggagatttctcaaagaactaaaaatagaactaccattcgacccagcaatcccattactgggtatatacccaaaggaaaataaatcgttctaccaaaaagacacctgcactcgtatgtttatcgcagcactattcacaatagcaaagacatggaatcaacccaggtgcccatcaacggtggactggataaagaaaatgtggtacatatacaccatggaatactacgcagccataaaaaagaatgaaatcatgtcctttgcagcaacatggatgcagctggaggccattatcctaagcgaattaacgcagaaacagaaaaccaaataccgcatgttctcacttataagtgggagctaaacattgggtacacacggacacaaagatgggaacaatagacactggggactccaaaaggggggagggagggaggggggcaagggttgaaaaactacctattgggtactatgttcactatttgggtgatgggatcantagaagcccaaacctcagcatcacgcaatatacccatgtaacaaacctgcacatgtaccccctgaatctaaaataaaaattgaaaaaaaaaaaa
>L1PA17_5end#LINE/L1 @Primates  [S:55] RepbaseID: L1PA17_5XX
tttttttttcaagatggctgactagggacgtcggatgccagttctcctcagaaagaagatcaaagttacaggtgaatggtcatgatccgaatggaaaactgagggaagagagccaggacctgtcggagagcccacgggaagaagctggggtgcagaaaaggaaagcagcaagagtctggcagagattgacccccgaggaactcggagccccgcggaaagggtaggtgggggtgcttctctgctcccctcacccctgcgacaawctgctgaccgccaaactgttggggagcccctctgccctcgcgaccccgggcaatgctgtcggtggcgatttgggaacttcctggggacagagmaccgggtggccagctcgcgcaggtgtgcccgcactcccctcagacccgaactgagatggcgggcgccatactggttgtgcacccgttgtgggccactgccctgcccagggaacctcngcccttgagtcaccgcatcaccagatcccccgcaaacataccccacaacccgctctgactttggcaancacaggggaccagcgggtccccggggagctgcgggacccctggagatctagccctcggcgcgggccgcccctaagggaggggggagcgcagcccgccaaagccccccttgggacaaaggaaacgcgggcgcggcgccaatcgctgaagggggcagcaccagcggccgggaatagacgtggagagggggtcatctcccgctccccccgtccactgttgcggacgcagcagnggctctccccgctgggggccggcgcgngtgcacttggagaaagcgctttccagtgcttttcgcggtggctncacccccgctgaaagtgagcccgtgccgcttgggcttgcacaaagggcggggcccanctccccctccctacacagagtggcagcgtcccggcaacggaggacagacaagccacagagctgtctgctctggactgggggaagaggctctgccccgagcccattttggtggtagccgccagaggggcattttccgcggccctcagccacactgcggccnggagccaaaggacaatgtctntatgaactgaaggtcgtgagccctgcgacaggggcatgatagggaagcggatcgcgttcctgcctgcccaggacgaggagctggtgcagccccctcaccccctccccngagacctcagcgcaccccaacacgatctccccccaccacccccatcagggcaggtgcctccactcgtcatcagcctacccgagggcgagccggctcttactcttaagcgccacctactggactggagactgaactgcaccaccaaataaaaaacctgctgncagaagggcatagtgctagtgcatgagataagcttcctgagacctccgcactctcagccccgcaggagatagtgtgtcggctcatacgcccaatacatcgctacaacaagcagcatctgagaaagccaccgcacaaaagctatccacaaccaaggaacccatacagagccttggccccctgaaagcacccagaaacgaagccaaacgatcatacacaacatacaccacagtcataccctcaagggaaaaaagaataaaaaattaaaaagtcccatccaaacgatagcaaattcaaaaataagaagcgacagctccctcagatgagaaggaatcagcgcaagaactccggcagtacaaaaagncagagtgtttcgacacctccaaa
>L1PA7_3end#LINE/L1 @Primates  [S:45,55] RepbaseID: L1PA7XX
ctaatatccagaatctacaaggaacttaaacaaatttacaagaaaaaaacaaacaaccccatcaaaaagtgggcgaaggatatgaacagacacttctcaaaagaagacatttatgcggccaacaaacatatgaaaaaaagctcatcatcactggtcattagagaaatgcaaatcaaaaccacaatgagataccatctcacgccagttagaatggcgatcattaaaaagtcaggaaacaacagatgctggagaggatgtggagaaataggaacgcttttacactgttggtgggagtgtaaattagttcaaccattgtggaagacagtgtggcgattcctcaaggatctagaaccagaaataccatttgacccagcaatcccattactgggtatatacccaaaggattataaatcattctactataaagacacatgcacacgtatgtttattgcagcactgttcacaatagcaaagacttggaaccaacccaaatgcccatcaatgatagactggataaagaaaatgtggcacatatacaccatggaatactatgcagccataaaaaaggatgagttcatgtcctttgcagggacatggatgaagctggaaaccatcattctcagcaaactaacacaggaacagaaaaccaaacaccgcatgttctcactcataagtgggagttgaacaatgagaacacatggacacagggaggggaacatcacacaccggggcctgtcggggggtggggggctaggggagggatagcattaggagaaatacctaatgtagatgacgggttgatgggtgcagcaaaccaccatggcacgtgtatacctatgtaacaaacctgcacgttctgcacatgtatcccagaacttaaagtataataataaaaaaaaaa
>L1PA8A_3end#LINE/L1 @Primates  [S:45,55] RepbaseID: XX
ctaatatccagaatttacaaggaacttaaacaaatttacaagaaaaaaacaaacaaccccatcaaaaagtgggcaaaggatatgaacagacacttctcaaaagaagacatttatgcggccaacaaacatatgaaaaaaagctcaacatcactgatcatcagagaaatgcaaatcaaaaccacaatgagataccatctcacgccagtcagaatggcgattattaaaaagtcaggaaacaatagatgctggcgaggctgtggagaaataggaatgcttttacactgttggtgggaatgtaaattagttcaaccattgtggaagacagtatggcgattcctcaaggatctagaaccagaaataccatttgacccagcaatcccattactgggtatatacccaaaggaatataaatcattctactataaagacacatgcacacgtatgtttattgcagcactatttacaatagcaaagacatggaaccaacccaaatgcccatcaatgatagactggataaagaaaatgtggtacatatacaccatggaatactatgcagccataaaaaggaatgagatcatgtcctttgcagggacatggatgaagctggaagccatcatcctcagcaaactaacacaggaacagaaaaccaaacaccgcatgttctcactcataagtgggagttgaacaatgagaacacatggacacagagaggggaacaacacacaccagggcctgttggggggtggggggtgaggggagggaacttagaggatgggtcaataggtgcagcaaaccaccatggcacacgtatacctatgtaacaaacctgcacgttctgcacatgtatcccgkwwsttagaagaaatwaagaaaaaaaa
>L1PA8_3end#LINE/L1 @Primates  [S:45,55] RepbaseID: L1PA8XX
ctaatatccagaatctacaaggaacttaaacaaatttacaagaaaaaaacaaacaaccccatcaaaaagtgggcgaaggatatgaacagacacttctcaaaagaagacatttatgcggccaacaaacatatgaaaaaaagctcatcatcactggtcattagagaaatgcaaatcaaaaccacaatgagataccatctcacgccagttagaatggcgatcattaaaaagtcaggaaacaacagatgctggcgaggatgtggagaaataggaacgcttttacactgttggtgggagtgtaaattagttcaaccattgtggaagacagtgtggcgattcctcaaggatctagaaccagaaataccatttgacccagcaatcccattactgggtatatacccaaaggattataaatcattctactataaagacacatgcacacgtatgtttattgcagcactatttacaatagcaaagacttggaaccaacccaaatgcccatcaatgatagactggataaagaaaatgtggcacatatacaccatggaatactatgcagccataaaaaagaatgagttcatgtcctttgcagggacatggatgaagctggaaaccatcattctcagcaaactaacacaggaacagaaaaccaaacaccgcatgttctcactcataagtgggagttgaacaatgagaacacatggacacagggaggggaacatcacacaccggggcctgtcggggggtggggggcaaggggagggagagcattaggacaaatacctaatgcatgcggggcttaaaacctagatgacgggttgataggtgcagcaaaccaccatggcacatgtatacctatgtaacaaacctgcacgttctgcacatgtatcccagaacttaaagtaaaataaaaaaaaaaaaa
>L1PB1_3end#LINE/L1 @Primates  [S:45,55] RepbaseID: L1PB1XX
ctaatatccagaatctacaaggaactcaaacaaatcagcaagaaaaaaacaaacaatcccatcaaaaagtgggctaaggacatgaatagacaattctcaaaagaagatatacaaatggccaacaagcatatgaaaaaatgctcaacatcactaattatcagggaaatgcaaatcaaaaccacaatgcgataccaccttactcctgcaagaatggccataatcaaaaaatnaaaaaataatagatgttggcgtggatgtggtgaaaagggaacacttctacactgctggtgggaatgtaaactagtacaaccactatggaaaacagtgtggagattccttaaagaactaaaagtagatctaccatttgatccagcaatcccactactgggtatctacccagaggaaaagaagtcattatacgaaaaagatacttgcacacgcatgtttatagcagcacaattcgcaattgcaaaaatatggaaccagcccaaatgcccatcaatcaatgagtggataaagaaaatgtggtatatatataccatggaatactactcagccataaaaaggaacgaaataatggcattcgcagcaacctggatggaattggagaccattattctaagtgaagtaactcaggaatggaaaaccaaacatcgtatgttctcactcataagtgggagctaagctatgaggatgcaaaggcataagaatgatacaatggactttggggactcgggggaaagggtgggaggggggtgagggataaaagactacacattgggtacagtgtacactgctcgggtgatgggtgcaccaaaatctcagaaatcaccactaaagaacttattcatgtaaccaaacaccacctgttccccaaaaacctattgaaataaaaaaa
>L1PB2_3end#LINE/L1 @Primates  [S:45,55] RepbaseID: L1PB2XX
ctaatatccagaatctataaggaactcaaacaaatcagcaagaaaaaaacaaacaatcccatcaaaaagtgggcaaaggacatgaatagacaattctcaaaagaagatatacaaacggccaacaaacatatgaaaaaatgctcaacatcactaattatcagggaaatgcaaattaaaaccacaatgagatgccaccttactcctgcaagaatggccataattaaaaaatcaaaaaacaatagatgttggcgtggatgtggtgaaaagggaacacttttacactgctggtgggaatgtaaactagtacaaccactatggaaaacagtatggagattccttaaagaactaaaagtagaactaccatttgatccagcaatcccactactgggtatctacccaaaggaaaagaagtcattatatgaaaaagacacatgcacacgcatgtttatagcagcacaattcgcaattgcaaagatatggaaccaacctaagtgcccatcaaccaacgagtggataaagaaaatgtggtatatatacaccatggaatactactcagccataaaaaggaatgaaataatgtcttttgcagcaacttggatggagctggaggccattattctaagtgaagtaactcaggaatggaaaaccaaatatcgtatgttctcacttataagtgggagctaagctatgaggacgcaaaggcataagaatgatataatggactttggggactcagggggaagggtgggaggggggtgagggataaaagactacatattgggtacagtgtacactgctcgggtgatgggtgcaccaaaatctcagaaatcaccactaaagaacttatccatgtaaccaaaaaccacctgtacccccaaaaactattgaaataaaaaaa
>L1PB3_3end#LINE/L1 @Primates  [S:45,55] RepbaseID: L1PB3XX
ctaatatccagaatctacaaggaactcaaacaaatcagcaagaaaaaagcaaataatcccatcaaaaagtgggcaaatgacatgaacagacatttctcaaaagaagatatacaaatggccaacaaacatatgaaaaaatgctcaacatcactaatcatcagggaaatgcaaattaaaaccacaatgagataccaccttaccccagccagaatggccattattaaaaagtcaaaaaacaatagatgttggcgcggatgtggtgaaaagggaacacttatacactgctggtgggaatgtaaattagtacaacctctatggaaaacagtatggagatttctcaaagaactaaaagtagatctaccattcgatccagcaatcccactactgggtatctacccaaaggaaaagaagtcattatatcaaaaagacacctgcacgcgtatgtttatcgcagcacaattcacaattgcaaagatatggaatcaacctaagtgcccatcaaccgatgagtggataaagaaaatgtggtatatatacaccatggaatactactcagccataaaaaagaacgaaataatgtcttttgcagcaacttggatggaactggaggccattatcctaagtgaagtaactcaggaatggaaaaccaaataccgcatgttctcacttataagtgggagctaagctatgggtacgcaaaggcatacagagtggtataatggacattggagactcagaagnggggagggtgggaggggggtgagggatgaaaaactacctattgggtacaatgtacactactcgggtgatgggtgcactaaaatcccagacttcaccactatacaattcatccatgtaaccaaaaaccacttgtacccctaaagctattgaaataaaaaaa
>L1PB_orf2#LINE/L1 @Primates  [S:45,55] RepbaseID: L1PB2cXX
atgaatggaatagtacctcacatctcaatactaacattgaatgtaaatggcctaaatgctccacttaaaagatacagaatngcagaatggataagaattcaccaaccaactatctgctgccttcaggagactcacctaacacataaggactcacataaacttaaggtaaaggggtggaaaaagacattccatgcaaatggacaccaaaagcgagcaggagtagctattcttatatcagacaaaacaaactttaaagcaacagcagttaaaaaagacaaagagggacattatataatgataaaaggccttgtccaacaggaaaatatcacaatcctaaatatatatgcacctaacactggagctcccaaatttataaaacaattactantagacctaagaaatgagatagacagcaacacaataatagtgggggacttcaatactccactgacagcactagacaggtcatcaagacagaaagtcaacaaagaaacaatggatttaaactataccctggaacaaatggacttaacagatatntacagaacattccacccaacaactgcagaatacacattctattcancagcacatggaacnttctccaagatagaccatatgataggccacaaaacgagcctcaataaatttaagaaaattgaaattatatcaagcactctctcagaccacagtggaataaaactggaaatcaactccaaaaggaaccttcaaaaccatgcaaatacatggaaattaaataacctgctcctgaatgatcattgggtcaanaatgaaatcaagatggaaattaaaaaattcttcgaactgaacgacaatagtgacacaacctatcaaaacctctgggatacagcaaaggcggtgctaagaggaaagttcatagccctaaatgcctacatcaaaaagtctgaaagagcacaaacagacaatctaaggtcacacctcaaggaactagagaaacaagaacaaaccaaacccaaacccagcagaagaaaggaaataaccaagatcagagcagaactaaatgaaattgaaacaaacaaaaaaatacaaaagataaatgaaacaaaaagctggttctttgaaaagataaataaaattgatagaccattagcaagattaaccaagaaaagaagagagaaaatccaaataagctcaattagaaacgaaacgggagatattacaactgacaccacagaaatacaaaagatcattcaaggctactatgaacacctttacgcgcataaactagaaaacctagaggagatggataaattcctggaaanatacaaccctcctagcttaaatcaggaagaantaganaccctgaacagaccaataacaagcagcgagattgaaatggtaattnaaaaattaccaacaaaaaaaagtccaggaccagacggattcacagcngaattctaccagacattcaaagaagaattggtaccaatcctattgacactattccacaagatagagaaagagggaaccctccctaaatcattctatgaagccagtatcaccctaataccaaaaccaggaaaggacataacnaaaaaagaaaactacagaccaatatccctgatgaacatagatgcnaaaatccttaacaaaatactagctaaccgaatccaacagcatatcaaaaagataatccaccatgatcaagtgggtttcataccagggatgcagggatggtttaacatacgcaagtcaataaatgtgatacaccacataaacagaattaaaaacaaaaatcacatgatcatctcaatagatgcagaaaaagcatttgacaaaatccagcatccctttatgattaaaaccctcagcaaaatcggcatanaagggacataccttaatgtaataaaagccatctatgacaaacccacagccaacatnatactgaatggggaaaagttgaaagcattccctctgagaactggaacaagacaaggatgcccactctcaccactcctnttcaacatagtactggaagtcctagccagagcaatcagacaagagaaagaaataaagggcatccaaatcggtaaagaggaagtcaaactgtcgctgtttgctgatgatatgatcgtntacctagaaaaccctaaagactcctccagaaagctcctagaactgataaangaattcagcaaagtttcnggatacaaaattaatgtacacaaatcagtagctctnctatacaccaacagcgaccaagctgagaatcaaatcaagaactcaaccccttttacaatagctgcaaaaaaaataaaatacttaggaatatacctaaccaaggaggtgaaagacctctacaaggaaaactacaaaacactgctgaaagaaatcatagatgacacaaacaaatggaaacacatcccatgctcatggatgggtagaatcaatattgtgaaaatgaccatactgccaaaagcaatctacaaattcaatgcaattcccatcaaaataccaccatcattcttcacagaactagaaaaaacaatcctaaaattcatatggaaccaaaaaagagcccgcatagccaaagcaagactaagcaaaaagaacaaatctggaggcatcacattacctgatttcaaactatactataaggccatagtcaccaaaacagcatggtactggtataaaaataggcacatagaccaatggaacagaatagagaacccagaaataaacccaaatacttacagccaactgatcttcgacaaagcaaacaaaaacataaagtggggaaaggacaccctattcaacaaatggtgctgggataattggcnagccacatgtaggagaatgaaactggatcctcatctctcaccttatacaaaaatcaactcaagatggatcaaggacttaaatctaagacctgaaactataaaaattctagaagataacattggaaaaacccttctagacattggcttaggcaaggatttcatgaccaagaacccaaaagcaaatgcaacaaaaacaaagataaatagntgggacttaattaaactaaagagcttctgcacggcaaaaggaacagtcagcagagtaaacagacaacccacagagtgggagaaaatcttcacaatctatacatctgacaaaggactaatatccagaatctacaangaactcaaacaaatcagcaagaaaaaaacaaacaatcccatcaaaaagtgggctaaggacatgaatagacaattctcaaaagaagatatacaaatggccaacaaacatatgaaaaaatgctcaacatca
>L1PBa1_5end#LINE/L1 @Primates  [S:55] RepbaseID: L1PBA1_5XX
ggggatcatggcggacgggaggcaggactagattgcagctccggacagagcagcatgcggaggcttgcattgtgaattttagctccagatcgactgcaagaacaaaccagcaatcccgagaggacccacagaccctctgaaggaagcggactgctcctgcaggacccgggagacaccccaaatactgtgagtgccccaactgcggaagtgggaaagggagaccctcctctcccgaacacacacccccactggagaagctgaaggtctgtttgcgggagaagtttccgactttacctggagctgagtcaagttagagagccgagcgaaatacaggggtagaggaagcagcagaaaggccctgggagctcgctgggtccccaagcagcccattcctgcctggcaccacagggatccatcgggagggtggccagaggagcagggggtaaaactccacagggagaaggaattctctagctgaactttgtaacaatttgaacggggcgagaagcctcctggccagaactcgggggagggcgcgaatccggcgtgcagacttcacaggcaggggaagaactaaagcccttttctttcgcagctgggaggcggatagcctcgggcaagttttcaagcccgtctcgccctccgcctggaaacagactcggggctgttggggggggcacggtgggagtgagaccggcccttcggtttgcgtgggagctgggtgaggcctgtgactgccggctttcccccacttccctgacaacctgcatgactcagcagaggcagccataatcctcctaggtacacaactccagtgacctgggaatctcacccccatcccccacagcagccgcagcaagacccgcccaaggagagtctgagctcagacacgcctagccccgcccccacctgatggtccttccctatccaccctggtagcggaagacaaagggcatataatcttgggagttctagggccccgcccaccaccggtccctctccacactactacagctgatgctttctggaaagcgccacctcctggcaggaggccaaccagcacaaaaatagagcattaaaccaccaaagctaaggaccctcacggagtccattgcaccctccgccacctccaccagaacaggcgctggtatccacggctgagagacccatagacggttcacatcacaggactctgtgcagacaacccccagtaccagcccggagccgggtagactcgctgggtggctagacccagaagagagacaacaatcactgcagttcggctcacaggaagccacatccataggaaaagggggagagtactacatcaagggaacaccccgtgggacaaaagaatctgaacaacagccttcagccctagaccttccctctgacagagcctacccaaatgagaaggaaccagaaaaccaaccctggtaatatgacaaaacaaggctcttcaacaccccccaaaaatcacactagttcaccagcaatggatccaaaccaagaagaaatccctgatttacctgaaaaagaattcaggaggttagttattaagctaatcagggagggaccagagaaaggcaaag
>L1PBa_5end#LINE/L1 @Primates  [S:55] RepbaseID: L1PBA_5XX
ggaaaatggyggataggaggcaggactaacttgcagctcccacttggatggacagaacagyrtgtggagactcacaycatgaacttttgctccaagaactaccacaggaacataccaggaaaaccaaaagaattcacagaccctttgaaagaagtggcttgctrctgcaaactccatgagacagccraaaaactgtgagtgcccaaagtgtgagagggggaaagggggaaagtctgcctctgaacacacatcctcactggggaacctgaaaatccagatcacaggagaaggatttaaccttacctrgagctgaaatgaatttagagagccnagtgaaatataaaagtagaagaagcagtgggaagagccctgtaggcactcccagtccccagctcaagcccagggaagccatttctgactttatctcacaggggtccttggggagggctgccagtggaattggggaargaccacagggagaaggaaacttccagctgaactttgtaataatttygacygarcaygaattttcctggrcagaatccgggggatgaatgggaagtgctgcagataygagcacagaagccgcagctgatggtgtgggcaggcggggaggggcgangcctgaaagccctgcttgctttctcagyggggaggcttgtagcctggggcaagttctcagccctgctcaccggctgcctggaaataaacttggtgctgttgggggggcacagtgggagtgagactggccttgctggctgcatgggagctgggtgaggcctgtcactgctggctttcccccacttccctggtgacctgtatgacgcagcagcagaggcagccataatccccctgggaacataactccattggcctgagaaccacacccccatcccccacagcagccacagcaagcccygcccaaggagagtctgagctcagacaygcctaaccctgcccccacctgatggtctttctctaccyaccctggtagcygaagacaaargacataatctcttgggagctctatggccctgcccaccacctgagaaacctgaatacttatccaggtgaccctagggcaagcttgtatcctccctatactaccacagctgatgctctcttgaaagngccacctcctggctggaggccaaccaactcaagccattacagcaactcataacagaacaaccctgctccaaggaaggagaaaacaacagctaattccactgcctgcaacatcctggctaaccagaggtcctgagtctgtccacgtgacaacttcactgctagcataaccagcattcaagaaaaccagcacactaaacaaaactacaaccaaggaccctcacagagtccacttcactcccctgctacctccaccagagcaggtgctggtatccatggctgagagacctgaagatggatcacatcacaggactctttgcagacactccccagtaccagcccagagcctagtagctccactgggtggctagacccagaagagcaataacaatcactgcagtttrgctctcaggaagccccatccctaggggaagggggagagcaccacatcaagggagcaccccatgggacaaaagaatctgaacagcagcccttgagtcccagatcttccctctgacatagtctacccaaatgagaaggaaccagaaaaacaattctggtaatatgacaaaacaaggttctttaacacccccaaaagatcacactagctcaccagcaatggatccaaaccaagaagaaatctctgaattgccagaaaaagaattcagaaggttgattattaagctactcaaggaggcaccagagaaaggtgaaaaccaacttaaagaaattaaaaaaaatgatacaggatatgratggaaaaatctccagagaaatagatancataaataaaaaacaaactaatcacaacttctggaaatgaargacacacttagagaaatgcaaaatgcactggaaagtytcagcaatagaatcgaacaagtagaagaaagaacttcagagctcaaagacaaggctttcraattaacccaatccaacaaagacaaagaaaaaagaattttaaaaaaatgaacaaagcctccaagaagtttgggattatgttaaatgaccaaacctaagaataattggtgttcctgaggaagaagagaaatctaaaagtttggaaaacatatttgagggaataatygaggaaaacttccctggccttgctagagatctagacatccaaatacaagaagctcaaagagctcaaagaacacctgggaaattcatcacaaaaagatcatcacctaggcacatagtcatcaggttatctaaagtcaagatcaagacraaggaaagaatcttaagagctgtgaggcaaaagcatcaggtaacctataaaggaaaacctatcagattaacagcagatttctcagcagaaaccctacaagctagaagggattggggtcctatctttagcctccttaaacaaaacaattatcagccaagaattttgtatccagcraaactaagccttcataaatgaaggaaagatacagtctttttcagacaaacaaatgctgagagaattyrccactaccaagccagcactacaagaactgctaaaaggagctctaaatcttgaaacaaatcctcaaaatacaccaaaatagaacctccttaaagcataaatctcacaggacctataaaacaataacacaatgaaaaaaaaaaaaacaacaacaaaacaaacacacacacacaacaaacaaaaacaaacaaacaaacaaggtattcaggcaacaamtagcatgatgaatagaatagtacctcacatctcaatactaacattgaatgtaaatggcctaaatgctccacttaaaagatacagaatggcagaatggataagaattcaccaaccaagtatctgctgtcttcaagagactcacctaacacataa
>L1PBb_5end#LINE/L1 @Primates  [S:55] RepbaseID: L1PBB_5XX
aawccagacggcaggccttgagtcccagawctttccgctkggtgggaagtttctttcagcagaggcacagktgcagtgctgggctcagtggggaaagtctgcgcctctaccccaacagtcaggcagccctggtgmttgtgaagggtcttggagaagggattccttctccccctcacccaccactgcagacacagctggggcttctcccacaggaackcagcatgggtgcacctatagacagcctttctggaacaattcagggtgantgcatccccacaggaggagcgccctccaggttcaggcttgcacgagaggcagagtcacaattcctctctacttggaacatcaacattcctgcagatgaaaagaggtgcctgtctgatctgaatagctggaacactgggacaggagtgwggctgkgaggtggatmgctttcctgctggcctggcaggggagctgaggtggctcccacccttcmccctgaaaaaacctcagcgcatctmactgagagctcccccagccaccyccgtcaaggctgggacctctgcccaccattgggtattaaatctacccacctgctttagccacarctggtkyytacccakggayacctcccttactggcctgaagcctgaaccgtcaacccagtaaataaaatactggggaaaaattaaataaataaataaataaagtgcacaccactggggaacgagataagcttcaagagacctctgccattccaaccccacaggagacagtgaacycgctcacacaccaagcacattactactacaaccagcatctgagaaagccakcacacaaagactctctataaccaaggaactcatacagagtcttcacccctgaaagcacccagaaccaaattaggctacaataaactatawwcattaaagtcacatcctcaaggggaaaaaaaattaaaaagcacagtccaatcaaaaataaattcaaaaataattwgaagaaatagtctacccaaatgagaaggaaccagaaaaataattctggmaatatgacaaaacagggttctataacac
>Platy-1-1
GGGGAGCCGCAGTGGCTCAGGCCAGTTGTCCTGGCGCATGAGGAGGCGAGGTCAGGCGTT
CGAGGCCAGCCTGGGCAACATAGAAACCTCTCATCCATTAAAAA
>Platy-1-2
GGGGAGCCACGGTGGCTCAGGCCAGTTGTCCTGGCGCTTGAGGAGGCGAGGCTACGCGTT
CGAGGCCAGCCTGGGCAACATAAGAACCTCTCATTCATTGAAAA
>Platy-1-2a
GGGGAGCCGCGGTGGCTCAGGCCAGTTGTCCTGGCGCTTGAGGAGGCGAGGCTACGCGTT
CGAGGCCAGCCTGGGCAACATAAGAACCTCTCATTCATTAAAAA
>Platy-1-2b
GGGGAGCCGCGGTGGCTCAGGCCAGTTGTCCTGGCGCTTGAGGAGGCGAGGCTACGCGTT
CGAGGCCAGCCTGGGCAACATAAGAACCTCTCATCCATTAAAAA
>Platy-1-3
GGGGAGCCGCAGTGGCTCAGGCCAGTTGTCCTGGCGCTTGAGGAGGCGAGGCTATGTGTT
TGAGGCCAGCCTGGGCAACATAAGAACCTCTCATTCATTAAAAA
>Platy-1-4
GGGGAGCCGCGGTGGCTCGGGCCAGTTGTCCTGGCGCTTGAGGAGGCGAGGCTATGAGTT
CAAGGCCAACCTGGGCAACATAAGAACCTCTCATTCATTAAAAA
>Platy-1-4a
GGGGAGCCGCGGTGGCTCGGGCCAGTTGTCCTGGCGCTTGAGGAGGCGAGGCTATGCGTT
CAAGGCCAACCTGGGCAACATAAGAACCTCTCATTCATTAAAAA
>Platy-1-4b
GGGAGCCGCGGTGGCTCCGGCCAGATGTCCTGGCGCTTGAGGAGGCGAGGCTATGAGTTC
AATGCCAAGCTGGGCAATATGAGAACCTCTCATACATTAAAAA
>Platy-1-4b3
GGGAGCCGCGATGGCTCCGGCCAGATGTCCTGGCGCTTGAGGAGGCGAGGCTATGAGTTC
GATGCCAAGCTGGGCAATATGAGAACCTCTCATTCATTGAAAA
>Platy-1-5
GGGGGGCTGCGGTGGCTCATGCCAGTTGTCCTGGCGCTTGAGGAGGCGAGGCTATGCGTT
CGAGGCCAACCAACCTGGGCAACATAAGAACCTCTCATTCATTAAAAA
>Platy-1-6
GGGGAGCCGCGGTGGCTCGGGCCAGTTGTCCTGGCGCTTGAGGAGGCGAGGCTATGAGTT
CAAGGCCAACCTGAGCAACATAAGAACCTCTCATTCATTAACAA
>Platy-1-6a
GGGGAGCCGCGGTGGCTCCGGCCAGTTGTCCTGGCGCTTGAGGAGGCGAGGCTATGAGTT
CAAGGCCAACCTGAGCAACATAAGAAGCTCTCATTCATTAACAA
>Platy-1-6b
GGGGAGCCGCGGTGGCTCCGGCCAGTTGTCCTGGCGCTTGAGGAGGCGAGGCTATGAGTT
CAAGGCCAACCTGAGCAACATAAGAAGCTCTCATTGATTAACAA
>Platy-1-6c
GGGGAGCCGCGGTGGCTCCGGCCAGTTGTCCTGGCGCTTGAGGAGGCGAGGCTATGAGTT
CAAGGCCAACCTGAGCAACATAACAAGCTCTCATTGATTAACAA
>Platy-1-6x
GGGGGGCCGCGGTGGCTCCGGCCAGTTGTCCTGGCGCTTGAGGAGGCGAGGCTATGAGTT
CAAGGCCAACCTGAGCAACATAACAAGCTCTCATTGATTAACAA
>Platy-1-6d
GGGGGGCCGCGGTGGCTCCGGCCAGTTGTCCTGGCGCTTGAGGAGGCGAGGCCATGAGTT
CAAGGCCAACCTGAGCAACACAACAAGCTCTCATTGATTAACAA
>Platy-1-6e
GGGGGGCCGCGGTGGCTCCGGCCAGTTGTCCTGGCGCTTGAGGAGGCGAGGCCATGAGTT
CAAGGCCAACCTGAGCAACATAACAAGCTCTCATTGATTAACAA
>Platy-1-6f
GGGGGGCCGCGGTGGCTCCGGCCAGTTGTCCTGGCGCTTGAGGAGGCGAGGCCATGAGTT
CAAGGCCAACCTGAGCAACATTACAAGCTCTCATTGATTAACAA
>Platy-1-6h
GGGGGGCCGCAGTGGCTCCGGCCAGATGTCCTGGCGCTTGAGGAGGCGAGGCCATGAGTT
CAAGGCCAACCTGAGCAACGTTACAAGCTCTCATTGATTAACAA
>Platy-1-6g
GGGGGGCCGCGGTGGCTCCGGCCAGTTGTCCTGGCGCTTGAGGAGGCGAGGCCATGAGTT
CAAGGCCAACCTGAGCAACGTTACAAGCTCTCATTGATTAACAA
>Platy-1-7
GGGGGGCCACGGTGGCTCCGGCCAGTTGTCCTGGCGCTTGAGGAGGCGAGGCCATGAGTT
CAAGGCCAACCTGAGCAACGTTACATGCTCTCATTGATTGACAA
>Platy-1-7a
GGGGGGCCACGGTGGCTCCGGCCAGTTGTCCTGGCGCTTGAGGAGGTGAGGCCATGAGTT
CAAGGCCAACCTGAGCAACGTTACATGCTCTCATTGATTGACAA
>Platy-1-8
GGGGGTCCGCAGTGGCTCCGGCCAGATGTCGTGGCGCTTGCGGAGGCGAGGCCATGAGTT
CAAGGCCAACCTGAGCAACCTTACAAGCTCTCATTGATTGGCAA
>Platy-1-9
GGGGGTCCAAAGTGGCTCCGGCCGGATGTCGTGGCGCTTGCGAAGGCGAGGTCATGAGTT
CAAGGCTAACCTGAGCAACCTTACAAGCTCACACTGATTGGCAA
>Platy-1-9a
GGGGGTCCAAAGTGGCTCCCGCCGGATGTCGTGGCGCTTGCGAAGGCGAGGTCATGAGTT
CAAGGCTAACCTGAGCAACCTTACAAGCTCACACTGATTGGCAA
>Platy-1-9d
GGGGGTCCAAAGTGGCTCCCGCCGGAGGTCGTGGTGCTTGCGAAGGCGAGGTCATGAGTT
CAAGGCTAACCTGAGCAACCTTATAAGCTCAAACTGATTGGCAA
>Platy-1-9e
GGGGGTCCAAAGTGGCTCCCGCCGGAGGTCGTGGTGCTTGCGAAGGCGAGGTCATGAGTT
CAAGGCTAACCTGAGCAACCTCATAAGCTCAAACTGATTGGCAA
>Platy-1-10
GGGGGTCCAAAGTGGCTCCGGCCGGAGGTCGTGGCGCTTGCGAAGGCGAGGTCATGAGTT
CAAGGCTAACCTGAGCAACCTTATAAGCTCAAACTGATTGGCAA
>Platy-1-10a
GGGGGTCCAAAGTGGCTCCGGCCGGAGGTCGTGGCGCTTGCGAAGGCGAGGTCATGAGTT
CAAGGCTAACCTGAGCAACCATATAAGCTCAAACTGATTGGCAA
>Platy-1-17
GGGGGTCCAAAGTGGCTCCAGCCGGATGTCGTGGCGCTTGCGAAGGCGAGGTCATGAGTT
CAAGGCTCACACTGATTGGCAA
>Platy-1-17a
GGGGGTCCAAAGTGGCTCCGGCCGGATGTCGTGGCGCTTGCGAAGGCGAGGTCATGAGTT
CAAGGCTCACACTGATTGGCAA
>Platy-1-11c
GGGGGGCCAAAGTGGCTCCCGCCGGAGGTCGTGGCGCTTGTGAAGGCGAGGTCATGAGTT
CAAGGCTAACCTGAGCAACCTCATAAGCTCAAACTGATTGGCAA
>Platy-1-11b
GGGGGGCCAAAGTGGCTCCCGCCGGAGGTCGTGGCGCTTGCGAAGGCGAGGTCATGAGTT
CAAGGCTAACCTGAGCAACCTCATAAGCTCAAACTGATTGGCAA
>Platy-1-11
GGGGGTCCAAAGTGGCTCCCGCCGGAGGTCGTGGCGCTTGCGAAGGCGAGGTCATGAGTT
CAAGGCTAACCTGAGCAACCTCATAAGCTCAAACTGATTGGCAA
>Platy-1-11a
GGGGGTCCAAAGTGGCTCCCGCCGGAGGTCGTGGCGCTTGCGAAGGCGAGGTCATGAGTT
CAAGGCTAACCCGAGCAACCTCATAAGCTCAAACTGATTGGCAA
>Platy-1-12
GGGGGTCCAAAGTGGCTCCCGCCGGAGGTCGTGGCGCTTGCGAAGGCGAGGTCATCAGTT
CAAGGCTAACCTGAGCAACCTCATAAGCTCAAACTGATTGGCAA
>Platy-1-12a
GGGGGTCCAAAGTGGCTCCCGCCGGAGGTCGTGGCGCTTGCGAAGGCGAGGTCATCAGTT
CAAGGCTAACCTGAGCAACCTCATAAGCTCAAACGGATTGGCAA
>Platy-1-12b
GGGGGTCCAAAGTGGCTCCCGCCGGAGGTCATGGCGCTTGCGAAGGCGAGGTCATCAGTT
CAAGGCTAACCTGAGCAACCTCATAAGCTCAAACTGATTGGCAA
>Platy-1-12c
GGGGGTCCAAAGTGGCTCCCGCCGGAGGTCATGGTGCTTGCGAAGGCGAGGTCATCAGTT
CAAGGCTAACCTGAGCAACCTCATAAGCTCAAACTGATTGGCAA
>Platy-1-12d
GGGGGTCCAAAGTGGCTCCTGCCGGAGGTCATGGCGCTTGCGAAGGCGAGGTCATCAGTT
CAAGGCTAACCTGAGCAACCTCATAAGCTCAAACTGATTGGCAA
>Platy-1-12e
GGGGGTCCAAAGTGGCTCCCACCGGAGGTCATGGCGCTTGCGAAGGCGAGGTCATCAGTT
CAAGGCTAACCTGAGCAACCTCATAAGCTCAAACTGATTGGCAA
>Platy-1-12f
GGGGGTCCAAAGTGGCTCCCGCCGGAGGTCATGGCGCTTGCAAAGGCGAGGTCATCAGTT
CAAGGCTAACCTGAGCAACCTCATAAGCTCAAACTGATTGGCAA
>Platy-1-9c
GGGGGTCCAAAGTGGCTCCCGCCGGAGGTCGTGGCACTTGCGAAGGCGAGGTCATGAGTT
CAAGGCTAACCTGAGCAACCTTATAAGCTCAAACTGATTGGCAA
>Platy-1-9b
GGGGGTCCAAAGTGGCTCCCGCCGGAGGTCGTGGCGCTTGCGAAGGCGAGGTCATGAGTT
CAAGGCTAACCTGAGCAACCTTATAAGCTCAAACTGATTGGCAA
>Platy-1-13
GGGGGTCCAAAGTGGCTCCCGCCGGAGGTCATGGCGCTCGCGAAGGCGAGGTCATCAGTT
CAAGGCTAACCTGAGCAACCTCATAAGCTCAAACTGATTGGCAA
>Platy-1-13c
GGGGGTCCAAAGTGGCTCCCGCCAGAGGTCATGGCGCTCGCGAAGGCGAGGTCATCAGTT
CAAGGCTAACCTGAGCAACCTCATAAGCTCAAACTGATTGGCAA
>Platy-1-13b
GGGGGTCCAAAGTGGCTCCCGCCGGAGGTCATGGCGCTCGCGAAGGCGAGGTCATCAGTT
CAAGGCTAACCTGAGCAACTTCATAAGCTCAAACTGATTGGCAA
>Platy-1-13a
GGGGGTCCAAAGTGGCTCCCGCCGGAGGTCATGGCGCTCGCGAAGGCAAGGTCATCAGTT
CAAGGCTAACCTGAGCAACCTCATAAGCTCAAACTGATTGGCAA
>Platy-1-13d
GGGGGTCCAAAGTGGCTCCCGCTGGAGGTCATGGCGCTCGCGAAGGCGAGGTCATCAGTT
CAAGGCTAACCTGAGCAACCTCATAAGCTCAAACTGATTGGCAA
>Platy-1-13e
GGGGGTCCAAAGTGGCTCCCGCCGGAGGTCATGGCACTCGCGAAGGCGAGGTCATCAGTT
CAAGGCTAACCTGAGCAACCTCATAAGCTCAAACTGATTGGCAA
>Platy-1-13f
GGGGGTCCAAAGTGGCTCCCGCCGGAGGTCATGGTGCTCGCGAAGGCGAGGTCATCAGTT
CAAGGCTAACCTGAGCAACCTCATAAGCTCAAACTGATTGGCAA
>Platy-1-13g
GGGGGTCCAAAGTGGCTCCCGCCGGAGGTCATGGCGCTCGCGAAGGTGAGGTCATCAGTT
CAAGGCTAACCTGAGCAACCTCATAAGCTCAAACTGATTGGCAA
>Platy-1-14
GGGGGTCCAAAGTGGCTCCCGCCGGAGGTCATGGCGCTCGCGAAGGCGAGGTCATCAGTT
CAAGGCTAACCTCATAAGCTCAAACTGATTGGCAA
>Platy-1-14a
GGGGGTCCAAAGTGGCTCCCGCCAGAGGTCATGGCGCTCGCGAAGGCGAGGTCATCAGTT
CAAGGCTAACCTCATAAGCTCAAACTGATTGGCAA
>Platy-1-14b
GGGGGTCCAAAGTGGCTCCCGCCGGAGGTCATGGCGCTCGCGAAGGCGAGGTCATCAGTT
CAAGGCTAACCTCAGAAGCTCAAACTGATTGGCAA
>Platy-1-15a
GGGGGTCCAAAGTGGCTCCCGCCGGAGGTCATGGCACTCGCGAAGGCGAGGTCATCAGTT
CAAGGCTAACCTGAGCAACCTCATAAAGCTCAAACTGATTGGCAA
>Platy-1-15
GGGGGTCCAAAGTGGCTCCCGCCGGAGGTCATGGCGCTCGCGAAGGCGAGGTCATCAGTT
CAAGGCTAACCTGAGCAACCTCATAAAGCTCAAACTGATTGGCAA
>Platy-1_16
GGGGGTCCAAAGTGGCTCCCGCCGGAGCTCATGGCGCTCGCGAAGGCGAGGTCATCAGTT
CAAGGCTAACCTGAGCAACCTCATAAGCTCAAACTGATTGGCAA
>Platy-1_16a
GGGGGTCCAAAGTGGCTCCCGCCGGAGCTCATGGCGCTCGCGAAGGCGAGGTCATCAGTT
CAAGGCTAACCTGAGCAACCTCATTAGCTCAAACTGATTGGCAA
>Platy-1_16b
GGGGGTCCAAAGTGGCTCCCGCCGGAGCTCATGGCGCTCGCGAAGGCGAGGTCATCAGTT
CAAGGCTAACCTGAGCAACCTGATTAGCTCAAACTGATTGGCAA
>Platy-1_16c
GGGGGTCCAAAGTGGCTCCCGCCGGAGCTCATGGCGCTCGCGAAGGTGAGGTCATCAGTT
CAAGGCTAACCTGAGCAACCTCATAAGCTCAAACTGATTGGCAA
>Platy-1_16f
GGGGGTCCAAAGTGGCTCCCGCCGGAGGTCATGGCGCTCACGAAGGCGAGGTCATCAGTT
CAAGGCTAACCTGAGCAACCTCATAAGCTCAAACTGATTGGCAA
>Platy-1_16d
GGGGGTCCAAAGTGGCTCCCGCCGGAGCTCATGGCGCTCACGAAGGTGAGGTCATCAGTT
CAAGGCTAACCTGAGCAACCTCATAAGCTCAAACTGATTGGCAA
>Platy-1_16e
GGGGGTCCAAGGTGGCTCCCGCCGGAGCTCATGGCGCTCACGAAGGTGAGGTCATCAGTT
CAAGGCTAACCTGAGCAACCTCATAAGCTCAAACTGATTGGCAA
>7SL#SINE/Alu @Platyrrhini  [S:40,50] RepbaseID: XX
cgctccccaatgacgtaactgccctgcagcttctagtagcttttcgcagcgtctccgacc
gccgggcgcggtggcgcgtgcctgtagtcccagctactcgggaggctgaggtgggaggat
cgcttgagcccaggagttctgggctgtagtgcgctatgccgatcgggtgtccgcactaag
ttcggcatcaatatggtgacctcccgggagcgggggaccaccaggttgcctaaggagggg
tgaaccggcccaggtcggaaacggagcaggtcaaaactcccgtgctgatcagtagtggga
tcgcgcctgtgaatagccactgcactccagcctgagcaacatagcgagaccccgtctctt
ttgcccccctccctact
>7SLRNA#SINE/Alu @Eutheria  [S:35,40,50,85] RepbaseID: XX
gccgggcgcggtggcgcgtgcctgtagtcccagctactcgggaggctgaggtgggaggatcgcttgagtccaggagttctgggctgtagtgcgctatgccgatcgggtgtccgcactaagttcggcatcaatatggtgacctcccgggagcgggggaccaccaggttgcctaaggaggggtgaaccggcccaggtcggaaacggagcaggtcaaaactcccgtgctgatcagtagtgggatcgcgcctgtgaatagccactgcactccagcctgagcaacatagcgagaccccgtctcttaaaaaaaaaaaaaaaaaaaa
>AluJb#SINE/Alu @Primates  [S:35,85] RepbaseID: XX
ggccgggcgcggtggctcacgcctgtaatcccagcactttgggaggccgaggcgggaggatcacttgagcccaggagttcgagaccagcctgggcaacatggtgaaaccccgtctctacaaaaaatacaaaaattagccgggcgtggtggcgcgcgcctgtagtcccagctactcgggaggctgaggcaggaggatcgcttgagcccgggaggtcgaggctgcagtgagccgtgatcgcgccactgcactccagcctgggcgacagagcgagaccctgtctcaaaaaaaaaaaaaaaaaaaaaaaaaaaaaa
>AluJo#SINE/Alu @Primates  [S:85] RepbaseID: ALUXX
ggccgggcgcggtggctcacgcctgtaatcccagcactttgggaggccgaggcgggaggatcgcttgagcccaggagttcgagaccagcctgggcaacatagcgagaccccgtctctacaaaaaatacaaaaattagccgggcgtggtggcgcgcgcctgtagtcccagctactcgggaggctgaggcaggaggatcgcttgagcccaggagttcgaggctgcagtgagctatgatcgcgccactgcactccagcctgggcgacagagcgagaccctgtctcaaaaaaaaaaaaaaaaaaaaaaaaaaaaaa
>AluSc#SINE/Alu @Primates  [S:85] RepbaseID: XX
ggccgggcgcggtggctcacgcctgtaatcccagcactttgggaggccgaggcgggcggatcacgaggtcaagagatcgagaccatcctggccaacatggtgaaaccccgtctctactaaaaatacaaaaattagccgggcgtggtggcgcgcgcctgtagtcccagctactcgggaggctgaggcaggagaatcgcttgaacccgggaggcggaggttgcagtgagccgagatcgcgccactgcactccagcctggcgacagagcgagactccgtctcaaaaaaaaaaaaaaaaaaaaaaaaaaaaaa
>AluSg#SINE/Alu @Primates  [S:85] RepbaseID: XX
ggccgggcgcggtggctcacgcctgtaatcccagcactttgggaggccgaggcgggcggatcacgaggtcaggagttcgagaccagcctggccaacatggtgaaaccccgtctctactaaaaatacaaaaattagccgggcgtggtggcgcgcgcctgtaatcccagctactcgggaggctgaggcaggagaatcgcttgaacccgggaggcggaggttgcagtgagccgagatcgcgccactgcactccagcctgggcgacagagcgagactccgtctcaaaaaaaaaaaaaaaaaaaaaaaaaaaaaa
>AluSp#SINE/Alu @Primates  [S:85] RepbaseID: AluSpXX
ggccgggcgcggtggctcacgcctgtaatcccagcactttgggaggccgaggcgggcggatcacctgaggtcgggagttcgagaccagcctgaccaacatggagaaaccccgtctctactaaaaatacaaaaattagccgggcgtggtggcgcgcgcctgtaatcccagctactcgggaggctgaggcaggagaatcgcttgaacccgggaggcggaggttgcggtgagccgagatcgcgccattgcactccagcctgggcaacaagagcgaaactccgtctcaaaaaaaaaaaaaaaaaaaaaaaaaaaaaa
>AluSq#SINE/Alu @Primates  [S:85] RepbaseID: AluSqXX
ggccgggcgcggtggctcacgcctgtaatcccagcactttgggaggccgaggcgggcggatcacctgaggtcaggagttcgagaccagcctggccaacatggtgaaaccccgtctctactaaaaatacaaaaattagccgggcgtggtggcgggcgcctgtaatcccagctactcgggaggctgaggcaggagaatcgcttgaacccgggaggcggaggttgcagtgagccgagatcgcgccactgcactccagcctgggcaacaagagcgaaactccgtctcaaaaaaaaaaaaaaaaaaaaaaaaaaaaaa
>AluSx#SINE/Alu @Primates  [S:35,85] RepbaseID: XX
ggccgggcgcggtggctcacgcctgtaatcccagcactttgggaggccgaggcgggcggatcacctgaggtcaggagttcgagaccagcctggccaacatggtgaaaccccgtctctactaaaaatacaaaaattagccgggcgtggtggcgcgcgcctgtaatcccagctactcgggaggctgaggcaggagaatcgcttgaacccgggaggcggaggttgcagtgagccgagatcgcgccactgcactccagcctgggcgacagagcgagactccgtctcaaaaaaaaaaaaaaaaaaaaaaaaaaaaaa
>AluY#SINE/Alu @Primates  [S:35,85] RepbaseID: XX
ggccgggcgcggtggctcacgcctgtaatcccagcactttgggaggccgaggcgggcggatcacgaggtcaggagatcgagaccatcctggctaacacggtgaaaccccgtctctactaaaaatacaaaaaattagccgggcgtggtggcgggcgcctgtagtcccagctactcgggaggctgaggcaggagaatggcgtgaacccgggaggcggagcttgcagtgagccgagatcgcgccactgcactccagcctgggcgacagagcgagactccgtctcaaaaaaaaaaaaaaaaaaaaaaaaaaaaaa
>AluYc#SINE/Alu @Primates  [S:85] RepbaseID: AluYd2XX
ggccgggcgcggtggctcacgcctgtaatcccagcactttgggaggccgaggcgggcggatcacgaggtcaggagatcgagaccacggtgaaaccccgtctctactaaaaatacaaaaaattagccgggcgcggtggcgggcgcctgtagtcccagctactcgggaggctgaggcaggagaatggcgtgaacccgggaggcggagcttgcagtgagccgagatcgcgccactgcactccagcctgggcgacagagcgagactccgtctcaaaaaaaaaaaaaaaaaaaaaaaaaaaaaa
>AluYc3#SINE/Alu @Primates  [S:85] RepbaseID: AluYd3a1XX
ggccgggcgcggtggctcacgcttgtaatcccagcactttgggaggccgaggcgggcggatcacgaggtcaggagatcgagaccacggtgaaaccccgtctctactaaaaatacaaaaaattagccgggcgcggtggcgggcgcctgtagtcccagctactcggagaggctgaggcaggagaatggcgtgaacccgggaggcggagcttgcagtgagccgagatcgcgccactgcactccagcctgggcgacagagcgagactccgtctcaaaaaaaaaaaaaaaaaaaaaaaaaaaaaa
agccgggcggtggtggcgcacgcctttaatcccagcactcgggaggcagaggcaggcggatctctgagttcgaggccagcctggtctacagagtgagttccaggacagccagggctacacagagaaaccctgtctcgaaaaaacaaaa
>BC200#SINE/Alu @Primates  [S:35,85] RepbaseID: XX
ggccgggcgcggtggctcacgcctgtaatcccagctctcagggaggctaagaggcgggaggatagcttgagcccaggagttcgagacctgcctgggcaatatagcgagaccccgttctccagaaaaaggaaaaaaaaaamaaaaa
>FAM#SINE/Alu @Euarchontoglires  [S:85] RepbaseID: FAMXX
gccgggcgcggtggcgcgcgcctgtagtcccagctactcgggaggctgaggcgggaggatcgcttgagcccaggagttcgaggctgtagtgcgctatgatcgcgcctgtgaatagccactgcactccagcctgagcaacatagcgagaccccgtctcttaaaaaaaaaaaaaaaaaaaaaaaaaa
>FLAM_A#SINE/Alu @Primates  [S:85] RepbaseID: FLAMXX
gccgggcgcggtggcgcgcgcctgtagtcccagctactcgggaggctgaggcgggaggatcgcttgagcccaggagttcgagaccagcctgggcaacatagcgagaccccgtctctaaaaaaaaaaaaaaaaaaaaaaaaaa
>FLAM_C#SINE/Alu @Primates  [S:85] RepbaseID: FLAM_CXX
ggccgggcgcggtggctcacgcctgtaatcccagcactttgggaggccgaggcgggaggatcgcttgagcccaggagttcgagaccagcctgggcaacatagcgagaccccgtctctaaaaaaaaaaaaaaaaaaaaaaaaaa
>FRAM#SINE/Alu @Primates  [S:85] 
gccgggcgcggtggcgcgcgcctgtagtcccagctactcgggaggctgaggcgggaggatcgcttgagcccaggagttcgaggctgcagtgagctatgatcgcgccactgcactccagcctgggcgacagagcgagaccccgtctcaaaaaaaaaaaaaaaaaaaaaaaaaaaaaa
>AluTa15#SINE/Alu @Cebidae  [S:40,50] RepbaseID: XX
ggccgggcgcggtggctcacgcctgtaatcccagcactttgggaggccgaggcgggtggatcacgaggtcaagagatcgagaccatcctggtcaacatggtgaaaccccgtctctactaaaaatacaaaaaattagctgggcatggtggcgcgtgcctgtaatcccagctactcaggaggctgaggcaggagaattgcctgaacccaggaggcggaggttgcggtgagccgagatcgcgccattgcactccagcctgggtaacaagagcgaaactccgtctcaaaaaa
>AluTa10#SINE/Alu @Platyrrhini  [S:40,50] RepbaseID: XX
ggccgggcgcggtggctcacgcctrtaatcccagcactttgggaggccgaggcgggtggatcacgaggtcaagagatcgagaccatcctggtcaacatggtgaaaccccgtctctactaaaaatacaaaaattagctgggcatggtggcgcgcgcctgtagtcccagctactcgggaggctgaggcaggagaattgcttgaacccaggaggcggaggttgcggtgagccgagatcgcgccattgcactccagcctgggtaacaagagcgaaactccgtctcaaaaaa
>AluTa7#SINE/Alu @Platyrrhini  [S:40,50] RepbaseID: XX
ggccgggcgcggtggctcacgcctgtaatcccagcactttgggaggccgaggcgggcggatcacgaggtcaagagatcgagaccatcctggccaacatggtgaaaccccgtctctactaaaaatacaaaaaaattagctgggcgtggtggcgcgcgcctgtagtcccagctactcgggaggctgaggcaggagaattgcttgaacccgggaggcggaggttgcagtgagccgaggtcgcgccactgcactccagcctggcgcctggtgacggagtgagactctgtctcaaaaaa
>AluJr#SINE/Alu @Primates  [S:85] RepbaseID: AluJrXX
ggccgggcgcggtggctcacgcctgtaatcccagcactttgggaggccgaggcgggaggatcgcttgaggccaggagttcgagaccagcctgggcaacatagcgagaccccgtctctacaaaaaatataaaaattagccgggcgtggtggcgcgcgcctgtagtcccagctactcgggaggctgaggcgggaggatcgcttgagcccaggagttcgaggctgcagtgagctatgatcgcgccactgcactccagcctgggcgacagagcgagaccctgtctcaaaaaaaaaaaaaaaaaaaaaaaaaaaaaa
>AluJr4#SINE/Alu @Primates  [S:85] RepbaseID: AluJr4XX
ggccgggcgcggtggctcacgcctgtaatcccagcactttgggaggccgaggcgggaggatcgcttgaggccaggagttcgagaccagcctgggcaacatagcgagaccccgtctctacaaaaaatntaaaaattagccgggcgtggtggcgcgcgcctgtagtcctagctactcgggaggctgaggcaggaggatcgcttgagcccaggagttcgaggttacagtgagctatgatcgcgccactgcactccagcctgggcgacagagcgagaccctgtctcaaaaaaaaaaaaaaaaaaaaaaaaaaaaaa
>AluSz#SINE/Alu @Primates  [S:85] RepbaseID: AluSzXX
ggccgggcgcggtggctcacgcctgtaatcccagcactttgggaggccgaggcgggcggatcacttgaggtcaggagttcgagaccagcctggccaacatggtgaaaccccgtctctactaaaaatacaaaaattagccgggcgtggtggcgcgcgcctgtaatcccagctactcgggaggctgaggcaggagaatcgcttgaacccgggaggcggaggttgcagtgagccgagatcgcgccactgcactccagcctgggcgacagagcgagactccgtctcaaaaaaaaaaaaaaaaaaaaaaaaaaaaaa
>AluSz6#SINE/Alu @Primates  [S:85] RepbaseID: AluSz6XX
ggccgggcgcggtggctcacgcctgtaatcccagcactttgggaggccgaggcgggcggatcacttgaggccaggagttcgagaccagcctggccaacatggcaaaaccccgtctctactaaaaatacaaaaattagccgggcgtggtggcgcgcgcctgtaatcccagctactcgggaggctgaggcacgagaatcgcttgaacccgggaggcggaggttgcagtgagccgagatcgcgccactgcactccagcctgggcgacagagcgagactctgtctcaaaaaaaaaaaaaaaaaaaaaaaaaaaaaa
>AluSx1#SINE/Alu @Primates  [S:85] RepbaseID: AluSx1XX
ggccgggcgcggtggctcacgcctgtaatcccagcactttgggaggccgaggcgggcggatcacctgaggtcaggagttcgagaccagcctggccaacatggtgaaaccccgtctctactaaaaatacaaaaattagccgggcgtggtggcgggcgcctgtaatcccagctactcgggaggctgaggcaggagaatcgcttgaacccgggaggcggaggttgcagtgagccgagatcgcgccactgcactccagcctgggcgacagagcgagactccgtctcaaaaaaaaaaaaaaaaaaaaaaaaaaaaaa
>AluSx3#SINE/Alu @Primates  [S:85] RepbaseID: AluSx3XX
ggccgggcgcggtggctcacgcctgtaatcccagcactttgggaggccgaggcgggcggatcacgaggtcaggagttcgagaccagcctggccaacatggtgaaaccccgtctctactaaaaatacaaaaaattagccgggcgtggtggcgcgcgcctgtagtcccagctactcgggaggctgaggcaggagaatcgcttgaacccgggaggcggaggttgcagtgagccgagatcgcgccactgcactccagcctgggcgacagagcgagactccgtctcaaaaaaaaaaaaaaaaaaaaaaaaaaaaaa
>AluSx4#SINE/Alu @Primates  [S:85] RepbaseID: AluSx4XX
ggccgggcgcggtggctcacgcctgtaatcccagcactttgggaggccgaggcgggcggatcacgaggtcaggagttcgagaccagcctggccaatatggtgaaaccccgtctctactaaaaatacaaaaattagccgggcgtggtggcgcgcgcctgtagtcccagctactcgggaggctgaggcagaagaatcgcttgaacccgggaggcggaggttgcagtgagccgagatcgcgccactgcactccagcctgggcgacagagcgagactccgtctcaaaaaaaaaaaaaaaaaaaaaaaaaaaaaa
>AluSc8#SINE/Alu @Primates  [S:85] RepbaseID: AluSc8XX
ggccgggcgcggtggctcacgcctgtaatcccagcactttgggaggccgaggcgggcggatcacgaggtcaggagatcgagaccatcctggctaacacggtgaaaccccgtctctactaaaaatacaaaaaattagccgggcgtggtggcacgcgcctgtagtcccagctactcgggaggctgaggcaggagaatcgcttgaacccgggaggcggaggttgcagtgagccgagatcgcgccactgcactccagcctgggcgacagagcgagactccgtctcaaaaaaaaaaaaaaaaaaaaaaaaaaaaaa
>AluSc5#SINE/Alu @Primates  [S:85] RepbaseID: AluSc5XX
ggccgggcgcggtggctcacgcctgtaatcccagcactttgggaggccgaggcgggcggatcacgaggtcaggagatcgagaccatcctggccaacatggtgaaaccccgtctctactaaaaatacaaaaattagctgggcgtggtggcgcgtgcctgtaatcccagctactcgggaggctgaggcaggagaatcgcttgaaccagggagtcggaggttgcagtgagccgagatcgcgccactgcactccagcctggcgacagagcgagactccgtctcaaaaaaaaaaaaaaaaaaaaaaaaaaaaaa
>AluYe5#SINE/Alu @Primates  [S:85] RepbaseID: AluYe5XX
ggccgggcgcggtggctcacgcctgtaatcccagcactttgggaggccgaggcgggcggatcacgaggtcaggagatcgagaccatcctggctaacacggtgaaaccccgtctctactaaaaatacaaaaaattagccgggcgaggtggcgggcgcctgtagtcccagctactcgggaggctgaggcaggagaatggcgtgaaccccggggggcggagcctgcagtgagccgagatcgcgccactgcactccagcctgggcgacagcgagactccgtctcaaaaaaaaaaaaaaaaaaaaaaaaaaaaaa
>AluYe6#SINE/Alu @Primates  [S:85] RepbaseID: XX
ggccgggcgcggtggctcacgcctgtaatcccagcactttgggaggccgaggcgggcggatcacgaggtcaggagatcgagaccatcctggctaacacggtgaaaccccgtctctactaaaaatacaaaaaattagccgggcgaggtggcgggcgcctgtagtcccagctacgcgggaggctgaggcaggagaatggcgtgaaccccggggggcggagcctgcagtgagccgagatcgcgccactgcactccagcctgggcgacagcgagactccgtctcaaaaaaaaaaaaaaaaaaaaaaaaaaaaaa
>AluSg4#SINE/Alu @Primates  [S:85] RepbaseID: AluSg4XX
ggccgggcgcggtggctcacgcctgtaatcccagcactttgggaggccgaggcgggtggatcacgaggtcaggagttcgagaccagcctggccaagatggtgaaaccccgtctctactaaaaatacaaaaattagccgggcgcggtggcgggcgcctgtaatcccagctactcgggaggctgaggcaggagaatcgcttgaacccgggaggcggaggttgcagtgagccgagatcgcgccactgcactccagcctgggcgacagagcgagactccgtctcaaaaaaaaaaaaaaaaaaaaaaaaaaaaaa
>AluSg7#SINE/Alu @Primates  [S:85] RepbaseID: AluSg7XX
ggccgggcgcggtggctcacgcctgtaatcccagcactttgggaggccgaggcgggtggatcacgaggtcaggagttcaagaccagcctggccaagatggtgaaaccccgtctctactaaaaatacaaaaattagccgggcgtggtggcgggcgcctgtaatcccagctactcgggaggctgaggcagagaattgcttgaacccgggaggcggaggttgcagtgagccgagatcgcgccactgcactccagcctgggcgacagagcgagactccgtctcaaaaaaaaaaaaaaaaaaaaaaaaaaaaaa
>AluSq2#SINE/Alu @Primates  [S:85] RepbaseID: AluSq2XX
ggccgggcgcggtggctcacgcctgtaatcccagcactttgggaggccgaggcgggcggatcacctgaggtcaggagttcgagaccagcctggccaacatggtgaaaccccgtctctactaaaaatacaaaaattagccgggcgtggtggcgggcgcctgtaatcccagctactcgggaggctgaggcaggagaatcgcttgaacccgggaggcggaggttgcagtgagccgagatcgcgccattgcactccagcctgggcgacaagagcgaaactccgtctcaaaaaaaaaaaaaaaaaaaaaaaaaaaaaa
>AluSq10#SINE/Alu @Primates  [S:85] RepbaseID: AluSq10XX
ggccgggcgcggtggctcacgcctgtaatcccagcactttgggaggccgaggcgggtggatcacctgaggtcaggagttctagaccagcctggccaacatggtgaaaccccgtctctactaaaaatacaaaaattagccgggcgtggtggcaggcgcctgtaatcccagctactcggggggccgaggcaggagaatcgcttgaacccgggaggcggaggttgcagtgagccgagatcgcgccatcgcactccagcctgggggacaagagcgagacttcgtctcaaaaaaaaaaaaaaaaaaaaaaaaaaaaaa
>AluSq4#SINE/Alu @Primates  [S:85] RepbaseID: AluSq4XX
ggccgggcgcggtggctcacgcctgtaatcccagcactttgggaggccgaggcgggcggatcacgaggtcaggagttcgagaccagcctggccaacatggtgaaaccccgtctctactaaaaatacaaaaattagccgggcgtggtggcgggcgcctgtaatcccagctactcgggaggctgaggcaggagaatcgcttgaaaccggaaggcggaggttgcagtgagccgagatcgcgccactgcactccagcctgggcaacaagagcgaaactccgtctcaaaaaaaaaaaaaaaaaaaaaaaaaaaaaa
