# Supplementary material for: Platy-1 SINEs from Thirteen Diverse Genomes Reveal Callithrichidae Unique Amplification, Recent Alouatta Mobilization and Insights into Platyrrhine Phylogenetics
Source: Genes (Basel). 2026 Jan 19;17(1):100. doi: 10.3390/genes17010100 (PMC12840619; doi:10.3390/genes17010100)
Supplement: Supplementary file 1 [file genes-17-00100-s001.zip › genes-4035299-supplementary/genes-4035299-Supplementary File S4.xlsx]

## Sheet: PitPit
																				sort by cell no cell color on top and delete those with no color
		SW	perc	perc	perc	query	position	in	query		matching	repeat	position	in	repeat					SW	perc	perc	perc	query	position	in	query		matching	repeat	position	in	repeat
		score	div.	del.	ins.	sequence	begin	end	(left)	Strand	repeat	class/family	begin	end	(left)	ID		Duplicate ID		score	div.	del.	ins.	sequence	begin	end	(left)	Strand	repeat	class/family	begin	end	(left)	ID		Duplicate ID
		1022	19.7	1.8	21.1	Pit_1	148	477	-619	+	AluSp	SINE/Alu	1	302	-10	1		1		1022	19.7	1.8	21.1	Pit_1	148	477	-619	+	AluSp	SINE/Alu	1	302	-10	1		1		Pit_1	1	Platy-1-1	Pit_1	FP	AluSp / AluJr		1	Platy-1-1	Pit_1	FP	AluSp / AluJr
		813	13.1	0	1.4	Pit_1	445	579	-517	C	AluSp	SINE/Alu	-142	171	46	2	*	2		280	22	2.1	6.5	Pit_1	500	596	-500	C	Platy-1-1	Unspecified	0	104	12	3	*	3		Pit_1	2	Platy-1-2a	Pit_107	FP	AluSz6 / FAM		2	Platy-1-2a	Pit_107	FP	AluSz6 / FAM
		280	22	2.1	6.5	Pit_1	500	596	-500	C	Platy-1-1	Unspecified	0	104	12	3	*	3		1807	20.2	1.8	2.4	Pit_1	561	960	-136	+	AluJr	SINE/Alu	6	448	0	1		1		Pit_1	3	Platy-1-2a	Pit_114	FP	AluSx3		3	Platy-1-2a	Pit_114	FP	AluSx3
		1807	20.2	1.8	2.4	Pit_1	561	960	-136	+	AluJr	SINE/Alu	6	448	0	1		1		1914	19.7	2.1	0.5	Pit_107	92	488	-613	C	AluSz6	SINE/Alu	-52	396	1	23		23		Pit_107	4	Platy-1-2a	Pit_115	FP	AluSx1		4	Platy-1-2a	Pit_115	FP	AluSx1
		501	20.6	2	0.3	Pit_10	221	336	-759	C	AluSg7	SINE/Alu	-144	304	189	4		4		743	11.8	1	0	Pit_107	500	601	-500	C	Platy-1-2a	Unspecified	0	104	2	24		24		Pit_107	5	Platy-1-2a	Pit_125	FP	AluSc		5	Platy-1-2a	Pit_125	FP	AluSc
		414	17.9	0	0	Pit_10	335	401	-694	C	AluJb	SINE/Alu	-160	152	86	5	*	5		575	23.8	0.2	2.4	Pit_107	593	729	-372	C	FAM	SINE/Alu	-70	242	2	23	*	23		Pit_107	6	Platy-1-2a	Pit_131	FP	AluJb		6	Platy-1-2a	Pit_131	FP	AluJb
		586	18.8	1	0	Pit_10	500	595	-500	+	Platy-1-1	Unspecified	2	98	-6	6		6		2004	17.6	7.3	4.7	Pit_114	214	499	-603	+	AluSx3	SINE/Alu	1	208	-240	43		43		Pit_114	7	Platy-1-2a	Pit_132	FP	AluSg		7	Platy-1-2a	Pit_132	FP	AluSg
		1414	15.6	5.3	1.9	Pit_100	3	264	-841	+	AluSz6	SINE/Alu	41	311	-1	7		7		812	8.7	0	0	Pit_114	500	602	-500	+	Platy-1-2a	Unspecified	2	104	0	44		44		Pit_114	8	Platy-1-2a	Pit_135	FP	L1M1		8	Platy-1-2b	Pit_182	FP	AluSx1 / AluSc
		704	10.7	0	2.9	Pit_100	500	605	-500	C	Platy-1-2a	Unspecified	0	104	2	8		8		2004	17.6	7.3	4.7	Pit_114	603	931	-171	+	AluSx3	SINE/Alu	209	448	0	43		43		Pit_114	9	Platy-1-2a	Pit_143	FP	L1P4		9	Platy-1-1	Pit_2	FP	AluSc8
		811	17	0.1	6	Pit_101	279	445	-656	+	AluJo	SINE/Alu	2	135	-177	9		9		1835	17.1	4	5.7	Pit_115	484	499	-603	+	AluSx1	SINE/Alu	7	26	-422	46		46		Pit_115	10	Platy-1-2b	Pit_168	FP	7SLRNA		10	Platy-1-1	Pit_27	FP	AluSq10
		866	3	0	1	Pit_101	500	601	-500	+	Platy-1-2a	Unspecified	4	104	0	10		10		733	12.6	0	0	Pit_115	500	602	-500	+	Platy-1-2a	Unspecified	2	104	0	47		47		Pit_115	11	Platy-1-2b	Pit_182	FP	AluSx1 / AluSc		11	Platy-1-1	Pit_43	FP	AluSp
		354	18.2	19.3	3.8	Pit_101	504	617	-484	+	FLAM_C	SINE/Alu	8	138	-5	11	*	11		1835	17.1	4	5.7	Pit_115	603	932	-170	+	AluSx1	SINE/Alu	27	448	0	46		46		Pit_115	12	Platy-1-2b	Pit_184	MV	AluJr		12	Platy-1-2	Pit_79	FP	AluSg
		601	19.2	0	1	Pit_102	500	604	-500	+	Platy-1-2a	Unspecified	1	104	0	12		12		2183	14.3	2	4.5	Pit_125	486	499	-604	C	AluSc	SINE/Alu	-52	396	381	75		75		Pit_125	13	Platy-1-1	Pit_2	FP	AluSc8		13	Platy-1-2	Pit_81	FP	AluSg
		279	24.4	17.7	2.3	Pit_102	507	619	-485	+	FLAM_C	SINE/Alu	8	137	-6	13	*	13		812	6.8	0	1	Pit_125	500	603	-500	C	Platy-1-2a	Unspecified	0	104	2	76		76		Pit_125	14	Platy-1-5	Pit_226	MV	AluTa7		14	Platy-1-2	Pit_88	FP	AluSz6 / AluSq2
		1198	14.7	0	0	Pit_103	1	177	-925	+	AluSc5	SINE/Alu	123	299	-10	14		14		2183	14.3	2	4.5	Pit_125	604	914	-189	C	AluSc	SINE/Alu	-52	380	1	75		75		Pit_125	15	Platy-1-5	Pit_227	LS	L1PA10		15	Platy-1-2	Pit_89	FP	AluSp
		286	17.9	19.3	2.3	Pit_103	481	594	-508	C	FLAM_C	SINE/Alu	-1	142	10	15	*	15		1906	18.3	5.5	4.7	Pit_131	361	499	-624	+	AluJb	SINE/Alu	1	97	-351	92		92		Pit_131	16	Platy-1-5	Pit_237	LS	AluSx		16	Platy-1-5	Pit_237	LS	AluSx
		730	12.6	0	0	Pit_103	500	602	-500	C	Platy-1-2a	Unspecified	0	104	2	16		16		623	11	0	19.2	Pit_131	500	623	-500	+	Platy-1-2a	Unspecified	1	104	0	93		93		Pit_131	17	Platy-1-5	Pit_247	LS	L1M1		17	Platy-1-2b	Pit_184	MV	AluJr
		719	19.4	1.4	2.8	Pit_104	264	406	-697	C	FLAM_A	SINE/Alu	0	142	2	17		17		1906	18.3	5.5	4.7	Pit_131	624	1123	0	+	AluJb	SINE/Alu	98	448	0	92		92		Pit_131	18	Platy-1-1	Pit_27	FP	AluSq10		18	Platy-1-5	Pit_226	MV	AluTa7
		726	8.8	1	1.9	Pit_104	500	603	-500	C	Platy-1-2a	Unspecified	0	104	2	18		18		2215	15.4	2.5	2.6	Pit_132	364	499	-598	+	AluSg	SINE/Alu	1	97	-351	94		94		Pit_132	19	Platy-1-1	Pit_43	FP	AluSp		19	Platy-1-1	Pit_5	MV	AluSq2
		783	9.7	0	0	Pit_105	500	602	-500	+	Platy-1-2a	Unspecified	2	104	0	19		19		820	7.1	0	0	Pit_132	500	597	-500	+	Platy-1-2a	Unspecified	2	99	-5	95		95		Pit_132	20	Platy-1-1	Pit_5	MV	AluSq2		20	Platy-1-1	Pit_61	MV	AluSz6
		269	25.4	0	0	Pit_105	545	615	-487	+	FLAM_C	SINE/Alu	66	136	-7	20	*	20		2215	15.4	2.5	2.6	Pit_132	598	1085	-12	+	AluSg	SINE/Alu	98	448	0	94		94		Pit_132	21	Platy-1-1	Pit_61	MV	AluSz6		21	Platy-1-2b	Pit_168	FP	7SLRNA
		2269	9.9	0	0	Pit_105	810	1102	0	C	AluSx	SINE/Alu	-8	304	12	21		21		277	34.1	0.7	1.5	Pit_135	215	351	-752	C	L1M1	LINE/L1	-1231	4915	4780	100		100		Pit_135	22	Platy-1-2	Pit_79	FP	AluSg		22	Platy-1-2a	Pit_135	FP	L1M1
		732	10.9	2	0	Pit_106	500	600	-500	+	Platy-1-2a	Unspecified	2	104	0	22		22		767	10.7	0	1	Pit_135	500	603	-500	+	Platy-1-2a	Unspecified	2	104	0	101		101		Pit_135	23	Platy-1-2	Pit_81	FP	AluSg		23	Platy-1-2a	Pit_143	FP	L1P4
		1914	19.7	2.1	0.5	Pit_107	92	488	-613	C	AluSz6	SINE/Alu	-52	396	1	23		23		768	30.2	4.8	5.1	Pit_135	687	1101	-2	C	L1M1	LINE/L1	-1288	4858	4445	100		100		Pit_135	24	Platy-1-2	Pit_88	FP	AluSz6 / AluSq2		24	Platy-1-5	Pit_227	LS	L1PA10
		743	11.8	1	0	Pit_107	500	601	-500	C	Platy-1-2a	Unspecified	0	104	2	24		24		304	29.4	1.9	4.5	Pit_143	289	467	-632	+	L1P4	LINE/L1	5215	5395	-751	119		119		Pit_143	25	Platy-1-2	Pit_89	FP	AluSp		25	Platy-1-5	Pit_247	LS	L1M1
		575	23.8	0.2	2.4	Pit_107	593	729	-372	C	FAM	SINE/Alu	-70	242	2	23	*	23		795	5	2	0	Pit_143	500	599	-500	+	Platy-1-2a	Unspecified	3	104	0	120		120		Pit_143		Platy-1-1	Pit_3	FP
		762	11.7	0	0	Pit_108	500	602	-500	+	Platy-1-2a	Unspecified	2	104	0	25		25		289	20.8	2.5	2.5	Pit_143	688	766	-333	+	L1P4	LINE/L1	5693	5771	-390	119		119		Pit_143		Platy-1-1	Pit_4	FP
		2135	8.8	0.3	1.1	Pit_109	79	385	-717	+	AluSg7	SINE/Alu	1	396	-52	26		26		2458	14.9	3.7	0.5	Pit_168	182	499	-603	C	7SLRNA	srpRNA	-55	393	231	183		183		Pit_168		Platy-1-1	Pit_6	FP
		867	5.8	0	0	Pit_109	500	602	-500	+	Platy-1-2a	Unspecified	2	104	0	27		27		762	11.7	0	0	Pit_168	500	602	-500	C	Platy-1-2b	Unspecified	0	104	2	184		184		Pit_168		Platy-1-1	Pit_7	FP
		841	16.9	12.8	0.2	Pit_109	506	746	-356	+	AluSp	SINE/Alu	1	301	-11	28	*	28		2458	14.9	3.7	0.5	Pit_168	603	1051	-51	C	7SLRNA	srpRNA	-55	230	1	183		183		Pit_168		Platy-1-1	Pit_8	FP
		844	14.8	0	0.2	Pit_11	1	133	-953	C	AluSq10	SINE/Alu	-94	218	1	29		29		2227	14.3	0.3	2	Pit_182	1	478	-624	+	AluSx1	SINE/Alu	1	396	-52	223		223		Pit_182		Platy-1-1	Pit_9	FP
		470	9	2.5	1.5	Pit_11	495	566	-520	C	AluJr4	SINE/Alu	-184	128	40	30		30		756	9.7	0	0	Pit_182	500	602	-500	C	Platy-1-2b	Unspecified	0	104	2	225		225		Pit_182		Platy-1-1	Pit_10	FP
		263	16.5	0	6.6	Pit_11	522	586	-500	C	Platy-1-1	Unspecified	-21	83	23	31	*	31		1768	8.7	1.3	0.9	Pit_182	855	1102	0	+	AluSc	SINE/Alu	1	386	-62	223		223		Pit_182		Platy-1-1	Pit_11	FP
		1836	11.2	1.6	3.3	Pit_110	1	282	-821	C	AluSz	SINE/Alu	-13	300	2	32		32		745	20.2	6.2	9.3	Pit_184	342	499	-603	+	AluJr	SINE/Alu	8	348	-100	232	*	232		Pit_184		Platy-1-1	Pit_12	MV
		341	22.2	16	1.5	Pit_110	479	597	-506	C	FLAM_C	SINE/Alu	0	143	8	33	*	33		736	12.6	0	0	Pit_184	500	602	-500	+	Platy-1-2b	Unspecified	2	104	0	233		233		Pit_184		Platy-1-1	Pit_13	FP
		757	7.8	0	1	Pit_110	500	603	-500	C	Platy-1-2a	Unspecified	0	104	2	34		34		745	20.2	6.2	9.3	Pit_184	603	624	-478	+	AluJr	SINE/Alu	349	400	-48	232		232		Pit_184		Platy-1-1	Pit_14	FP
		745	9	3	0	Pit_111	500	599	-500	C	Platy-1-2a	Unspecified	0	104	2	35		35		1884	17.1	4.9	4.3	Pit_2	198	499	-594	+	AluSc8	SINE/Alu	2	269	-42	275		275		Pit_2		Platy-1-1	Pit_15	FP
		1942	14.3	8	1.6	Pit_111	600	874	-225	C	AluSq	SINE/Alu	-64	372	4	36		36		515	21.3	0	0	Pit_2	500	593	-500	+	Platy-1-1	Unspecified	2	95	-9	276		276		Pit_2		Platy-1-1	Pit_16	FP
		3378	11.1	0.8	0.2	Pit_112	13	499	-603	+	L1PA14	LINE/L1	5340	5829	-332	37		37		1884	17.1	4.9	4.3	Pit_2	594	622	-471	+	AluSc8	SINE/Alu	270	296	-15	275		275		Pit_2		Platy-1-1	Pit_17	FP
		856	6.8	0	0	Pit_112	500	602	-500	+	Platy-1-2a	Unspecified	2	104	0	38		38		2433	10.5	1.8	4.1	Pit_226	483	499	-605	+	AluTa7	SINE/Alu	1	13	-435	347		347		Pit_226		Platy-1-1	Pit_18	FP
		297	20.1	17.5	4.4	Pit_112	603	615	-487	+	FLAM_C	SINE/Alu	5	135	-8	39	*	39		830	6.7	0	0	Pit_226	500	604	-500	+	Platy-1-5	Unspecified	4	108	0	348		348		Pit_226		Platy-1-1	Pit_19	MV
		871	12.8	1.1	0.1	Pit_112	607	802	-300	+	L1PA13	LINE/L1	5814	6051	-114	40		40		2433	10.5	1.8	4.1	Pit_226	605	1086	-18	+	AluTa7	SINE/Alu	14	383	-65	347		347		Pit_226		Platy-1-1	Pit_20	FP
		805	7.8	0	1.9	Pit_113	500	604	-500	C	Platy-1-2a	Unspecified	0	104	2	41	*	41		2798	17.4	0.4	0	Pit_227	1	499	-606	+	L1PA10	LINE/L1	1543	2043	-4310	349		349		Pit_227		Platy-1-1	Pit_21	FP
		2087	14.8	0.7	3.2	Pit_113	526	924	-180	C	AluSq2	SINE/Alu	-58	390	1	42		42		807	11.3	0	0	Pit_227	500	605	-500	+	Platy-1-5	Unspecified	3	108	0	350		350		Pit_227		Platy-1-1	Pit_22	FP
		2004	17.6	7.3	4.7	Pit_114	214	499	-603	+	AluSx3	SINE/Alu	1	208	-240	43		43		2464	14.1	0.3	0.3	Pit_227	621	1105	0	+	L1PA10	LINE/L1	2028	2512	-3819	349		349		Pit_227		Platy-1-1	Pit_23	FP
		812	8.7	0	0	Pit_114	500	602	-500	+	Platy-1-2a	Unspecified	2	104	0	44		44		782	21.7	5.7	10.8	Pit_237	318	499	-606	+	AluSx	SINE/Alu	1	345	-103	374		374		Pit_237		Platy-1-1	Pit_24	FP
		2004	17.6	7.3	4.7	Pit_114	603	931	-171	+	AluSx3	SINE/Alu	209	448	0	43		43		809	8.5	0	0	Pit_237	500	605	-500	+	Platy-1-5	Unspecified	3	108	0	375		375		Pit_237		Platy-1-1	Pit_25	FP
		1269	14.3	0	0	Pit_115	2	183	-919	C	AluSz	SINE/Alu	-130	182	1	45		45		782	21.7	5.7	10.8	Pit_237	606	627	-478	+	AluSx	SINE/Alu	346	390	-58	374		374		Pit_237		Platy-1-1	Pit_26	FP
		1835	17.1	4	5.7	Pit_115	484	499	-603	+	AluSx1	SINE/Alu	7	26	-422	46		46		2123	20.8	0.9	0	Pit_247	14	469	-637	+	L1M1	LINE/L1	4400	4859	-1287	406		406		Pit_247		Platy-1-1	Pit_28	FP
		733	12.6	0	0	Pit_115	500	602	-500	+	Platy-1-2a	Unspecified	2	104	0	47		47		900	4.7	0	0	Pit_247	500	606	-500	C	Platy-1-5	Unspecified	0	108	2	408		408		Pit_247		Platy-1-1	Pit_29	FP
		1835	17.1	4	5.7	Pit_115	603	932	-170	+	AluSx1	SINE/Alu	27	448	0	46		46		1614	20.2	6.9	0.2	Pit_247	632	1023	-83	+	L1M1	LINE/L1	4857	5274	-872	406		406		Pit_247		Platy-1-1	Pit_30	FP
		590	8.9	13.3	0	Pit_116	500	589	-500	C	Platy-1-2a	Unspecified	0	104	3	48		48		2114	18.3	4.7	5.1	Pit_27	12	499	-597	C	AluSq10	SINE/Alu	-47	401	113	427		427		Pit_27		Platy-1-1	Pit_31	FP
		1991	15.8	1.4	0.8	Pit_117	74	413	-689	+	AluSp	SINE/Alu	2	309	-4	49		49		312	22.8	0	14.1	Pit_27	500	596	-500	C	Platy-1-1	Unspecified	0	104	20	428		428		Pit_27		Platy-1-1	Pit_32	FP
		832	8.7	0	0	Pit_117	500	602	-500	+	Platy-1-2a	Unspecified	2	104	0	50		50		2114	18.3	4.7	5.1	Pit_27	597	783	-313	C	AluSq10	SINE/Alu	-47	112	1	427		427		Pit_27		Platy-1-1	Pit_33	FP
		270	17.9	19.1	11.1	Pit_117	507	632	-470	+	FLAM_C	SINE/Alu	9	143	0	51	*	51		2153	17.1	4	2.7	Pit_43	367	499	-602	+	AluSp	SINE/Alu	1	133	-315	467		467		Pit_43		Platy-1-1	Pit_34	FP
		1133	16	11.4	1.5	Pit_117	672	902	-200	+	AluSx1	SINE/Alu	42	297	-15	52		52		731	11.8	1	0	Pit_43	500	601	-500	+	Platy-1-1	Unspecified	2	104	0	468		468		Pit_43		Platy-1-1	Pit_35	FP
		232	11.9	2.4	0	Pit_117	904	945	-157	+	L1M1	LINE/L1	5632	5674	-631	53		53		2153	17.1	4	2.7	Pit_43	602	913	-188	+	AluSp	SINE/Alu	134	448	0	467		467		Pit_43		Platy-1-1	Pit_36	FP
		1033	13.7	0	0	Pit_117	956	1101	-1	C	AluSz6	SINE/Alu	-20	292	147	54		54		2137	15.9	2.5	3.1	Pit_5	5	499	-604	+	AluSq2	SINE/Alu	1	379	-69	487		487		Pit_5		Platy-1-1	Pit_37	FP
		1983	16.6	0.3	0	Pit_118	30	331	-771	C	AluSz6	SINE/Alu	-9	303	1	55		55		596	19.6	0	0	Pit_5	500	596	-507	+	Platy-1-1	Unspecified	2	98	-6	488		488		Pit_5		Platy-1-1	Pit_38	FP
		801	8.7	0	0	Pit_118	500	602	-500	+	Platy-1-2a	Unspecified	2	104	0	56		56		2137	15.9	2.5	3.1	Pit_5	597	617	-486	+	AluSq2	SINE/Alu	380	396	-52	487		487		Pit_5		Platy-1-1	Pit_39	MV
		269	18.8	1.5	4.6	Pit_118	546	612	-490	+	FLAM_A	SINE/Alu	66	130	-12	57	*	57		2065	17	2.4	1.1	Pit_61	271	284	-600	C	AluSz6	SINE/Alu	-55	393	377	523		523		Pit_61		Platy-1-1	Pit_40	FP
		834	9.6	0	0	Pit_119	500	603	-500	+	Platy-1-2a	Unspecified	1	104	0	58		58		815	8	0	0	Pit_61	285	384	-500	C	Platy-1-1	Unspecified	0	104	5	524		524		Pit_61		Platy-1-1	Pit_41	FP
		1206	17	2.4	0.9	Pit_12	1	269	-828	+	AluSx	SINE/Alu	39	294	-18	59		59		2065	17	2.4	1.1	Pit_61	385	686	-198	C	AluSz6	SINE/Alu	-55	376	1	523		523		Pit_61		Platy-1-1	Pit_42	FP
		744	19.3	0.6	3	Pit_12	355	512	-585	+	AluJb	SINE/Alu	12	220	-89	60		60		1790	15.6	3.8	1.1	Pit_79	233	499	-597	+	AluSg	SINE/Alu	8	366	-82	562		562		Pit_79		Platy-1-1	Pit_44	FP
		561	16	0	4.3	Pit_12	500	533	-564	+	Platy-1-1	Unspecified	2	31	-73	61	*	61		774	7.2	0	0	Pit_79	500	596	-500	+	Platy-1-2	Unspecified	2	98	-6	563		563		Pit_79		Platy-1-1	Pit_45	FP
		2008	16	3.2	3.6	Pit_12	534	1084	-13	+	AluSp	SINE/Alu	1	371	-77	62		62		1790	15.6	3.8	1.1	Pit_79	597	612	-484	+	AluSg	SINE/Alu	367	390	-58	562		562		Pit_79		Platy-1-1	Pit_46	FP
		785	7.9	0	0	Pit_120	500	600	-500	+	Platy-1-2a	Unspecified	2	102	-2	63		63		2057	17.9	5.6	0.5	Pit_81	215	499	-603	+	AluSg	SINE/Alu	1	198	-250	569		569		Pit_81		Platy-1-1	Pit_47	FP
		641	16.1	6.8	0	Pit_121	1	118	-984	+	L1PA16	LINE/L1	6033	6158	-8	64		64		841	7.8	0	0	Pit_81	500	602	-500	+	Platy-1-2	Unspecified	2	104	0	570		570		Pit_81		Platy-1-1	Pit_48	FP
		331	21.2	18	2.3	Pit_121	488	598	-504	C	FLAM_C	SINE/Alu	-10	133	6	65	*	65		2057	17.9	5.6	0.5	Pit_81	603	877	-225	+	AluSg	SINE/Alu	199	390	-58	569		569		Pit_81		Platy-1-1	Pit_49	FP
		730	11.7	0	0	Pit_121	500	602	-500	C	Platy-1-2a	Unspecified	0	104	2	66		66		1274	18.4	10.4	6.3	Pit_88	195	550	-552	+	AluSz6	SINE/Alu	1	295	-17	582		582		Pit_88		Platy-1-1	Pit_50	FP
		378	14	0	0	Pit_121	1032	1088	-14	C	AluJr4	SINE/Alu	-14	298	242	67		67		809	9.7	0	0	Pit_88	500	602	-500	+	Platy-1-2	Unspecified	2	104	0	583	*	583		Pit_88		Platy-1-1	Pit_51	FP
		712	13.6	0	0	Pit_122	500	602	-500	+	Platy-1-2a	Unspecified	2	104	0	68		68		1543	13.5	0.1	1	Pit_88	870	1102	0	+	AluSq2	SINE/Alu	1	220	-92	582		582		Pit_88		Platy-1-1	Pit_52	FP
		279	26.8	17	0	Pit_122	506	617	-485	+	FLAM_C	SINE/Alu	8	138	-5	69	*	69		2010	18.2	5.1	2	Pit_89	206	499	-603	+	AluSp	SINE/Alu	1	196	-252	584		584		Pit_89		Platy-1-1	Pit_53	FP
		267	16.7	4.3	5.8	Pit_123	488	557	-544	C	FLAM_C	SINE/Alu	-9	134	66	70	*	70		769	9.7	0	0	Pit_89	500	602	-500	+	Platy-1-2	Unspecified	2	104	0	585		585		Pit_89		Platy-1-1	Pit_54	FP
		840	7.8	0	0	Pit_123	500	601	-500	C	Platy-1-2a	Unspecified	0	104	3	71		71		2010	18.2	5.1	2	Pit_89	603	894	-208	+	AluSp	SINE/Alu	197	392	-56	584		584		Pit_89		Platy-1-1	Pit_55	FP
		282	19.6	20.2	1.6	Pit_124	488	596	-506	C	AluSz6	SINE/Alu	-176	136	8	72	*	72																						Platy-1-1	Pit_56	FP
		810	8.7	0	0	Pit_124	500	602	-500	C	Platy-1-2a	Unspecified	0	104	2	73		73																						Platy-1-1	Pit_57	FP
		773	28.6	8.7	1.9	Pit_125	24	322	-781	+	L1MA2	LINE/L1	5695	6013	-291	74		74																						Platy-1-1	Pit_58	FP
		2183	14.3	2	4.5	Pit_125	486	499	-604	C	AluSc	SINE/Alu	-52	396	381	75		75																						Platy-1-1	Pit_59	FP
		812	6.8	0	1	Pit_125	500	603	-500	C	Platy-1-2a	Unspecified	0	104	2	76		76																						Platy-1-1	Pit_60	FP
		2183	14.3	2	4.5	Pit_125	604	914	-189	C	AluSc	SINE/Alu	-52	380	1	75		75																						Platy-1-1	Pit_62	FP
		1202	13.6	0.1	0.1	Pit_125	915	1103	0	+	AluSp	SINE/Alu	118	307	-6	77		77																						Platy-1-1	Pit_63	MV
		657	11.5	21.5	0.8	Pit_126	278	404	-698	+	AluJb	SINE/Alu	1	125	-187	78		78																						Platy-1-1	Pit_65	MV
		297	22.5	17.8	2.2	Pit_126	479	596	-506	C	FLAM_C	SINE/Alu	0	143	8	79	*	79																						Platy-1-1	Pit_66	FP
		803	9.7	0	0	Pit_126	500	602	-500	C	Platy-1-2a	Unspecified	0	104	2	80		80																						Platy-1-1	Pit_67	FP
		1823	20	1	1.1	Pit_127	166	524	-578	C	AluSq10	SINE/Alu	-8	305	1	81		81																						Platy-1-2	Pit_70	FP
		721	11.7	0	0	Pit_127	500	602	-500	+	Platy-1-2a	Unspecified	2	104	0	82	*	82																						Platy-1-2	Pit_71	FP
		832	7.7	0	0	Pit_128	500	603	-500	C	Platy-1-2a	Unspecified	0	104	1	83	*	83																						Platy-1-2	Pit_72	FP
		1813	18.8	1.6	1.9	Pit_128	574	895	-208	C	AluJo	SINE/Alu	-12	300	2	84		84																						Platy-1-2	Pit_73	FP
		299	18.7	21.4	4.6	Pit_129	485	596	-506	C	AluJr	SINE/Alu	-175	137	8	85	*	85																						Platy-1-2	Pit_74	FP
		889	3.9	0	0	Pit_129	500	602	-500	C	Platy-1-2a	Unspecified	0	104	2	86		86																						Platy-1-2	Pit_75	FP
		1608	19.9	6.3	4.2	Pit_13	326	778	-334	+	AluSx1	SINE/Alu	1	446	-2	87		87																						Platy-1-2	Pit_76	FP
		1954	12	0.2	0.6	Pit_130	172	449	-650	C	AluSc	SINE/Alu	-53	395	1	88		88																						Platy-1-2	Pit_77	FP
		727	11	3	0	Pit_130	500	599	-500	C	Platy-1-2a	Unspecified	0	104	2	89		89																						Platy-1-2	Pit_78	FP
		925	8.8	2.4	0	Pit_130	702	826	-273	C	AluSg	SINE/Alu	-180	130	3	90		90																						Platy-1-2	Pit_80	FP
		657	13.7	0	0	Pit_130	996	1097	-2	C	FLAM_C	SINE/Alu	0	143	42	91		91																						Platy-1-2	Pit_82	FP
		1906	18.3	5.5	4.7	Pit_131	361	499	-624	+	AluJb	SINE/Alu	1	97	-351	92		92																						Platy-1-2	Pit_83	FP
		623	11	0	19.2	Pit_131	500	623	-500	+	Platy-1-2a	Unspecified	1	104	0	93		93																						Platy-1-2	Pit_84	FP
		1906	18.3	5.5	4.7	Pit_131	624	1123	0	+	AluJb	SINE/Alu	98	448	0	92		92																						Platy-1-2	Pit_85	FP
		2215	15.4	2.5	2.6	Pit_132	364	499	-598	+	AluSg	SINE/Alu	1	97	-351	94		94																						Platy-1-2	Pit_86	MV
		820	7.1	0	0	Pit_132	500	597	-500	+	Platy-1-2a	Unspecified	2	99	-5	95		95																						Platy-1-2	Pit_87	FP
		2215	15.4	2.5	2.6	Pit_132	598	1085	-12	+	AluSg	SINE/Alu	98	448	0	94		94																						Platy-1-2a	Pit_90	FP
		824	5.9	0	0	Pit_133	500	601	-500	+	Platy-1-2a	Unspecified	3	104	0	96		96																						Platy-1-2a	Pit_91	FP
		333	18.5	18.8	3	Pit_133	506	622	-479	+	FLAM_C	SINE/Alu	9	143	0	97	*	97																						Platy-1-2a	Pit_92	FP
		1938	14.8	6.4	2.9	Pit_133	631	1100	-1	C	AluSg	SINE/Alu	-47	401	1	98		98																						Platy-1-2a	Pit_93	FP
		787	9.7	0	0	Pit_134	500	602	-500	+	Platy-1-2a	Unspecified	2	104	0	99		99																						Platy-1-2a	Pit_94	FP
		277	34.1	0.7	1.5	Pit_135	215	351	-752	C	L1M1	LINE/L1	-1231	4915	4780	100		100																						Platy-1-2a	Pit_95	FP
		767	10.7	0	1	Pit_135	500	603	-500	+	Platy-1-2a	Unspecified	2	104	0	101		101																						Platy-1-2a	Pit_96	FP
		270	24.3	16.9	2.2	Pit_135	506	623	-480	+	FLAM_C	SINE/Alu	8	142	-1	102	*	102																						Platy-1-2a	Pit_97	FP
		768	30.2	4.8	5.1	Pit_135	687	1101	-2	C	L1M1	LINE/L1	-1288	4858	4445	100		100																						Platy-1-2a	Pit_98	FP
		864	5.9	0	0	Pit_136	500	601	-500	+	Platy-1-2a	Unspecified	3	104	0	103		103																						Platy-1-2a	Pit_99	FP
		811	26.3	3.2	6.1	Pit_136	606	934	-167	+	L1M1	LINE/L1	5272	5592	-562	104		104																						Platy-1-2a	Pit_100	FP
		755	9.8	0	2	Pit_137	500	603	-500	C	Platy-1-2a	Unspecified	0	104	3	105		105																						Platy-1-2a	Pit_101	FP
		702	13.6	0	1	Pit_138	500	603	-500	C	Platy-1-1	Unspecified	0	104	2	106		106																						Platy-1-2a	Pit_102	FP
		1581	18.3	4.5	2.1	Pit_139	13	323	-777	+	AluJb	SINE/Alu	1	300	-12	107		107																						Platy-1-2a	Pit_103	FP
		728	12	0	1	Pit_139	500	600	-500	+	Platy-1-2a	Unspecified	4	103	-1	108		108																						Platy-1-2a	Pit_104	FP
		1772	20.5	3.8	0.8	Pit_139	647	1070	-30	C	AluJb	SINE/Alu	0	448	1	109		109																						Platy-1-2a	Pit_105	FP
		1859	16.4	4.1	9.6	Pit_14	152	595	-506	C	AluSx3	SINE/Alu	-87	361	3	110		110																						Platy-1-2a	Pit_106	FP
		778	10.8	0	0	Pit_14	500	601	-500	C	Platy-1-1	Unspecified	0	104	3	111	*	111																						Platy-1-2a	Pit_108	FP
		429	23.9	3.4	0	Pit_140	1	117	-985	C	L1P3	LINE/L1	-5114	1347	1227	112		112																						Platy-1-2a	Pit_109	FP
		300	24.4	3.9	0	Pit_140	398	475	-627	C	L1P3	LINE/L1	-6371	90	10	112		112																						Platy-1-2a	Pit_110	FP
		337	18	22.7	3.9	Pit_140	487	596	-506	C	AluJr4	SINE/Alu	-175	137	8	113	*	113																						Platy-1-2a	Pit_111	FP
		861	4.8	0	0	Pit_140	500	602	-500	C	Platy-1-2a	Unspecified	0	104	2	114		114																						Platy-1-2a	Pit_112	FP
		830	7.8	0	0	Pit_141	500	601	-500	C	Platy-1-2a	Unspecified	0	104	3	115		115																						Platy-1-2a	Pit_113	FP
		730	9	3	0	Pit_142	500	599	-500	+	Platy-1-2a	Unspecified	2	104	0	116		116																						Platy-1-2a	Pit_116	FP
		258	25.4	20.6	0.8	Pit_142	506	612	-487	+	FLAM_C	SINE/Alu	8	135	-8	117	*	117																						Platy-1-2a	Pit_117	FP
		327	21.8	3.9	0	Pit_142	864	941	-158	+	L1P3	LINE/L1	10	90	-6371	118		118																						Platy-1-2a	Pit_118	FP
		304	29.4	1.9	4.5	Pit_143	289	467	-632	+	L1P4	LINE/L1	5215	5395	-751	119		119																						Platy-1-2a	Pit_119	FP
		795	5	2	0	Pit_143	500	599	-500	+	Platy-1-2a	Unspecified	3	104	0	120		120																						Platy-1-2a	Pit_120	FP
		289	20.8	2.5	2.5	Pit_143	688	766	-333	+	L1P4	LINE/L1	5693	5771	-390	119		119																						Platy-1-2a	Pit_121	FP
		1528	20.1	8.5	2.9	Pit_144	1	364	-545	C	AluJo	SINE/Alu	-8	304	1	121		121																						Platy-1-2a	Pit_122	FP
		623	16.5	0	0	Pit_144	307	409	-500	C	Platy-1-1	Unspecified	0	104	2	122	*	122																						Platy-1-2a	Pit_123	MV
		881	17.4	3.7	3.7	Pit_144	356	546	-363	C	AluSp	SINE/Alu	-122	191	1	123		123																						Platy-1-2a	Pit_124	FP
		533	11.7	1.1	1.1	Pit_144	760	854	-55	+	AluSx3	SINE/Alu	45	182	-3	124		124																						Platy-1-2a	Pit_126	FP
		264	12.8	5	8.6	Pit_145	487	546	-557	C	FLAM_C	SINE/Alu	-9	134	77	125	*	125																						Platy-1-2a	Pit_127	FP
		799	9.6	0	0	Pit_145	500	603	-500	C	Platy-1-2a	Unspecified	0	104	1	126		126																						Platy-1-2a	Pit_128	FP
		265	29.6	0.7	0.7	Pit_145	604	739	-364	C	L1M1	LINE/L1	-5164	2401	2266	127		127																						Platy-1-2a	Pit_129	FP
		243	27.3	0	3	Pit_146	490	557	-545	C	FLAM_A	SINE/Alu	-12	130	65	128	*	128																						Platy-1-2a	Pit_130	FP
		768	11.7	0	0	Pit_146	500	602	-500	C	Platy-1-2b	Unspecified	0	104	2	129		129																						Platy-1-2a	Pit_133	FP
		647	13.9	2	0	Pit_147	500	600	-500	+	Platy-1-2b	Unspecified	2	104	0	130		130																						Platy-1-2a	Pit_134	FP
		256	24.8	19.3	0	Pit_147	507	615	-485	+	FLAM_C	SINE/Alu	9	138	-5	131	*	131																						Platy-1-2a	Pit_136	FP
		426	19.8	0	0	Pit_148	1	86	-1021	+	AluSp	SINE/Alu	226	311	-2	132		132																						Platy-1-2a	Pit_137	FP
		637	15.6	0	4.8	Pit_148	500	607	-500	C	Platy-1-2b	Unspecified	0	104	2	133		133																						Platy-1-2a	Pit_138	FP
		2123	16.6	4.4	1.3	Pit_149	190	595	-507	C	AluSp	SINE/Alu	0	448	1	134		134																						Platy-1-2a	Pit_139	FP
		701	13.6	0	0	Pit_149	500	602	-500	C	Platy-1-2b	Unspecified	0	104	2	135	*	135																						Platy-1-2a	Pit_140	MV
		1075	12.2	0	0.8	Pit_15	1	163	-940	C	AluSq2	SINE/Alu	-94	217	2	136		136																						Platy-1-2a	Pit_141	FP
		675	14.4	0	0	Pit_15	500	603	-500	+	Platy-1-1	Unspecified	1	104	0	137		137																						Platy-1-2a	Pit_142	FP
		595	18.4	0	0	Pit_150	500	602	-500	C	Platy-1-2b	Unspecified	0	104	2	138		138																						Platy-1-2a	Pit_144	FP
		1649	11.3	0.9	0.9	Pit_150	871	1102	0	C	AluSp	SINE/Alu	-70	243	12	139		139																						Platy-1-2a	Pit_145	FP
		762	9.8	1	0	Pit_151	500	601	-500	+	Platy-1-2b	Unspecified	2	104	0	140	*	140																						Platy-1-2b	Pit_146	FP
		2027	17.5	0.9	1.1	Pit_151	506	903	-198	+	AluSc8	SINE/Alu	1	396	-52	141		141																						Platy-1-2b	Pit_147	FP
		709	9.4	6.2	0	Pit_152	500	595	-500	+	Platy-1-2b	Unspecified	1	102	-2	142		142																						Platy-1-2b	Pit_148	FP
		683	8	0.9	11.8	Pit_153	500	612	-500	+	Platy-1-2b	Unspecified	3	104	0	143		143																						Platy-1-2b	Pit_149	FP
		2194	12.1	0.3	0.4	Pit_154	40	350	-750	+	AluSx	SINE/Alu	1	396	-52	144		144																						Platy-1-2b	Pit_150	FP
		573	16.8	2	0	Pit_154	500	600	-500	+	Platy-1-2b	Unspecified	2	104	0	145		145																						Platy-1-2b	Pit_151	FP
		256	23.8	19.8	2.2	Pit_154	506	621	-479	+	FLAM_C	SINE/Alu	8	143	0	146	*	146																						Platy-1-2b	Pit_152	FP
		1990	14.7	2.3	0.7	Pit_154	772	1084	-16	+	AluSx1	SINE/Alu	3	301	-11	147		147																						Platy-1-2b	Pit_153	FP
		717	13.6	0	0	Pit_155	500	602	-500	+	Platy-1-2b	Unspecified	2	104	0	148	*	148																						Platy-1-2b	Pit_154	FP
		2137	17.7	2.5	1.4	Pit_155	506	917	-185	+	AluSx	SINE/Alu	1	448	0	149		149																						Platy-1-2b	Pit_155	FP
		1839	14.9	4.6	2.2	Pit_156	15	324	-778	+	AluSx	SINE/Alu	1	304	-8	150		150																						Platy-1-2b	Pit_156	FP
		713	15.5	0	0	Pit_156	500	602	-500	+	Platy-1-2b	Unspecified	2	104	0	151	*	151																						Platy-1-2b	Pit_157	FP
		1987	16.6	4.8	0	Pit_156	506	896	-206	+	AluSg4	SINE/Alu	1	356	-92	152		152																						Platy-1-2b	Pit_158	FP
		889	12.3	1.5	0	Pit_156	969	1102	0	C	AluSx1	SINE/Alu	-6	179	5	153		153																						Platy-1-2b	Pit_159	FP
		1340	15.3	20.8	1	Pit_157	242	596	-506	C	AluSx1	SINE/Alu	-52	396	5	154		154																						Platy-1-2b	Pit_160	MV
		747	13.6	0	0	Pit_157	500	602	-500	C	Platy-1-2b	Unspecified	0	104	2	155	*	155																						Platy-1-2b	Pit_161	FP
		640	14.4	1	0	Pit_158	500	596	-500	+	Platy-1-2b	Unspecified	2	99	-5	156		156																						Platy-1-2b	Pit_162	FP
		736	22.4	3.2	4	Pit_158	817	1096	0	+	AluSq2	SINE/Alu	5	365	-83	157		157																						Platy-1-2b	Pit_163	FP
		2079	16.2	5.1	2.3	Pit_159	180	594	-506	C	AluSq2	SINE/Alu	0	448	2	158		158																						Platy-1-2b	Pit_164	FP
		747	8.9	2	0	Pit_159	500	600	-500	C	Platy-1-2b	Unspecified	0	104	2	159	*	159																						Platy-1-2b	Pit_165	FP
		1722	13.9	0	4.7	Pit_16	303	567	-518	C	AluSx	SINE/Alu	-2	310	58	160		160																						Platy-1-2b	Pit_166	FP
		305	23.5	0	6.2	Pit_16	500	585	-500	C	Platy-1-1	Unspecified	0	104	24	161	*	161																						Platy-1-2b	Pit_167	FP
		740	12.6	0	0	Pit_160	500	602	-500	+	Platy-1-2b	Unspecified	2	104	0	162		162																						Platy-1-2b	Pit_169	FP
		265	25.6	19.6	2.3	Pit_160	506	617	-485	+	FLAM_C	SINE/Alu	8	138	-5	163	*	163																						Platy-1-2b	Pit_170	poly
		1407	15.9	0	0	Pit_160	838	1044	-58	+	AluJb	SINE/Alu	87	293	-19	164		164																						Platy-1-2b	Pit_171	FP
		1035	15.6	1.9	0	Pit_161	1	160	-941	+	AluSz6	SINE/Alu	130	292	-20	165		165																						Platy-1-2b	Pit_172	FP
		608	15.7	0.9	2.9	Pit_161	500	604	-497	+	Platy-1-2b	Unspecified	2	104	0	166		166																						Platy-1-2b	Pit_173	FP
		853	18	2.1	1.6	Pit_162	1	153	-949	C	AluJr4	SINE/Alu	-15	297	1	167		167																						Platy-1-2b	Pit_174	FP
		743	15.7	1.7	0	Pit_162	335	449	-653	+	AluJb	SINE/Alu	1	117	-195	168		168																						Platy-1-2b	Pit_175	FP
		783	11.7	0	0	Pit_162	500	602	-500	+	Platy-1-2b	Unspecified	2	104	0	169	*	169																						Platy-1-2b	Pit_176	FP
		1891	16	2.8	5.7	Pit_162	506	1084	-18	+	AluSc8	SINE/Alu	1	401	-47	170		170																						Platy-1-2b	Pit_177	FP
		639	12.7	1	1	Pit_163	500	602	-500	+	Platy-1-2b	Unspecified	2	104	0	171		171																						Platy-1-2b	Pit_178	FP
		228	29.6	0	0	Pit_163	546	616	-486	+	FLAM_A	SINE/Alu	66	136	-6	172	*	172																						Platy-1-2b	Pit_179	FP
		334	24.8	17.4	0	Pit_164	487	595	-507	C	AluJr	SINE/Alu	-176	136	9	173	*	173																						Platy-1-2b	Pit_180	FP
		765	10.7	0	0	Pit_164	500	602	-500	C	Platy-1-2b	Unspecified	0	104	2	174		174																						Platy-1-2b	Pit_181	FP
		2140	15	6.4	2.2	Pit_165	2	595	-507	C	AluSx1	SINE/Alu	-52	396	2	175		175																						Platy-1-2b	Pit_183	FP
		708	12.6	1	0	Pit_165	500	602	-500	C	Platy-1-2b	Unspecified	0	104	1	176	*	176																						Platy-1-2b	Pit_185	FP
		1949	16.8	3.1	3.2	Pit_165	626	1092	-10	+	AluSx1	SINE/Alu	2	374	-74	177		177																						Platy-1-2b	Pit_186	FP
		786	10.8	0	0	Pit_166	500	601	-500	+	Platy-1-2b	Unspecified	3	104	0	178		178																						Platy-1-2b	Pit_187	FP
		892	23.8	1	0.6	Pit_166	602	925	-176	+	L1M1	LINE/L1	5151	5476	-689	179		179																						Platy-1-2b	Pit_188	FP
		1044	17.5	0.1	0.9	Pit_166	926	1100	-1	+	AluSz	SINE/Alu	2	159	-153	180		180																						Platy-1-3	Pit_189	FP
		660	16.8	0	0	Pit_167	500	600	-500	C	Platy-1-2b	Unspecified	0	104	4	181		181																						Platy-1-3	Pit_190	FP
		409	12.7	0	0	Pit_168	2	56	-1046	+	AluJb	SINE/Alu	233	287	-25	182		182																						Platy-1-3	Pit_191	FP
		2458	14.9	3.7	0.5	Pit_168	182	499	-603	C	7SLRNA	srpRNA	-55	393	231	183		183																						Platy-1-3	Pit_192	FP
		762	11.7	0	0	Pit_168	500	602	-500	C	Platy-1-2b	Unspecified	0	104	2	184		184																						Platy-1-3	Pit_193	FP
		2458	14.9	3.7	0.5	Pit_168	603	1051	-51	C	7SLRNA	srpRNA	-55	230	1	183		183																						Platy-1-3	Pit_194	FP
		719	12.6	0	0	Pit_169	500	602	-500	C	Platy-1-2b	Unspecified	0	104	2	185		185																						Platy-1-3	Pit_195	FP
		1082	11.8	0.7	0	Pit_169	951	1102	0	C	AluSz	SINE/Alu	-23	289	137	186		186																						Platy-1-3	Pit_196	FP
		1685	12.4	0.4	0	Pit_17	321	562	-519	C	AluSg	SINE/Alu	-7	303	61	187		187																						Platy-1-3	Pit_197	FP
		307	20	9.8	2.3	Pit_17	500	581	-500	C	Platy-1-1	Unspecified	0	104	17	188	*	188																						Platy-1-3	Pit_198	FP
		892	20.1	4.7	8.6	Pit_17	696	1016	-65	C	AluJo	SINE/Alu	-70	378	85	189		189																						Platy-1-3	Pit_199	FP
		1918	14.5	2.8	3.5	Pit_170	1	327	-773	C	AluSp	SINE/Alu	-8	305	1	190		190																						Platy-1-3	Pit_200	FP
		239	25.9	19.1	1.6	Pit_170	487	596	-504	C	AluJr4	SINE/Alu	-176	136	8	191	*	191																						Platy-1-3	Pit_201	FP
		736	10.9	0	0	Pit_170	500	600	-500	C	Platy-1-2b	Unspecified	0	104	4	192		192																						Platy-1-3	Pit_202	FP
		352	24.2	15.8	0	Pit_171	480	599	-501	C	FLAM_C	SINE/Alu	0	143	5	193	*	193																						Platy-1-3	Pit_204	FP
		749	10.9	0	0	Pit_171	500	600	-500	C	Platy-1-2b	Unspecified	0	104	4	194		194																						Platy-1-3	Pit_207	FP
		759	8.7	0	2.9	Pit_172	500	605	-492	+	Platy-1-2b	Unspecified	2	104	0	195		195																						Platy-1-3	Pit_208	FP
		282	22	0	0	Pit_172	557	615	-482	+	FLAM_A	SINE/Alu	77	135	-7	196	*	196																						Platy-1-4	Pit_209	LS
		517	17.4	9.8	0	Pit_173	500	591	-500	+	Platy-1-2b	Unspecified	4	104	0	197		197																						Platy-1-4	Pit_210	FP
		268	22.6	19.3	2.4	Pit_174	487	595	-507	C	AluJo	SINE/Alu	-177	135	9	198	*	198																						Platy-1-4	Pit_211	FP
		783	9.7	0	0	Pit_174	500	602	-500	C	Platy-1-2b	Unspecified	0	104	2	199		199																						Platy-1-4	Pit_212	FP
		1785	19.4	3.4	4.3	Pit_174	722	1102	0	C	AluJo	SINE/Alu	-58	390	7	200		200																						Platy-1-4a	Pit_213	FP
		247	23.9	0	0	Pit_175	480	546	-557	C	FLAM_C	SINE/Alu	0	143	77	201	*	201																						Platy-1-4a	Pit_214	FP
		767	10.6	0	0	Pit_175	500	603	-500	C	Platy-1-1	Unspecified	0	104	1	202		202																						Platy-1-4a	Pit_215	poly
		1679	19.1	3.6	1.8	Pit_175	712	1075	-28	C	AluSc8	SINE/Alu	-69	379	11	203		203																						Platy-1-4a	Pit_216	FP
		776	11.7	0	0	Pit_176	500	602	-500	+	Platy-1-2b	Unspecified	2	104	0	204		204																						Platy-1-4a	Pit_217	LS
		273	20.3	7.8	0	Pit_176	546	609	-493	+	AluSz6	SINE/Alu	67	135	-177	205	*	205																						Platy-1-4a	Pit_218	FP
		551	29.6	15.2	0.9	Pit_176	616	1102	0	+	L1M1	LINE/L1	2237	2792	-3354	206		206																						Platy-1-4a	Pit_219	FP
		1103	10.2	6.7	0.9	Pit_177	1	230	-873	C	AluSg4	SINE/Alu	-62	386	1	207		207																						Platy-1-5	Pit_220	LS
		446	28.5	9	4.9	Pit_177	231	488	-615	C	L1M1	LINE/L1	-933	5213	4945	208		208																						Platy-1-5	Pit_221	FP
		665	16.4	0	0	Pit_177	500	603	-500	C	Platy-1-2b	Unspecified	0	104	1	209		209																						Platy-1-5	Pit_222	LS
		2009	15	1.5	3.1	Pit_177	608	1103	0	C	AluSx1	SINE/Alu	-62	386	1	210		210																						Platy-1-5	Pit_223	poly
		640	15.5	0	0	Pit_178	500	602	-500	+	Platy-1-2b	Unspecified	2	104	0	211		211																						Platy-1-5	Pit_224	MV
		259	25.4	0	1.6	Pit_178	546	609	-493	+	AluJr	SINE/Alu	67	129	-183	212	*	212																						Platy-1-5	Pit_225	poly
		1858	13.4	2.2	1.6	Pit_179	1	499	-597	+	AluSx1	SINE/Alu	1	396	-52	213		213																						Platy-1-5	Pit_228	MV
		646	13.4	0	0	Pit_179	500	596	-500	+	Platy-1-1	Unspecified	2	98	-6	214	*	214																						Platy-1-5	Pit_230	FP
		2290	14.3	1.3	2.7	Pit_179	508	940	-156	+	AluSx3	SINE/Alu	5	396	-52	215		215																						Platy-1-5	Pit_231	FP
		670	11.5	1	0	Pit_18	500	595	-500	+	Platy-1-1	Unspecified	2	98	-6	216		216																						Platy-1-5	Pit_232	FP
		306	22.1	21.1	0	Pit_18	507	610	-485	+	AluJr	SINE/Alu	9	134	-178	217	*	217																						Platy-1-5	Pit_233	FP
		2051	16.1	2.6	1.9	Pit_180	190	595	-507	C	AluSx	SINE/Alu	-11	301	1	218		218																						Platy-1-5	Pit_234	poly
		701	14.6	0	0	Pit_180	500	602	-500	C	Platy-1-2b	Unspecified	0	104	2	219	*	219																						Platy-1-5	Pit_235	LS
		1560	20.1	3.4	0.4	Pit_180	796	1100	-2	+	AluJr	SINE/Alu	1	299	-13	220		220																						Platy-1-5	Pit_236	FP
		258	22.6	0.4	0	Pit_181	489	555	-547	C	FLAM_C	SINE/Alu	-9	134	68	221	*	221																						Platy-1-5	Pit_238	poly
		837	8.7	0	0	Pit_181	500	602	-500	C	Platy-1-2b	Unspecified	0	104	2	222		222																						Platy-1-5	Pit_239	FP
		2227	14.3	0.3	2	Pit_182	1	478	-624	+	AluSx1	SINE/Alu	1	396	-52	223		223																						Platy-1-5	Pit_240	LS
		230	23.4	7.8	0	Pit_182	493	556	-546	C	AluSz6	SINE/Alu	-177	135	67	224	*	224																						Platy-1-5	Pit_241	FP
		756	9.7	0	0	Pit_182	500	602	-500	C	Platy-1-2b	Unspecified	0	104	2	225		225																						Platy-1-5	Pit_242	LS
		917	20	1	2.5	Pit_182	647	853	-249	C	AluJr	SINE/Alu	-83	365	122	226		226																						Platy-1-5	Pit_243	FP
		1768	8.7	1.3	0.9	Pit_182	855	1102	0	+	AluSc	SINE/Alu	1	386	-62	223		223																						Platy-1-5	Pit_244	FP
		1746	9.5	0.8	0.4	Pit_183	242	483	-608	C	AluSc5	SINE/Alu	-13	296	54	227		227																						Platy-1-5	Pit_245	FP
		412	14.7	15.2	3.9	Pit_183	500	591	-500	C	Platy-1-2b	Unspecified	0	104	3	228		228																						Platy-1-5	Pit_246	MV
		1917	13.3	0.5	3.7	Pit_183	592	906	-185	C	AluSc5	SINE/Alu	-20	289	1	229		229																						Platy-1-5	Pit_248	FP
		327	17	0	0	Pit_184	1	53	-1049	+	AluSc	SINE/Alu	242	294	-15	230		230																						Platy-1-5	Pit_249	FP
		1001	17.3	0.1	4.8	Pit_184	140	342	-760	C	AluSx1	SINE/Alu	-87	361	120	231		231																						Platy-1-5	Pit_250	MV
		745	20.2	6.2	9.3	Pit_184	342	499	-603	+	AluJr	SINE/Alu	8	348	-100	232	*	232																						Platy-1-5	Pit_251	MV
		736	12.6	0	0	Pit_184	500	602	-500	+	Platy-1-2b	Unspecified	2	104	0	233		233																						Platy-1-6a	Pit_266	FP
		745	20.2	6.2	9.3	Pit_184	603	624	-478	+	AluJr	SINE/Alu	349	400	-48	232		232
		256	22.2	17.1	3.8	Pit_185	478	594	-508	C	FLAM_C	SINE/Alu	-1	142	11	234	*	234
		762	9.8	0	1	Pit_185	500	602	-500	C	Platy-1-2b	Unspecified	0	104	3	235		235
		774	9.7	0	0	Pit_186	500	602	-500	+	Platy-1-2b	Unspecified	2	104	0	236		236
		239	21.2	2.9	2.9	Pit_186	545	612	-490	+	FLAM_A	SINE/Alu	65	132	-10	237	*	237
		957	21.4	15.9	1.6	Pit_187	189	459	-635	+	AluSg7	SINE/Alu	1	309	0	238		238
		584	14.7	2.1	0	Pit_187	500	594	-500	+	Platy-1-1	Unspecified	2	98	-6	239	*	239
		2233	15	3.2	1.6	Pit_187	543	938	-156	+	AluSx1	SINE/Alu	5	311	-1	240		240
		1976	19.8	6.1	0.9	Pit_188	91	596	-506	C	AluSp	SINE/Alu	-92	356	1	241		241
		749	11.7	0	0	Pit_188	500	602	-500	C	Platy-1-2b	Unspecified	0	104	2	242	*	242
		939	13.7	3.1	0	Pit_188	810	967	-135	C	AluSq2	SINE/Alu	-4	308	1	243		243
		868	7.5	4.2	0	Pit_188	983	1102	0	+	AluSp	SINE/Alu	1	125	-188	244		244
		239	28.2	17.6	1.6	Pit_189	488	595	-507	C	AluJr4	SINE/Alu	-179	133	9	245	*	245
		766	9.7	0	0	Pit_189	500	602	-500	C	Platy-1-3	Unspecified	0	104	2	246		246
		266	22.4	0	3.8	Pit_189	907	988	-114	C	L1PB	LINE/L1	-3128	3018	2940	247		247
		309	21.6	0	8.6	Pit_19	7	82	-1020	+	AluJb	SINE/Alu	215	284	-28	248		248
		641	14.7	7.8	0	Pit_19	83	198	-904	C	AluSx1	SINE/Alu	-9	303	179	249		249
		1825	12.5	0	0.4	Pit_19	240	496	-606	+	AluTa7	SINE/Alu	1	256	-38	250		250
		749	9.7	0	0	Pit_19	500	602	-500	+	Platy-1-1	Unspecified	2	104	0	251	*	251
		2072	16.9	4	4.3	Pit_19	508	1101	-1	+	AluSp	SINE/Alu	1	396	-52	252		252
		273	29	15.7	1.2	Pit_190	124	479	-632	+	L1P3	LINE/L1	4972	5378	-768	253		253
		605	14	2.6	5.5	Pit_190	485	597	-514	C	FLAM_C	SINE/Alu	-5	138	29	254		254
		1787	15.9	3.1	0	Pit_190	706	1011	-100	C	AluSx	SINE/Alu	-13	300	1	255		255
		499	9.7	0	2.8	Pit_190	1038	1111	0	+	AluSz	SINE/Alu	16	87	-225	256		256
		849	6.7	0	0	Pit_191	500	603	-500	+	Platy-1-3	Unspecified	1	104	0	257		257
		231	17.5	5.3	0	Pit_191	557	613	-490	+	FLAM_A	SINE/Alu	76	135	-7	258	*	258
		617	15.8	0	8.8	Pit_192	500	610	-500	+	Platy-1-3	Unspecified	2	103	-1	259		259
		714	8.8	0	3.9	Pit_193	500	606	-500	C	Platy-1-3	Unspecified	0	104	2	260		260
		602	32	5	4.7	Pit_194	4	508	-595	C	L1P4	LINE/L1	-347	5818	5313	261	*	261
		760	9.7	0	1	Pit_194	500	603	-500	C	Platy-1-3	Unspecified	0	104	2	262		262
		519	17.4	23.6	0.7	Pit_194	552	718	-385	C	AluJb	SINE/Alu	-95	353	157	263	*	263
		538	15	2.9	2.9	Pit_195	500	602	-500	+	Platy-1-3	Unspecified	2	104	0	264		264
		802	8.7	0	0	Pit_196	500	602	-500	+	Platy-1-3	Unspecified	2	104	0	265		265
		280	22.4	0	3	Pit_196	556	624	-478	+	FLAM_C	SINE/Alu	77	143	0	266	*	266
		1981	14	0.3	0	Pit_196	719	1025	-77	C	AluJo	SINE/Alu	-4	308	1	267		267
		1088	4.2	0.1	0.8	Pit_197	1	142	-957	C	AluTa7	SINE/Alu	-168	126	1	268		268
		364	16.3	19.6	1.5	Pit_197	483	594	-505	C	FLAM_C	SINE/Alu	-3	140	9	269	*	269
		798	7	1	0	Pit_197	500	599	-500	C	Platy-1-3	Unspecified	0	104	4	270		270
		328	23.7	18.4	0	Pit_198	481	594	-506	C	FLAM_C	SINE/Alu	-1	142	8	271	*	271
		633	12.9	2	0	Pit_198	500	600	-500	C	Platy-1-3	Unspecified	0	104	2	272		272
		277	25.8	18.8	3.1	Pit_199	485	596	-505	C	AluSz6	SINE/Alu	-176	136	8	273	*	273
		882	3.9	0	0	Pit_199	500	601	-500	C	Platy-1-3	Unspecified	0	104	3	274		274
		1884	17.1	4.9	4.3	Pit_2	198	499	-594	+	AluSc8	SINE/Alu	2	269	-42	275		275
		515	21.3	0	0	Pit_2	500	593	-500	+	Platy-1-1	Unspecified	2	95	-9	276		276
		1884	17.1	4.9	4.3	Pit_2	594	622	-471	+	AluSc8	SINE/Alu	270	296	-15	275		275
		1603	11.6	2.2	0.4	Pit_20	336	560	-510	C	AluSp	SINE/Alu	-20	293	65	277		277
		301	20.6	0	4.4	Pit_20	500	570	-500	C	Platy-1-1	Unspecified	0	104	37	278	*	278
		343	6.8	0	0	Pit_200	1	44	-1059	C	AluSq4	SINE/Alu	-267	44	1	279		279
		827	5.8	0	0	Pit_200	500	603	-500	+	Platy-1-3	Unspecified	1	104	0	280		280
		327	20.1	18.5	3.7	Pit_200	507	625	-478	+	FLAM_C	SINE/Alu	8	143	0	281	*	281
		383	15.2	0	0	Pit_201	1	66	-1034	+	FLAM_C	SINE/Alu	78	143	0	282		282
		822	7.9	0	0	Pit_201	500	600	-500	+	Platy-1-3	Unspecified	4	104	0	283		283
		299	22.7	20	3.9	Pit_201	504	613	-487	+	AluJr4	SINE/Alu	8	134	-178	284	*	284
		2017	13.9	4.8	1.1	Pit_202	196	561	-529	+	AluSg	SINE/Alu	1	384	-64	285		285
		667	6.6	9.9	0	Pit_202	500	590	-500	+	Platy-1-3	Unspecified	4	103	-1	286	*	286
		1136	11.2	0.6	0	Pit_202	931	1090	0	C	AluSc5	SINE/Alu	0	309	149	287		287
		2063	14.8	0.9	0.6	Pit_204	53	378	-723	+	AluSx	SINE/Alu	2	312	0	288		288
		631	14.7	2	0	Pit_204	500	601	-500	+	Platy-1-3	Unspecified	1	104	0	289		289
		237	24.3	2.8	2.8	Pit_204	547	618	-483	+	FLAM_C	SINE/Alu	67	138	-5	290	*	290
		2037	13.8	0.3	0.3	Pit_204	674	971	-130	C	AluSx	SINE/Alu	-14	298	1	291		291
		677	11.9	1.1	0	Pit_204	999	1100	-1	+	AluSg4	SINE/Alu	9	138	-239	292		292
		687	12.8	1	0	Pit_207	500	601	-500	+	Platy-1-1	Unspecified	2	104	0	293		293
		290	15.4	3	3	Pit_207	556	622	-479	+	FLAM_C	SINE/Alu	77	143	0	294	*	294
		262	17.7	3.1	3.1	Pit_208	483	546	-556	C	FLAM_C	SINE/Alu	-3	140	77	295	*	295
		724	12.6	0	0	Pit_208	500	602	-500	C	Platy-1-1	Unspecified	0	104	2	296		296
		1088	9.8	3.3	0	Pit_209	1	153	-949	+	L1PA11	LINE/L1	6017	6174	0	297		297
		788	8.7	0	0	Pit_209	500	602	-500	+	Platy-1-4	Unspecified	2	104	0	298		298
		334	20.4	18.3	2.2	Pit_209	503	622	-480	+	FLAM_C	SINE/Alu	5	143	0	299	*	299
		1869	13	0	0.8	Pit_21	316	579	-513	C	AluSx1	SINE/Alu	-5	307	46	300		300
		292	24.4	7.5	3.1	Pit_21	500	592	-500	C	Platy-1-1	Unspecified	0	104	8	301	*	301
		1031	12.1	6.9	0.6	Pit_210	347	554	-510	C	AluSq10	SINE/Alu	-3	309	1	302		302
		362	15.6	0	1.6	Pit_210	500	564	-500	C	Platy-1-4	Unspecified	0	104	41	303	*	303
		1620	9.9	4.5	0	Pit_211	24	245	-855	+	AluSx1	SINE/Alu	68	299	-13	304		304
		654	13.9	2	0	Pit_211	500	600	-500	+	Platy-1-1	Unspecified	1	103	-1	305		305
		267	24.7	21.7	0.8	Pit_211	508	613	-487	+	AluJr4	SINE/Alu	9	136	-176	306	*	306
		595	16.9	20.3	0	Pit_212	480	597	-492	C	FLAM_A	SINE/Alu	0	142	1	307		307
		1581	19	6	0.4	Pit_213	131	429	-674	+	AluJr	SINE/Alu	12	397	-51	308		308
		881	3.9	0	0	Pit_213	500	603	-500	+	Platy-1-4a	Unspecified	1	104	0	309		309
		391	6.2	0	0	Pit_213	1056	1103	0	+	AluSp	SINE/Alu	27	74	-239	310		310
		714	20.5	8.2	0	Pit_214	350	551	-549	+	FLAM_A	SINE/Alu	10	287	-25	311		311
		673	12.9	3	0	Pit_214	500	600	-500	+	Platy-1-4a	Unspecified	1	104	0	312	*	312
		587	25.6	14.3	0.9	Pit_214	558	856	-244	+	L1M1	LINE/L1	4582	4920	-1226	313	*	313
		876	9	4.1	0	Pit_214	857	978	-122	+	AluSp	SINE/Alu	1	127	-186	314		314
		259	11.8	0	0	Pit_214	1067	1100	0	+	BC200	scRNA	3	36	-109	315		315
		288	20.4	3.3	0	Pit_215	195	282	-819	C	L1PA10	LINE/L1	-4195	3392	3342	316		316
		856	5.9	0	0	Pit_215	500	601	-500	C	Platy-1-4a	Unspecified	0	104	3	317		317
		2459	14.5	0.9	4.5	Pit_215	668	1101	0	C	L1PB1	LINE/L1	-1	6150	5732	318		318
		738	5.3	8.4	0	Pit_216	500	594	-500	C	Platy-1-4a	Unspecified	0	104	2	319		319
		758	16.4	1.5	1.5	Pit_216	959	1094	0	+	AluJo	SINE/Alu	6	141	-171	320		320
		2127	11.3	0.2	0.3	Pit_217	1	479	-623	+	L1P1	LINE/L1	5052	5531	-623	321		321
		282	22.4	15.3	2.9	Pit_217	480	603	-499	C	FLAM_C	SINE/Alu	0	143	5	322	*	322
		746	12.3	0	0	Pit_217	500	605	-497	C	Platy-1-5	Unspecified	0	108	3	323		323
		3375	13.3	0.4	0	Pit_217	606	1101	-1	+	L1PA8	LINE/L1	5517	6014	-158	324		324
		824	4.9	0	1	Pit_218	500	602	-500	+	Platy-1-4a	Unspecified	3	104	0	325		325
		757	22.5	0	2	Pit_218	666	815	-287	C	FAM	SINE/Alu	-38	147	1	326		326
		719	10.9	1	0	Pit_219	500	600	-500	+	Platy-1-4a	Unspecified	2	103	-1	327		327
		253	22.7	18.8	2.2	Pit_219	506	622	-478	+	FLAM_C	SINE/Alu	8	143	0	328	*	328
		809	16.9	0.1	4.6	Pit_22	1	171	-898	C	AluJb	SINE/Alu	-5	307	141	329		329
		1673	13.3	0	0	Pit_22	320	559	-510	C	AluSg	SINE/Alu	-7	303	64	330		330
		296	22.1	0	2.9	Pit_22	500	569	-500	C	Platy-1-1	Unspecified	0	104	37	331	*	331
		2169	12.4	3	0.1	Pit_22	669	983	-86	+	AluSc	SINE/Alu	1	396	-52	332		332
		810	8.5	0	0	Pit_220	500	605	-500	+	Platy-1-5	Unspecified	3	108	0	333		333
		1531	9.5	7.2	0.4	Pit_221	1	221	-881	+	AluSp	SINE/Alu	43	278	-35	334		334
		816	7.8	0	0	Pit_221	500	602	-500	+	Platy-1-2a	Unspecified	2	104	0	335		335
		349	25.4	16.7	0	Pit_221	507	620	-482	+	FLAM_C	SINE/Alu	9	141	-2	336	*	336
		882	5.7	0	0	Pit_222	500	605	-500	+	Platy-1-5	Unspecified	3	108	0	337		337
		2061	17.6	4.2	0.6	Pit_222	683	1070	-35	+	AluSz	SINE/Alu	1	447	-1	338		338
		819	6.5	0	1.9	Pit_223	500	608	-500	C	Platy-1-5	Unspecified	0	108	2	339		339
		847	13.8	11.2	0	Pit_224	1	227	-881	+	AluSx1	SINE/Alu	1	364	-84	340		340
		770	7.5	0	2.8	Pit_224	500	608	-500	+	Platy-1-5	Unspecified	3	108	0	341		341
		336	16.4	16.6	16.6	Pit_224	502	640	-468	+	FLAM_C	SINE/Alu	4	143	0	342	*	342
		330	27.6	3.2	2.5	Pit_225	203	358	-747	C	L1P3	LINE/L1	-6297	164	8	343		343
		932	3.8	0	0	Pit_225	500	605	-500	+	Platy-1-5	Unspecified	3	108	0	344		344
		270	22.9	16	4.5	Pit_225	502	620	-485	+	AluJr	SINE/Alu	5	136	-176	345	*	345
		2025	13.7	0	0.7	Pit_226	123	430	-674	+	AluSq	SINE/Alu	3	308	-5	346		346
		2433	10.5	1.8	4.1	Pit_226	483	499	-605	+	AluTa7	SINE/Alu	1	13	-435	347		347
		830	6.7	0	0	Pit_226	500	604	-500	+	Platy-1-5	Unspecified	4	108	0	348		348
		2433	10.5	1.8	4.1	Pit_226	605	1086	-18	+	AluTa7	SINE/Alu	14	383	-65	347		347
		2798	17.4	0.4	0	Pit_227	1	499	-606	+	L1PA10	LINE/L1	1543	2043	-4310	349		349
		807	11.3	0	0	Pit_227	500	605	-500	+	Platy-1-5	Unspecified	3	108	0	350		350
		2464	14.1	0.3	0.3	Pit_227	621	1105	0	+	L1PA10	LINE/L1	2028	2512	-3819	349		349
		1689	15.1	1.5	8.1	Pit_228	1	319	-784	C	AluSx1	SINE/Alu	-83	365	1	351		351
		293	19.7	20.2	2.3	Pit_228	487	595	-508	C	FLAM_C	SINE/Alu	-7	136	9	352	*	352
		805	8.7	0	0	Pit_228	500	603	-500	C	Platy-1-2a	Unspecified	0	104	1	353		353
		437	23.7	0	0	Pit_23	500	596	-500	+	Platy-1-1	Unspecified	2	98	-6	354		354
		283	20.7	0	6.3	Pit_23	547	613	-483	+	AluJo	SINE/Alu	68	130	-182	355	*	355
		1977	13.6	0.3	4.2	Pit_230	34	333	-794	C	AluSp	SINE/Alu	-24	289	1	356		356
		269	21.9	1.6	21.5	Pit_230	500	510	-617	C	Platy-1-5	Unspecified	0	108	5	357		357
		881	10.5	0	0	Pit_230	511	624	-503	C	AluJo	SINE/Alu	-194	118	5	358		358
		731	18	0	0	Pit_231	118	245	-885	+	AluJb	SINE/Alu	179	306	-6	359		359
		1917	16.2	0.3	0	Pit_231	321	616	-514	C	AluSx1	SINE/Alu	-7	305	9	360		360
		230	23.6	0.8	22.2	Pit_231	511	630	-500	C	Platy-1-5	Unspecified	-9	99	1	361	*	361
		2162	10.7	1.4	0.3	Pit_232	140	448	-597	C	AluSq2	SINE/Alu	-12	301	1	362		362
		262	8.5	0	0	Pit_232	500	562	-483	C	Platy-1-2	Unspecified	0	108	2	363		363
		748	5.3	4.3	0	Pit_233	500	593	-500	C	Platy-1-5	Unspecified	0	108	11	364		364
		358	24.8	13.6	0.8	Pit_234	486	603	-502	C	FLAM_C	SINE/Alu	-6	137	5	365	*	365
		849	6.6	0	0	Pit_234	500	605	-500	C	Platy-1-5	Unspecified	0	108	3	366		366
		686	20.5	0	0	Pit_234	984	1105	0	C	AluJb	SINE/Alu	0	312	191	367		367
		736	10.4	0	0	Pit_235	500	605	-500	+	Platy-1-5	Unspecified	3	108	0	368	*	368
		1603	20.5	5.8	11.9	Pit_235	502	965	-140	+	AluJr	SINE/Alu	1	394	-54	369		369
		934	23.2	5.8	2.7	Pit_236	8	299	-808	C	L1MA3	LINE/L1	-121	6184	5884	370		370
		632	16	0.8	0.8	Pit_236	298	423	-684	+	L1P1	LINE/L1	3079	3204	-2942	371	*	371
		862	8.3	0	0	Pit_236	500	607	-500	+	Platy-1-5	Unspecified	1	108	0	372		372
		341	20.4	13.4	3.6	Pit_236	503	629	-478	+	FLAM_C	SINE/Alu	5	143	0	373	*	373
		782	21.7	5.7	10.8	Pit_237	318	499	-606	+	AluSx	SINE/Alu	1	345	-103	374		374
		809	8.5	0	0	Pit_237	500	605	-500	+	Platy-1-5	Unspecified	3	108	0	375		375
		782	21.7	5.7	10.8	Pit_237	606	627	-478	+	AluSx	SINE/Alu	346	390	-58	374		374
		835	7.5	0	0	Pit_238	500	605	-500	+	Platy-1-5	Unspecified	3	108	0	376		376
		290	26.5	13.6	0.8	Pit_238	502	619	-486	+	FLAM_C	SINE/Alu	5	137	-6	377	*	377
		375	20	0	0	Pit_239	397	481	-638	+	L1P4	LINE/L1	4971	5055	-1091	378		378
		683	16.8	0	0	Pit_239	508	614	-505	+	AluJo	SINE/Alu	7	113	-199	379	*	379
		1932	16.2	0	1.1	Pit_239	614	945	-174	C	AluSx1	SINE/Alu	-1	311	6	380		380
		266	6.1	0	0	Pit_239	1086	1118	-1	+	AluSx1	SINE/Alu	12	44	-268	381		381
		1201	13.9	0	0	Pit_24	1	172	-931	+	AluSc8	SINE/Alu	135	306	-5	382		382
		1089	18.4	0.5	1	Pit_24	268	465	-638	+	AluJr	SINE/Alu	114	310	-2	383		383
		826	8.7	0	0	Pit_24	500	603	-500	+	Platy-1-1	Unspecified	1	104	0	384		384
		274	25.4	18.1	1.5	Pit_24	507	622	-481	+	FLAM_C	SINE/Alu	8	142	-1	385	*	385
		1446	27.4	1.8	2	Pit_24	613	1103	0	+	L1M1	LINE/L1	5318	5807	-498	386		386
		2460	14.7	1.1	6.3	Pit_240	1	466	-639	C	L1MA3	LINE/L1	-402	5903	5461	387		387
		340	17.8	17.7	5	Pit_240	480	603	-502	C	FLAM_C	SINE/Alu	0	143	5	388	*	388
		842	6.6	0	0	Pit_240	500	605	-500	C	Platy-1-5	Unspecified	0	108	3	389		389
		2833	9.2	0.3	0	Pit_240	606	1105	0	C	L1M1	LINE/L1	-831	5474	4973	390		390
		793	9.7	0	0	Pit_241	500	602	-500	C	Platy-1-2a	Unspecified	0	104	2	391		391
		1246	19.7	15	2.4	Pit_242	6	354	-751	+	AluJb	SINE/Alu	2	305	-143	392		392
		823	8.5	0	0	Pit_242	500	605	-500	C	Platy-1-5	Unspecified	0	108	3	393	*	393
		1953	18.6	1.6	3.1	Pit_242	556	920	-185	C	AluSx1	SINE/Alu	-12	300	1	394		394
		2151	15.1	4.1	2.4	Pit_243	60	572	-530	+	AluSp	SINE/Alu	1	448	0	395		395
		697	13.6	1	0	Pit_243	500	602	-500	+	Platy-1-4	Unspecified	1	104	0	396	*	396
		1365	17.4	0.5	1.4	Pit_244	1	222	-883	C	AluJb	SINE/Alu	-91	221	2	397		397
		245	32.6	4.4	1.6	Pit_244	253	501	-604	+	L1M1	LINE/L1	5621	5876	-429	398	*	398
		866	6.6	0	0	Pit_244	500	605	-500	+	Platy-1-5	Unspecified	3	108	0	399		399
		302	20.3	15.4	3	Pit_244	502	618	-487	+	FLAM_C	SINE/Alu	5	135	-8	400	*	400
		1083	12	0.2	0	Pit_244	951	1105	0	+	AluSg	SINE/Alu	1	220	-92	401		401
		769	10.7	0	0	Pit_245	500	602	-500	+	Platy-1-2a	Unspecified	2	104	0	402		402
		263	26.6	15.6	1.4	Pit_245	502	623	-479	+	FLAM_C	SINE/Alu	5	143	0	403	*	403
		812	8.5	0	0	Pit_246	500	605	-500	+	Platy-1-5	Unspecified	3	108	0	404		404
		259	22.4	15.3	2.9	Pit_246	502	625	-480	+	FLAM_C	SINE/Alu	5	143	0	405	*	405
		2123	20.8	0.9	0	Pit_247	14	469	-637	+	L1M1	LINE/L1	4400	4859	-1287	406		406
		337	19.9	15.2	3.6	Pit_247	479	603	-503	C	FLAM_C	SINE/Alu	0	143	5	407	*	407
		900	4.7	0	0	Pit_247	500	606	-500	C	Platy-1-5	Unspecified	0	108	2	408		408
		1614	20.2	6.9	0.2	Pit_247	632	1023	-83	+	L1M1	LINE/L1	4857	5274	-872	406		406
		273	24.5	14.2	1.5	Pit_248	269	388	-502	C	FLAM_C	SINE/Alu	-4	139	5	409	*	409
		802	8.5	0	0	Pit_248	285	390	-500	C	Platy-1-5	Unspecified	0	108	3	410		410
		281	22.3	20	2.3	Pit_249	487	596	-507	C	FLAM_C	SINE/Alu	-6	137	9	411	*	411
		796	7.8	0	1	Pit_249	500	603	-500	C	Platy-1-2a	Unspecified	0	104	2	412		412
		737	14.3	0	0	Pit_249	992	1103	0	C	AluSq	SINE/Alu	-8	305	194	413		413
		507	21.6	0	0	Pit_25	500	596	-500	+	Platy-1-1	Unspecified	1	97	-7	414		414
		355	23.4	5.9	3.7	Pit_25	505	627	-469	+	AluJr	SINE/Alu	6	142	0	415	*	415
		2015	14.8	0.4	0.5	Pit_250	126	447	-658	+	AluSx	SINE/Alu	2	308	-4	416		416
		256	17.9	18.3	6.8	Pit_250	488	499	-606	C	FLAM_C	SINE/Alu	-8	135	5	417		417
		780	9.4	0	0	Pit_250	500	605	-500	C	Platy-1-5	Unspecified	0	108	3	418		418
		717	9.5	0.9	0	Pit_251	500	604	-500	+	Platy-1-5	Unspecified	3	108	0	419		419
		280	18	19.3	6.8	Pit_251	605	616	-488	+	FLAM_C	SINE/Alu	5	135	-8	420		420
		1436	23.9	2	5.3	Pit_251	662	1104	0	C	AluSz6	SINE/Alu	-47	401	2	421		421
		1428	12.8	2.9	0.6	Pit_26	1	223	-873	C	AluSx	SINE/Alu	-94	354	1	422		422
		623	15.5	0	0	Pit_26	500	596	-500	+	Platy-1-1	Unspecified	2	98	-6	423		423
		304	24.6	17.3	0	Pit_26	507	616	-480	+	FLAM_C	SINE/Alu	9	137	-6	424	*	424
		1269	19.1	5	6.9	Pit_266	1	457	-646	C	AluJr	SINE/Alu	-52	396	2	425		425
		495	21.3	0.2	0.2	Pit_266	500	603	-500	C	Platy-1-1	Unspecified	0	104	1	426		426
		2114	18.3	4.7	5.1	Pit_27	12	499	-597	C	AluSq10	SINE/Alu	-47	401	113	427		427
		312	22.8	0	14.1	Pit_27	500	596	-500	C	Platy-1-1	Unspecified	0	104	20	428		428
		2114	18.3	4.7	5.1	Pit_27	597	783	-313	C	AluSq10	SINE/Alu	-47	112	1	427		427
		783	24.7	3.9	1.5	Pit_27	816	1096	0	C	L1M1	LINE/L1	-1034	5112	4818	429		429
		605	18.6	0	0	Pit_28	500	596	-507	+	Platy-1-1	Unspecified	2	98	-6	430		430
		359	26.3	16.7	0	Pit_28	504	617	-486	+	FLAM_C	SINE/Alu	6	138	-5	431	*	431
		1043	13.4	6.1	0.8	Pit_29	1	165	-927	C	AluSg	SINE/Alu	-148	162	1	432		432
		623	8.6	10.8	0	Pit_29	500	592	-500	+	Platy-1-1	Unspecified	2	104	0	433	*	433
		2127	16	2.3	1.9	Pit_29	506	908	-184	+	AluSx3	SINE/Alu	1	448	0	434		434
		704	11.7	0	1	Pit_3	500	603	-500	+	Platy-1-1	Unspecified	2	104	0	435	*	435
		1970	16.6	4.2	2.1	Pit_3	502	927	-176	+	AluSg7	SINE/Alu	1	354	-94	436		436
		381	21.5	9	0.8	Pit_3	979	1100	-3	C	L1MA3	LINE/L1	-82	6223	6092	437		437
		1462	20.6	0	2.3	Pit_30	316	583	-518	C	AluJr	SINE/Alu	-9	303	42	438		438
		320	23.9	0	9.7	Pit_30	500	601	-500	C	Platy-1-1	Unspecified	0	104	12	439	*	439
		518	15.3	0	0.6	Pit_31	488	584	-512	C	AluSz6	SINE/Alu	-8	134	41	440		440
		1269	19.9	3.8	0.8	Pit_32	335	572	-529	C	AluJb	SINE/Alu	-15	297	53	441		441
		288	16.6	1	17.1	Pit_32	500	601	-500	C	Platy-1-1	Unspecified	0	104	17	442	*	442
		802	7.8	0	0	Pit_33	500	602	-500	+	Platy-1-1	Unspecified	2	104	0	443	*	443
		2029	17.3	2.7	1.8	Pit_33	506	922	-180	+	AluSx	SINE/Alu	1	402	-46	444		444
		735	11.7	0	0	Pit_34	500	602	-500	C	Platy-1-1	Unspecified	0	104	2	445		445
		640	15.6	1	0	Pit_35	500	595	-500	+	Platy-1-1	Unspecified	2	98	-6	446		446
		478	32.3	6.8	2.9	Pit_36	87	424	-672	+	L1M1	LINE/L1	4720	5070	-1076	447		447
		2121	15.9	3.5	2.2	Pit_36	507	916	-180	+	AluSc	SINE/Alu	1	448	0	448		448
		1395	17.2	0	0.8	Pit_37	324	569	-521	C	AluSx	SINE/Alu	-13	299	56	449		449
		285	24.5	0	5.8	Pit_37	500	590	-500	C	Platy-1-1	Unspecified	0	104	19	450	*	450
		2185	13.7	0	3.4	Pit_37	540	895	-195	C	AluSc8	SINE/Alu	-7	304	1	451		451
		1471	17.1	0	0	Pit_38	331	570	-512	C	AluJb	SINE/Alu	-18	294	55	452		452
		262	13.8	7.2	12.7	Pit_38	500	582	-500	C	Platy-1-1	Unspecified	0	104	26	453	*	453
		1649	18.3	2.7	3	Pit_38	612	910	-172	C	AluSz6	SINE/Alu	-14	298	1	454		454
		1388	13.3	11.1	0	Pit_39	337	561	-520	C	AluSq2	SINE/Alu	0	313	64	455		455
		279	18.6	0	9.2	Pit_39	500	570	-511	C	Platy-1-1	Unspecified	0	104	40	456	*	456
		1846	15.3	0.4	0	Pit_4	1	275	-827	+	AluSx1	SINE/Alu	30	305	-7	457		457
		270	21.2	7.6	0	Pit_4	492	557	-545	C	AluSx1	SINE/Alu	-176	136	66	458	*	458
		791	9.7	0	0	Pit_4	500	602	-500	C	Platy-1-1	Unspecified	0	104	2	459		459
		1493	20.2	5.2	2.2	Pit_4	660	1069	-33	+	AluJb	SINE/Alu	1	439	-9	460		460
		605	16.6	0	2.4	Pit_40	1	110	-993	C	FLAM_C	SINE/Alu	-103	210	13	461		461
		641	14.6	0	1	Pit_40	500	603	-500	+	Platy-1-1	Unspecified	2	104	0	462		462
		564	11.4	0	0	Pit_40	1023	1101	-2	+	AluSq2	SINE/Alu	1	79	-234	463		463
		2215	15.9	4.6	0.9	Pit_41	182	595	-508	C	AluSc	SINE/Alu	-83	365	2	464		464
		706	15.4	0	0	Pit_41	500	603	-500	C	Platy-1-1	Unspecified	0	104	1	465	*	465
		736	13.6	0	0	Pit_42	500	602	-500	+	Platy-1-1	Unspecified	2	104	0	466		466
		2153	17.1	4	2.7	Pit_43	367	499	-602	+	AluSp	SINE/Alu	1	133	-315	467		467
		731	11.8	1	0	Pit_43	500	601	-500	+	Platy-1-1	Unspecified	2	104	0	468		468
		2153	17.1	4	2.7	Pit_43	602	913	-188	+	AluSp	SINE/Alu	134	448	0	467		467
		965	14.5	0	0	Pit_43	957	1101	0	C	AluSz6	SINE/Alu	-5	307	163	469		469
		1247	19.3	0.9	1.3	Pit_44	326	556	-546	C	AluSx1	SINE/Alu	-16	296	67	470		470
		724	12.6	0	0	Pit_44	500	602	-500	C	Platy-1-1	Unspecified	0	104	2	471	*	471
		1063	17.2	1.5	2.2	Pit_44	548	756	-346	C	AluSz	SINE/Alu	-92	220	1	472		472
		250	24.1	3.7	2.4	Pit_45	488	568	-523	C	AluJr	SINE/Alu	-179	133	52	473	*	473
		543	19.6	1.1	0	Pit_45	500	591	-500	C	Platy-1-1	Unspecified	0	104	12	474		474
		750	27.4	2.8	1.2	Pit_46	2	319	-774	C	L1PA15-16	LINE/L1	-4670	2183	1861	475		475
		1421	15.9	2.1	0.4	Pit_46	334	566	-527	C	AluSx1	SINE/Alu	-17	295	59	476		476
		261	20.2	1.1	10.5	Pit_46	500	593	-500	C	Platy-1-1	Unspecified	0	104	19	477	*	477
		1876	7.8	0.4	0.4	Pit_47	329	571	-520	C	AluSx	SINE/Alu	-16	296	54	478		478
		319	22.5	0	8.2	Pit_47	500	584	-507	C	Platy-1-1	Unspecified	0	104	27	479	*	479
		1470	23.7	0.6	0.3	Pit_47	585	915	-176	+	AluJo	SINE/Alu	2	282	-30	480		480
		748	10.7	0	0	Pit_48	500	602	-500	C	Platy-1-1	Unspecified	0	104	2	481	*	481
		774	21.5	0.8	0.9	Pit_48	557	737	-365	C	AluJo	SINE/Alu	-107	180	1	482		482
		1692	13.9	0.8	0	Pit_48	852	1102	0	C	AluSx	SINE/Alu	0	312	60	483		483
		2137	14.6	0.7	1.1	Pit_49	187	578	-526	+	AluSq	SINE/Alu	1	390	-58	484		484
		758	8.7	0	1.9	Pit_49	500	604	-500	+	Platy-1-1	Unspecified	2	104	0	485	*	485
		286	20.9	0	2.8	Pit_49	551	624	-480	+	FLAM_C	SINE/Alu	72	143	0	486	*	486
		2137	15.9	2.5	3.1	Pit_5	5	499	-604	+	AluSq2	SINE/Alu	1	379	-69	487		487
		596	19.6	0	0	Pit_5	500	596	-507	+	Platy-1-1	Unspecified	2	98	-6	488		488
		2137	15.9	2.5	3.1	Pit_5	597	617	-486	+	AluSq2	SINE/Alu	380	396	-52	487		487
		2138	11.2	0.7	0	Pit_5	627	920	-183	C	AluSx4	SINE/Alu	-14	296	1	489		489
		681	10.8	1.1	0	Pit_5	1011	1103	0	+	AluSc8	SINE/Alu	2	95	-216	490		490
		1555	12.1	0.4	3.7	Pit_50	311	560	-509	C	AluSq2	SINE/Alu	-7	306	65	491		491
		343	12.2	1.4	6	Pit_50	500	569	-500	C	Platy-1-1	Unspecified	0	104	38	492	*	492
		621	14	1	3	Pit_51	500	602	-500	+	Platy-1-1	Unspecified	4	104	0	493	*	493
		2020	14.4	4.2	1.4	Pit_51	542	916	-186	+	AluSp	SINE/Alu	24	448	0	494		494
		1948	10.8	0	0	Pit_52	1	260	-833	+	AluSg	SINE/Alu	43	302	-8	495		495
		307	15	0	21	Pit_52	465	557	-536	C	AluJr4	SINE/Alu	0	142	67	496	*	496
		426	23.4	0	0	Pit_52	507	603	-490	C	Platy-1-1	Unspecified	-6	98	2	497		497
		1609	12.4	3.6	0.4	Pit_53	321	570	-509	C	AluSq2	SINE/Alu	-1	312	55	498		498
		319	23.1	3.8	2.5	Pit_53	500	579	-500	C	Platy-1-1	Unspecified	0	104	24	499	*	499
		2096	12.1	1	6	Pit_53	585	923	-156	C	AluSg	SINE/Alu	-2	308	1	500		500
		1931	10.7	4.4	0	Pit_54	327	598	-514	C	AluSg4	SINE/Alu	-14	296	13	501		501
		287	25.2	0	8.7	Pit_54	500	612	-500	C	Platy-1-1	Unspecified	0	104	1	502	*	502
		896	13.6	16.1	0.3	Pit_54	618	788	-324	+	AluSz6	SINE/Alu	1	175	-137	503		503
		738	11.3	0	0	Pit_55	500	596	-500	+	Platy-1-1	Unspecified	2	98	-6	504		504
		305	26.6	17.3	0.8	Pit_55	507	616	-480	+	AluJr	SINE/Alu	9	136	-176	505	*	505
		745	12.6	0	0	Pit_56	500	602	-500	+	Platy-1-1	Unspecified	2	104	0	506		506
		225	31.6	16.7	0	Pit_56	506	619	-483	+	FLAM_C	SINE/Alu	8	140	-3	507	*	507
		1736	17.5	1.4	0.3	Pit_57	31	322	-780	+	AluJo	SINE/Alu	6	300	-12	508		508
		1005	10.1	5	4.4	Pit_57	342	593	-509	C	AluSz	SINE/Alu	-1	311	1	509		509
		696	14.6	0	0	Pit_57	500	602	-500	C	Platy-1-1	Unspecified	0	104	2	510	*	510
		2261	13.4	1.9	0.5	Pit_58	1	367	-735	C	AluSq2	SINE/Alu	-83	365	1	511		511
		732	12.6	0	0	Pit_58	500	602	-500	C	Platy-1-1	Unspecified	0	104	2	512		512
		1901	14.7	1.7	0	Pit_58	721	1019	-83	+	AluSz6	SINE/Alu	1	304	-8	513		513
		782	17.9	3.5	3.5	Pit_59	1	145	-952	C	AluJo	SINE/Alu	-34	278	134	514		514
		1814	9.3	0	4	Pit_59	317	574	-523	C	AluSg	SINE/Alu	-14	296	49	515		515
		286	24.2	0	11.4	Pit_59	500	597	-500	C	Platy-1-1	Unspecified	0	104	17	516	*	516
		1915	14	1.1	6.7	Pit_6	1	559	-508	C	AluSq2	SINE/Alu	-64	384	1	517		517
		282	20.4	0	6.2	Pit_6	500	567	-500	C	Platy-1-1	Unspecified	0	104	41	518	*	518
		1443	19.4	2.1	3.6	Pit_6	564	846	-221	C	AluJr	SINE/Alu	-21	291	13	519		519
		458	26.8	0	0	Pit_60	500	596	-500	+	Platy-1-1	Unspecified	2	98	-6	520		520
		324	21.8	7.2	1.7	Pit_60	504	620	-476	+	FLAM_C	SINE/Alu	6	141	-2	521	*	521
		1619	10.4	0.5	0	Pit_60	886	1096	0	+	AluSp	SINE/Alu	6	217	-96	522		522
		2065	17	2.4	1.1	Pit_61	271	284	-600	C	AluSz6	SINE/Alu	-55	393	377	523		523
		815	8	0	0	Pit_61	285	384	-500	C	Platy-1-1	Unspecified	0	104	5	524		524
		2065	17	2.4	1.1	Pit_61	385	686	-198	C	AluSz6	SINE/Alu	-55	376	1	523		523
		252	17.9	0	0	Pit_62	2	40	-1064	C	AluSq2	SINE/Alu	-273	40	2	525		525
		1760	12.7	0	0	Pit_62	329	573	-531	C	AluSq2	SINE/Alu	-17	296	52	526		526
		265	21.4	0.9	15.2	Pit_62	500	604	-500	C	Platy-1-1	Unspecified	0	104	13	527	*	527
		688	17.1	3.3	2.5	Pit_63	90	209	-455	C	FLAM_A	SINE/Alu	-21	121	1	528		528
		296	25.6	3.9	0	Pit_63	299	376	-288	+	L1P3	LINE/L1	10	90	-6371	529		529
		697	16.2	3.3	2.5	Pit_65	90	209	-455	C	FLAM_A	SINE/Alu	-21	121	1	530		530
		295	25.6	3.9	0	Pit_65	299	376	-288	+	L1P3	LINE/L1	10	90	-6371	531		531
		2303	11.7	0	0	Pit_66	1	316	-695	C	AluSx	SINE/Alu	-6	306	1	532		532
		536	20.8	0	0	Pit_66	416	511	-500	+	Platy-1-1	Unspecified	2	97	-7	533		533
		342	19.1	0	1.5	Pit_66	461	529	-482	+	AluJr	SINE/Alu	66	133	-179	534	*	534
		2172	12.7	0	0	Pit_66	673	972	-39	C	AluSx	SINE/Alu	-12	300	1	535		535
		2075	13	0	0	Pit_67	1	292	-696	C	AluSx	SINE/Alu	-30	282	1	536		536
		536	20.8	0	0	Pit_67	393	488	-500	+	Platy-1-1	Unspecified	2	97	-7	537		537
		342	19.1	0	1.5	Pit_67	438	506	-482	+	AluJr	SINE/Alu	66	133	-179	538	*	538
		2172	13	0	0	Pit_67	650	949	-39	C	AluSx	SINE/Alu	-12	300	1	539		539
		774	9.7	0	0	Pit_7	500	602	-500	+	Platy-1-1	Unspecified	2	104	0	540		540
		276	22.3	8	1.2	Pit_7	507	615	-487	+	FLAM_A	SINE/Alu	9	136	-175	541	*	541
		356	18.2	18.1	5.4	Pit_70	488	499	-603	C	FLAM_C	SINE/Alu	-10	133	5	542		542
		759	10.7	0	0	Pit_70	500	602	-500	C	Platy-1-2	Unspecified	0	104	2	543		543
		806	8.7	0	0	Pit_71	500	602	-500	+	Platy-1-2	Unspecified	2	104	0	544		544
		243	24.9	19.1	2.2	Pit_71	506	620	-482	+	FLAM_C	SINE/Alu	8	141	-2	545	*	545
		1697	17.1	1.1	0	Pit_72	8	271	-831	+	AluSz6	SINE/Alu	1	267	-45	546		546
		816	8.7	0	0	Pit_72	500	602	-500	+	Platy-1-2	Unspecified	2	104	0	547		547
		304	22	19	2.2	Pit_72	506	621	-481	+	FLAM_C	SINE/Alu	8	142	-1	548	*	548
		787	18.7	4.5	0.1	Pit_72	694	845	-257	+	FLAM_A	SINE/Alu	1	139	-3	549		549
		773	9.7	0	0	Pit_73	500	602	-500	+	Platy-1-2	Unspecified	2	104	0	550		550
		301	23.9	18.6	0	Pit_74	482	594	-509	C	FLAM_C	SINE/Alu	0	143	10	551	*	551
		699	14.4	0	0	Pit_74	500	603	-500	C	Platy-1-2	Unspecified	0	104	1	552		552
		760	11.5	0	0	Pit_75	500	603	-500	+	Platy-1-2	Unspecified	1	104	0	553		553
		241	12.1	5.5	9.4	Pit_75	557	611	-492	+	FLAM_A	SINE/Alu	76	128	-14	554	*	554
		1808	17	0	3.6	Pit_75	792	1103	0	C	AluJr	SINE/Alu	0	312	12	555		555
		2206	14	4.5	1.2	Pit_76	200	595	-506	C	AluSp	SINE/Alu	0	448	2	556		556
		740	5.9	2	1	Pit_76	500	601	-500	C	Platy-1-2	Unspecified	0	104	2	557	*	557
		225	23.1	6.4	3.1	Pit_77	480	573	-529	C	FLAM_A	SINE/Alu	0	142	46	558	*	558
		846	6.8	0	0	Pit_77	500	602	-500	C	Platy-1-2	Unspecified	0	104	2	559		559
		1974	11.1	1.4	1.3	Pit_78	60	352	-741	C	AluSx3	SINE/Alu	-52	396	1	560		560
		668	8.5	8.5	0	Pit_78	500	593	-500	+	Platy-1-2	Unspecified	3	104	0	561		561
		1790	15.6	3.8	1.1	Pit_79	233	499	-597	+	AluSg	SINE/Alu	8	366	-82	562		562
		774	7.2	0	0	Pit_79	500	596	-500	+	Platy-1-2	Unspecified	2	98	-6	563		563
		1790	15.6	3.8	1.1	Pit_79	597	612	-484	+	AluSg	SINE/Alu	367	390	-58	562		562
		527	20.4	0	0	Pit_8	500	592	-500	+	Platy-1-1	Unspecified	3	95	-9	564		564
		333	18.6	0	0	Pit_8	544	602	-490	+	AluJr4	SINE/Alu	66	124	-188	565	*	565
		1934	9.9	0	0	Pit_80	1	282	-820	C	L1P1	LINE/L1	-1002	5144	4863	566		566
		665	13.6	0	0	Pit_80	500	602	-500	+	Platy-1-2	Unspecified	2	104	0	567	*	567
		2075	16.7	3.2	2.5	Pit_80	506	931	-171	+	AluSx1	SINE/Alu	1	448	0	568		568
		2057	17.9	5.6	0.5	Pit_81	215	499	-603	+	AluSg	SINE/Alu	1	198	-250	569		569
		841	7.8	0	0	Pit_81	500	602	-500	+	Platy-1-2	Unspecified	2	104	0	570		570
		2057	17.9	5.6	0.5	Pit_81	603	877	-225	+	AluSg	SINE/Alu	199	390	-58	569		569
		690	16.5	0	0	Pit_82	500	602	-500	+	Platy-1-2	Unspecified	2	104	0	571		571
		634	14.7	2	0	Pit_83	500	601	-500	C	Platy-1-2	Unspecified	0	104	1	572		572
		1141	19.9	1.2	3.1	Pit_84	19	284	-818	C	AluJb	SINE/Alu	-92	220	1	573		573
		794	9.7	0	0	Pit_84	500	602	-500	C	Platy-1-2	Unspecified	0	104	2	574		574
		464	16.5	19.4	1.3	Pit_85	371	498	-601	+	AluJr	SINE/Alu	1	143	0	575		575
		669	12	3	0	Pit_85	500	599	-500	+	Platy-1-2	Unspecified	2	104	0	576		576
		1679	9.4	0.9	0.1	Pit_85	872	1098	-1	+	AluSc	SINE/Alu	1	218	-94	577		577
		2038	12	0	3.1	Pit_86	79	379	-723	C	AluSx1	SINE/Alu	-20	292	1	578		578
		733	9.7	0	1	Pit_86	500	603	-499	+	Platy-1-2a	Unspecified	2	104	0	579		579
		305	23.4	3.9	0	Pit_86	627	703	-399	+	L1P3	LINE/L1	11	90	-6371	580		580
		724	8.8	0	3.9	Pit_87	500	606	-500	C	Platy-1-2	Unspecified	0	104	2	581		581
		1274	18.4	10.4	6.3	Pit_88	195	550	-552	+	AluSz6	SINE/Alu	1	295	-17	582		582
		809	9.7	0	0	Pit_88	500	602	-500	+	Platy-1-2	Unspecified	2	104	0	583	*	583
		1543	13.5	0.1	1	Pit_88	870	1102	0	+	AluSq2	SINE/Alu	1	220	-92	582		582
		2010	18.2	5.1	2	Pit_89	206	499	-603	+	AluSp	SINE/Alu	1	196	-252	584		584
		769	9.7	0	0	Pit_89	500	602	-500	+	Platy-1-2	Unspecified	2	104	0	585		585
		2010	18.2	5.1	2	Pit_89	603	894	-208	+	AluSp	SINE/Alu	197	392	-56	584		584
		269	28.2	3.9	0	Pit_89	906	983	-119	+	L1P3	LINE/L1	10	90	-6371	586		586
		359	21.8	17.3	0	Pit_9	487	596	-506	C	FLAM_C	SINE/Alu	-7	136	8	587	*	587
		776	8.7	0	0	Pit_9	500	602	-500	C	Platy-1-1	Unspecified	0	104	2	588		588
		783	6.9	1	1.9	Pit_90	500	603	-500	+	Platy-1-2a	Unspecified	2	104	0	589		589
		1948	15.9	0.1	2.2	Pit_91	4	330	-772	C	AluSx1	SINE/Alu	-52	396	2	590		590
		782	8.7	0	0	Pit_91	500	602	-500	+	Platy-1-2a	Unspecified	2	104	0	591		591
		263	21.9	19	5.3	Pit_91	507	622	-480	+	AluJr	SINE/Alu	9	139	-173	592	*	592
		656	12	0.9	11.8	Pit_92	500	612	-500	+	Platy-1-2a	Unspecified	3	104	0	593		593
		260	20.1	19.6	2.3	Pit_93	485	596	-506	C	FLAM_C	SINE/Alu	-5	138	8	594	*	594
		786	7.8	0	0	Pit_93	500	602	-500	C	Platy-1-2a	Unspecified	0	104	2	595		595
		832	8.7	0	0	Pit_94	500	602	-500	+	Platy-1-2a	Unspecified	2	104	0	596		596
		641	10.6	0	0.4	Pit_95	500	602	-500	C	Platy-1-3	Unspecified	0	104	5	597		597
		263	12.5	4.5	4.5	Pit_96	480	546	-556	C	FLAM_C	SINE/Alu	0	143	77	598	*	598
		794	9.7	0	0	Pit_96	500	602	-500	C	Platy-1-2a	Unspecified	0	104	2	599		599
		291	5.3	2.6	0	Pit_97	1	38	-1064	+	AluSz6	SINE/Alu	252	290	-22	600		600
		284	20.3	18.1	2.2	Pit_97	484	599	-503	C	FLAM_C	SINE/Alu	-5	138	5	601	*	601
		837	7.8	0	0	Pit_97	500	602	-500	C	Platy-1-2a	Unspecified	0	104	2	602		602
		803	9.6	0	0	Pit_98	500	603	-500	+	Platy-1-2a	Unspecified	1	104	0	603		603
		318	18.5	18.8	3	Pit_98	508	624	-479	+	FLAM_C	SINE/Alu	9	143	0	604	*	604
		280	32.8	8.3	4.3	Pit_99	175	464	-637	+	L1P4	LINE/L1	5329	5629	-545	605		605
		642	13.7	1	0	Pit_99	500	601	-500	+	Platy-1-2a	Unspecified	2	104	0	606		606
		240	21.3	20	2.2	Pit_99	506	620	-481	+	FLAM_C	SINE/Alu	8	142	-1	607	*	607
[truncated: 3 more columns]

## Sheet: CalDon
		SW	perc	perc	perc	query	position	in	query		matching	repeat	position	in	repeat
		score	div.	del.	ins.	sequence	begin	end	(left)	Strand	repeat	class/family	begin	end	(left)	ID		Duplicate ID
		738	12.6	0	0	CalDon_1	500	602	-500	+	Platy-1-1	Unspecified	2	104	0	1	*	1		738	12.6	0	0	CalDon_1	500	602	-500	+	Platy-1-1	Unspecified	2	104	0	1	*	1		1346	16.9	3.9	5	CalDon_102	8	485	-612	C	L1M1	LINE/L1	-4135
		1355	24.1	3.7	4.6	CalDon_1	546	926	-176	+	AluJr	SINE/Alu	3	306	-6	2		2		1355	24.1	3.7	4.6	CalDon_1	546	926	-176	+	AluJr	SINE/Alu	3	306	-6	2		2		714	10.2	0	0	CalDon_102	500	597	-500	C	Platy-1-2a	Unspecified	0
		1758	11.1	0.5	1.2	CalDon_10	328	582	-513	C	AluSg	SINE/Alu	-17	293	41	3		3		1758	11.1	0.5	1.2	CalDon_10	328	582	-513	C	AluSg	SINE/Alu	-17	293	41	3		3		1188	14.4	6.6	2.1	CalDon_102	605	831	-266	C	L1M1	LINE/L1	-4647
		321	19.7	1	10.2	CalDon_10	500	595	-500	C	Platy-1-1	Unspecified	0	104	17	4	*	4		321	19.7	1	10.2	CalDon_10	500	595	-500	C	Platy-1-1	Unspecified	0	104	17	4	*	4		299	25.9	3.8	0.7	CalDon_113	368	499	-604	+	L1M1	LINE/L1	2266
		685	13.6	0	0	CalDon_100	500	602	-500	+	Platy-1-2a	Unspecified	2	104	0	5		5		685	13.6	0	0	CalDon_100	500	602	-500	+	Platy-1-2a	Unspecified	2	104	0	5		5		866	5.8	0	0	CalDon_113	500	603	-500	+	Platy-1-2a	Unspecified	1
		794	7	3	0	CalDon_101	500	599	-500	C	Platy-1-2a	Unspecified	0	104	2	6		6		794	7	3	0	CalDon_101	500	599	-500	C	Platy-1-2a	Unspecified	0	104	2	6		6		260	33.6	6.4	2.1	CalDon_113	613	1103	0	+	L1M1	LINE/L1	2391
		1757	15.3	10.8	1.5	CalDon_101	600	868	-231	C	AluSq	SINE/Alu	-64	373	4	7		7		1757	15.3	10.8	1.5	CalDon_101	600	868	-231	C	AluSq	SINE/Alu	-64	373	4	7		7		2147	16.5	4	2.2	CalDon_123	212	499	-605	+	AluSx1	SINE/Alu	2
		1346	16.9	3.9	5	CalDon_102	8	485	-612	C	L1M1	LINE/L1	-4135	3430	2908	8		8		234	23.6	18.5	3.7	CalDon_102	478	596	-501	C	FLAM_C	SINE/Alu	0	143	8	9	*	9		736	10.6	0	1	CalDon_123	500	604	-500	+	Platy-1-2a	Unspecified	1
		234	23.6	18.5	3.7	CalDon_102	478	596	-501	C	FLAM_C	SINE/Alu	0	143	8	9	*	9		324	18.7	19	3	CalDon_103	481	596	-506	C	FLAM_C	SINE/Alu	-2	141	8	11	*	11		2147	16.5	4	2.2	CalDon_123	605	624	-480	+	AluSx1	SINE/Alu	276
		714	10.2	0	0	CalDon_102	500	597	-500	C	Platy-1-2a	Unspecified	0	104	7	10		10		863	5.8	0	0	CalDon_103	500	602	-500	C	Platy-1-2a	Unspecified	0	104	2	12		12		286	21.5	4.8	4.8	CalDon_128	431	474	-627	C	L1M1	LINE/L1	-743
		1188	14.4	6.6	2.1	CalDon_102	605	831	-266	C	L1M1	LINE/L1	-4647	2918	2682	8		8		754	12.5	0	0	CalDon_104	500	603	-500	+	Platy-1-2a	Unspecified	1	104	0	13		13		618	19.6	0	0	CalDon_128	500	601	-500	C	Platy-1-2a	Unspecified	0
		324	18.7	19	3	CalDon_103	481	596	-506	C	FLAM_C	SINE/Alu	-2	141	8	11	*	11		738	13.5	0	0	CalDon_105	500	603	-500	+	Platy-1-2a	Unspecified	1	104	0	14		14		376	32	6.8	3.9	CalDon_128	602	1098	-3	C	L1M1	LINE/L1	-746
		863	5.8	0	0	CalDon_103	500	602	-500	C	Platy-1-2a	Unspecified	0	104	2	12		12		240	26.1	19.1	2.3	CalDon_105	508	617	-486	+	FLAM_C	SINE/Alu	9	136	-7	15	*	15		1797	15	4.1	1.1	CalDon_134	234	499	-601	+	AluSg	SINE/Alu	8
		754	12.5	0	0	CalDon_104	500	603	-500	+	Platy-1-2a	Unspecified	1	104	0	13		13		1757	10.9	0.8	0	CalDon_106	25	263	-839	C	L1P3	LINE/L1	-5471	990	750	16		16		754	8.9	0	0	CalDon_134	500	600	-500	+	Platy-1-2a	Unspecified	2
		738	13.5	0	0	CalDon_105	500	603	-500	+	Platy-1-2a	Unspecified	1	104	0	14		14		755	8.8	0	1	CalDon_106	500	602	-500	+	Platy-1-2a	Unspecified	3	104	0	17		17		1797	15	4.1	1.1	CalDon_134	601	619	-481	+	AluSg	SINE/Alu	363
		240	26.1	19.1	2.3	CalDon_105	508	617	-486	+	FLAM_C	SINE/Alu	9	136	-7	15	*	15		253	28.9	16.7	0	CalDon_106	506	619	-483	+	FLAM_C	SINE/Alu	8	140	-3	18	*	18		982	19.2	4	1.3	CalDon_135	479	499	-603	C	AluJr	SINE/Alu	-95
		1757	10.9	0.8	0	CalDon_106	25	263	-839	C	L1P3	LINE/L1	-5471	990	750	16		16		245	25.4	0	0	CalDon_107	134	196	-906	+	L1PB	LINE/L1	2956	3018	-3128	19		19		755	8.8	0	1	CalDon_135	500	602	-500	C	Platy-1-2a	Unspecified	0
		755	8.8	0	1	CalDon_106	500	602	-500	+	Platy-1-2a	Unspecified	3	104	0	17		17		754	11.7	0	0	CalDon_107	500	602	-500	+	Platy-1-2a	Unspecified	2	104	0	20		20		982	19.2	4	1.3	CalDon_135	603	762	-340	C	AluJr	SINE/Alu	-95
		253	28.9	16.7	0	CalDon_106	506	619	-483	+	FLAM_C	SINE/Alu	8	140	-3	18	*	18		2224	11.5	0	0	CalDon_108	2	296	-805	+	AluSx	SINE/Alu	18	312	0	21		21		247	24.3	2.7	0	CalDon_136	416	489	-613	+	L1M1	LINE/L1	5195
		245	25.4	0	0	CalDon_107	134	196	-906	+	L1PB	LINE/L1	2956	3018	-3128	19		19		301	27.8	16.5	0	CalDon_108	482	596	-505	C	FLAM_C	SINE/Alu	-2	141	8	22	*	22		844	6.8	0	0	CalDon_136	500	602	-500	+	Platy-1-2a	Unspecified	2
		754	11.7	0	0	CalDon_107	500	602	-500	+	Platy-1-2a	Unspecified	2	104	0	20		20		792	10.8	0	0	CalDon_108	500	601	-500	C	Platy-1-2a	Unspecified	0	104	3	23		23		755	26.4	3.4	6.3	CalDon_136	604	931	-171	+	L1M1	LINE/L1	5272
		2224	11.5	0	0	CalDon_108	2	296	-805	+	AluSx	SINE/Alu	18	312	0	21		21		756	11.7	0	0	CalDon_109	500	602	-500	+	Platy-1-2a	Unspecified	2	104	0	24		24		593	16.9	5.6	0	CalDon_137	18	159	-604	C	L1M1	LINE/L1	-2571
		301	27.8	16.5	0	CalDon_108	482	596	-505	C	FLAM_C	SINE/Alu	-2	141	8	22	*	22		286	15.3	4	4	CalDon_109	545	619	-483	+	FLAM_C	SINE/Alu	66	140	-3	25	*	25		655	14.7	0	2.9	CalDon_137	159	263	-500	C	Platy-1-2a	Unspecified	0
		792	10.8	0	0	CalDon_108	500	601	-500	C	Platy-1-2a	Unspecified	0	104	3	23		23		1449	26.2	2.4	2.2	CalDon_11	1	492	-610	C	L1M1	LINE/L1	-499	5806	5314	26		26		2246	17.3	3	0.4	CalDon_137	266	763	0	C	L1M1	LINE/L1	-2703
		756	11.7	0	0	CalDon_109	500	602	-500	+	Platy-1-2a	Unspecified	2	104	0	24		24		253	25.1	17.6	2.9	CalDon_11	478	596	-506	C	FLAM_C	SINE/Alu	0	143	8	27	*	27		2283	16.4	3	2.1	CalDon_140	19	499	-603	C	AluSg	SINE/Alu	0
		286	15.3	4	4	CalDon_109	545	619	-483	+	FLAM_C	SINE/Alu	66	140	-3	25	*	25		774	10.7	0	0	CalDon_11	500	602	-500	C	Platy-1-1	Unspecified	0	104	2	28		28		839	8.7	0	0	CalDon_140	500	602	-500	C	Platy-1-2a	Unspecified	0
		1449	26.2	2.4	2.2	CalDon_11	1	492	-610	C	L1M1	LINE/L1	-499	5806	5314	26		26		1067	19.7	0.5	1	CalDon_11	639	838	-264	C	AluJr	SINE/Alu	0	312	114	29		29		2283	16.4	3	2.1	CalDon_140	603	739	-363	C	AluSg	SINE/Alu	0
		253	25.1	17.6	2.9	CalDon_11	478	596	-506	C	FLAM_C	SINE/Alu	0	143	8	27	*	27		912	8.4	0	0	CalDon_11	940	1058	-44	C	AluSg4	SINE/Alu	-11	299	181	30		30		2267	15.8	2.5	1.3	CalDon_159	172	499	-603	C	7SLRNA	srpRNA	-55
		774	10.7	0	0	CalDon_11	500	602	-500	C	Platy-1-1	Unspecified	0	104	2	28		28		748	9.8	0	2	CalDon_110	500	603	-500	C	Platy-1-2a	Unspecified	0	104	3	31		31		799	10.7	0	0	CalDon_159	500	602	-500	C	Platy-1-2b	Unspecified	0
		1067	19.7	0.5	1	CalDon_11	639	838	-264	C	AluJr	SINE/Alu	0	312	114	29		29		668	15.7	0	0	CalDon_111	500	601	-500	+	Platy-1-2a	Unspecified	3	104	0	32		32		2267	15.8	2.5	1.3	CalDon_159	603	1041	-61	C	7SLRNA	srpRNA	-55
		912	8.4	0	0	CalDon_11	940	1058	-44	C	AluSg4	SINE/Alu	-11	299	181	30		30		580	7.8	13.3	0	CalDon_112	500	589	-500	C	Platy-1-2a	Unspecified	0	104	3	33		33		897	24.9	0.7	0.3	CalDon_217	175	499	-603	C	L1M1	LINE/L1	-688
		748	9.8	0	2	CalDon_110	500	603	-500	C	Platy-1-2a	Unspecified	0	104	3	31		31		297	21.8	20.4	2.4	CalDon_113	511	618	-485	+	AluJr	SINE/Alu	12	138	-174	36	*	36		704	14.6	0	0	CalDon_217	500	602	-500	C	Platy-1-3	Unspecified	0
		668	15.7	0	0	CalDon_111	500	601	-500	+	Platy-1-2a	Unspecified	3	104	0	32		32		1169	9.8	1.2	0.6	CalDon_114	1	164	-936	C	AluSp	SINE/Alu	-148	165	1	37		37		267	25.2	5.6	0.9	CalDon_217	625	732	-370	C	L1M1	LINE/L1	-1010
		580	7.8	13.3	0	CalDon_112	500	589	-500	C	Platy-1-2a	Unspecified	0	104	3	33		33		668	10.9	1	0	CalDon_114	500	600	-500	+	Platy-1-2a	Unspecified	3	104	0	38		38		1898	14.5	1.4	0	CalDon_22	482	499	-613	+	AluSp	SINE/Alu	29
		299	25.9	3.8	0.7	CalDon_113	368	499	-604	+	L1M1	LINE/L1	2266	2401	-5164	34		34		284	21.4	8.6	1.3	CalDon_114	505	614	-486	+	AluJr	SINE/Alu	8	136	-176	39	*	39		282	22	2.6	11.5	CalDon_22	500	612	-500	+	Platy-1-1	Unspecified	1
		866	5.8	0	0	CalDon_113	500	603	-500	+	Platy-1-2a	Unspecified	1	104	0	35		35		1511	20.6	0.8	2.3	CalDon_114	677	995	-105	+	AluJr	SINE/Alu	7	397	-51	39		39		1898	14.5	1.4	0	CalDon_22	613	788	-324	+	AluSp	SINE/Alu	53
		297	21.8	20.4	2.4	CalDon_113	511	618	-485	+	AluJr	SINE/Alu	12	138	-174	36	*	36		290	31.4	6.4	3.5	CalDon_115	175	425	-668	+	L1P4	LINE/L1	5329	5586	-579	40		40		261	22.1	2.5	2.5	CalDon_224	331	409	-692	C	L1P4	LINE/L1	-390
		260	33.6	6.4	2.1	CalDon_113	613	1103	0	+	L1M1	LINE/L1	2391	3306	-4276	34	*	34		638	8.5	9.6	0	CalDon_115	500	593	-500	+	Platy-1-2a	Unspecified	2	104	0	41		41		820	8.8	0	0	CalDon_224	500	601	-500	C	Platy-1-3	Unspecified	0
		1169	9.8	1.2	0.6	CalDon_114	1	164	-936	C	AluSp	SINE/Alu	-148	165	1	37		37		237	23.1	4.5	1.5	CalDon_115	537	602	-491	+	AluJr	SINE/Alu	67	134	-178	42	*	42		316	30.3	4.4	4	CalDon_224	634	898	-203	C	L1P4	LINE/L1	-751
		668	10.9	1	0	CalDon_114	500	600	-500	+	Platy-1-2a	Unspecified	3	104	0	38		38		270	21.9	0	0	CalDon_116	483	546	-553	C	FLAM_A	SINE/Alu	-3	139	76	43	*	43		2353	11.3	3.4	0.1	CalDon_241	1	478	-623	C	L1P4	LINE/L1	-525
		284	21.4	8.6	1.3	CalDon_114	505	614	-486	+	AluJr	SINE/Alu	8	136	-176	39	*	39		788	9	2	0	CalDon_116	500	599	-500	C	Platy-1-2a	Unspecified	0	104	3	44		44		834	6.9	0	0	CalDon_241	500	601	-500	C	Platy-1-4a	Unspecified	0
		1511	20.6	0.8	2.3	CalDon_114	677	995	-105	+	AluJr	SINE/Alu	7	397	-51	39		39		1787	11.4	1.9	1.1	CalDon_116	842	1099	0	C	AluSx	SINE/Alu	-13	299	40	45		45		3155	13.1	2.2	0.2	CalDon_241	604	1101	0	C	L1P4	LINE/L1	-984
		290	31.4	6.4	3.5	CalDon_115	175	425	-668	+	L1P4	LINE/L1	5329	5586	-579	40		40		233	29.4	17.4	0	CalDon_117	488	596	-508	C	FLAM_C	SINE/Alu	-8	135	8	46	*	46		2007	13.8	6.1	1.6	CalDon_249	188	499	-602	+	AluSz	SINE/Alu	1
		638	8.5	9.6	0	CalDon_115	500	593	-500	+	Platy-1-2a	Unspecified	2	104	0	41		41		768	8.7	0	1	CalDon_117	500	604	-500	C	Platy-1-2a	Unspecified	0	104	1	47		47		803	7.8	0	0	CalDon_249	500	601	-500	+	Platy-1-4a	Unspecified	3
		237	23.1	4.5	1.5	CalDon_115	537	602	-491	+	AluJr	SINE/Alu	67	134	-178	42	*	42		1511	15.2	5.3	1.1	CalDon_118	1	266	-839	+	AluSz6	SINE/Alu	35	311	-1	48		48		2007	13.8	6.1	1.6	CalDon_249	602	619	-482	+	AluSz	SINE/Alu	362
		270	21.9	0	0	CalDon_116	483	546	-553	C	FLAM_A	SINE/Alu	-3	139	76	43	*	43		687	12.6	0	2.9	CalDon_118	500	605	-500	C	Platy-1-2a	Unspecified	0	104	2	49		49		896	16.5	3.5	9.4	CalDon_251	327	499	-606	C	AluSp	SINE/Alu	-52
		788	9	2	0	CalDon_116	500	599	-500	C	Platy-1-2a	Unspecified	0	104	3	44		44		844	6.8	0	0	CalDon_119	500	602	-500	C	Platy-1-2a	Unspecified	0	104	2	50		50		838	7.5	0	0	CalDon_251	500	605	-500	C	Platy-1-5	Unspecified	0
		1787	11.4	1.9	1.1	CalDon_116	842	1099	0	C	AluSx	SINE/Alu	-13	299	40	45		45		1735	10	0	2.6	CalDon_12	321	557	-513	C	AluSx1	SINE/Alu	-14	298	68	51		51		896	16.5	3.5	9.4	CalDon_251	606	622	-483	C	AluSp	SINE/Alu	-52
		233	29.4	17.4	0	CalDon_117	488	596	-508	C	FLAM_C	SINE/Alu	-8	135	8	46	*	46		260	22.9	0	7.6	CalDon_12	500	570	-500	C	Platy-1-1	Unspecified	0	104	39	52	*	52		2188	15.8	5.3	3.3	CalDon_268	485	499	-603	C	AluSp	SINE/Alu	0
		768	8.7	0	1	CalDon_117	500	604	-500	C	Platy-1-2a	Unspecified	0	104	1	47		47		781	8.7	0	0	CalDon_120	500	603	-500	+	Platy-1-2a	Unspecified	1	104	0	53		53		766	9.7	1	0	CalDon_268	500	602	-500	C	Platy-1-2a	Unspecified	0
		1511	15.2	5.3	1.1	CalDon_118	1	266	-839	+	AluSz6	SINE/Alu	35	311	-1	48		48		1770	14.7	1.1	7.6	CalDon_120	780	1101	-2	+	AluSx1	SINE/Alu	1	365	-83	54		54		2188	15.8	5.3	3.3	CalDon_268	603	1042	-60	C	AluSp	SINE/Alu	0
		687	12.6	0	2.9	CalDon_118	500	605	-500	C	Platy-1-2a	Unspecified	0	104	2	49		49		492	16.1	0	0	CalDon_121	1	81	-1016	+	AluSc5	SINE/Alu	215	295	-14	55		55		1980	14.4	4.5	1.7	CalDon_29	1	499	-602	+	AluSc	SINE/Alu	2
		844	6.8	0	0	CalDon_119	500	602	-500	C	Platy-1-2a	Unspecified	0	104	2	50		50		281	21.8	18.6	2.9	CalDon_121	479	596	-501	C	FLAM_C	SINE/Alu	0	143	8	56	*	56		719	9.8	0	0	CalDon_29	500	601	-500	+	Platy-1-1	Unspecified	3
		1735	10	0	2.6	CalDon_12	321	557	-513	C	AluSx1	SINE/Alu	-14	298	68	51		51		731	10.2	0	0	CalDon_121	500	597	-500	C	Platy-1-2a	Unspecified	0	104	7	57		57		1980	14.4	4.5	1.7	CalDon_29	602	743	-358	+	AluSc	SINE/Alu	309
		260	22.9	0	7.6	CalDon_12	500	570	-500	C	Platy-1-1	Unspecified	0	104	39	52	*	52		366	27.1	2.1	0.7	CalDon_121	642	782	-315	C	L1P5	LINE/L1	-706	5445	5303	58		58		2168	16.4	4.2	3.1	CalDon_49	367	499	-602	+	AluSp	SINE/Alu	1
		781	8.7	0	0	CalDon_120	500	603	-500	+	Platy-1-2a	Unspecified	1	104	0	53		53		714	10.8	0	1	CalDon_122	500	602	-500	+	Platy-1-2a	Unspecified	3	104	0	59		59		714	11.8	1	0	CalDon_49	500	601	-500	+	Platy-1-1	Unspecified	2
		1770	14.7	1.1	7.6	CalDon_120	780	1101	-2	+	AluSx1	SINE/Alu	1	365	-83	54		54		233	30.8	16.2	0	CalDon_122	506	622	-480	+	FLAM_C	SINE/Alu	8	143	0	60	*	60		2168	16.4	4.2	3.1	CalDon_49	602	914	-187	+	AluSp	SINE/Alu	134
		492	16.1	0	0	CalDon_121	1	81	-1016	+	AluSc5	SINE/Alu	215	295	-14	55		55		755	8.8	0	1	CalDon_124	500	602	-500	+	Platy-1-2a	Unspecified	3	104	0	63		63		1872	20.9	9.8	2.4	CalDon_62	178	499	-596	C	AluSx1	SINE/Alu	-58
		281	21.8	18.6	2.9	CalDon_121	479	596	-501	C	FLAM_C	SINE/Alu	0	143	8	56	*	56		248	28.8	17.1	0	CalDon_124	506	616	-486	+	FLAM_C	SINE/Alu	8	137	-6	64	*	64		740	10.4	0	0	CalDon_62	500	595	-500	C	Platy-1-2	Unspecified	0
		731	10.2	0	0	CalDon_121	500	597	-500	C	Platy-1-2a	Unspecified	0	104	7	57		57		718	23.2	0	2.6	CalDon_124	679	845	-257	C	FAM	SINE/Alu	-49	263	1	65		65		1872	20.9	9.8	2.4	CalDon_62	596	927	-168	C	AluSx1	SINE/Alu	-58
		366	27.1	2.1	0.7	CalDon_121	642	782	-315	C	L1P5	LINE/L1	-706	5445	5303	58		58		435	18.6	27	0.6	CalDon_125	400	578	-524	+	AluJb	SINE/Alu	171	390	-58	66	*	66		465	20.8	6.9	4.8	CalDon_73	391	499	-603	+	AluJr	SINE/Alu	5
		714	10.8	0	1	CalDon_122	500	602	-500	+	Platy-1-2a	Unspecified	3	104	0	59		59		803	9.7	0	0	CalDon_125	500	602	-500	+	Platy-1-2a	Unspecified	2	104	0	67		67		778	9.7	0	0	CalDon_73	500	602	-500	+	Platy-1-2a	Unspecified	2
		233	30.8	16.2	0	CalDon_122	506	622	-480	+	FLAM_C	SINE/Alu	8	143	0	60	*	60		365	19.3	4.8	2.8	CalDon_125	594	725	-377	+	L1P5	LINE/L1	5313	5448	-703	68	*	68		465	20.8	6.9	4.8	CalDon_73	603	634	-468	+	AluJr	SINE/Alu	299
		2147	16.5	4	2.2	CalDon_123	212	499	-605	+	AluSx1	SINE/Alu	2	275	-37	61		61		288	25.7	5	10	CalDon_125	831	1072	-30	+	L1P5	LINE/L1	5478	5708	-443	68		68		2145	13.9	3.3	1.1	CalDon_90	188	499	-603	+	AluSc	SINE/Alu	1
		736	10.6	0	1	CalDon_123	500	604	-500	+	Platy-1-2a	Unspecified	1	104	0	62		62		774	10.8	0	0	CalDon_126	500	601	-500	+	Platy-1-2a	Unspecified	1	102	-2	69		69		870	5.8	0	0	CalDon_90	500	602	-500	+	Platy-1-2a	Unspecified	2
		2147	16.5	4	2.2	CalDon_123	605	624	-480	+	AluSx1	SINE/Alu	276	296	-16	61		61		282	24.1	3.6	1.1	CalDon_126	949	1038	-63	+	L1P3	LINE/L1	10	90	-6371	70		70		2145	13.9	3.3	1.1	CalDon_90	603	621	-481	+	AluSc	SINE/Alu	367
		755	8.8	0	1	CalDon_124	500	602	-500	+	Platy-1-2a	Unspecified	3	104	0	63		63		678	14.2	20.9	1.1	CalDon_127	264	398	-704	+	AluJb	SINE/Alu	1	125	-187	71		71		586	23.9	0	2.4	CalDon_94	370	508	-593	+	FAM	SINE/Alu	2
		248	28.8	17.1	0	CalDon_124	506	616	-486	+	FLAM_C	SINE/Alu	8	137	-6	64	*	64		814	9.7	0	0	CalDon_127	500	602	-500	C	Platy-1-2a	Unspecified	0	104	2	72		72		711	13.7	1	0	CalDon_94	500	601	-500	+	Platy-1-2a	Unspecified	2
		718	23.2	0	2.6	CalDon_124	679	845	-257	C	FAM	SINE/Alu	-49	263	1	65		65		1785	17	0.6	2	CalDon_128	101	430	-671	C	AluSx1	SINE/Alu	-31	281	1	73		73		1830	18.9	2.3	0.8	CalDon_94	605	995	-106	+	AluSz6	SINE/Alu	1
		435	18.6	27	0.6	CalDon_125	400	578	-524	+	AluJb	SINE/Alu	171	390	-58	66	*	66		1561	11.4	0.4	8.4	CalDon_129	226	483	-602	C	AluSc5	SINE/Alu	-17	292	54	76		76		647	31.2	4.6	5.1	CalDon_99	1	415	-685	+	L1M1	LINE/L1	4447
		803	9.7	0	0	CalDon_125	500	602	-500	+	Platy-1-2a	Unspecified	2	104	0	67		67		447	15.1	18.6	0	CalDon_129	500	585	-500	C	Platy-1-2a	Unspecified	0	104	3	77		77		632	16	3	1	CalDon_99	500	600	-500	C	Platy-1-2a	Unspecified	0
		365	19.3	4.8	2.8	CalDon_125	594	725	-377	+	L1P5	LINE/L1	5313	5448	-703	68	*	68		1840	14.9	0.2	4.3	CalDon_129	588	905	-180	C	AluSc5	SINE/Alu	-20	289	1	78		78		277	35.9	0.8	0	CalDon_99	762	889	-211	+	L1M1	LINE/L1	4787
		288	25.7	5	10	CalDon_125	831	1072	-30	+	L1P5	LINE/L1	5478	5708	-443	68		68		305	21.2	9.9	6.7	CalDon_13	500	600	-500	+	Platy-1-1	Unspecified	1	104	0	79	*	79
		774	10.8	0	0	CalDon_126	500	601	-500	+	Platy-1-2a	Unspecified	1	102	-2	69		69		1573	14.8	0	4.1	CalDon_13	538	790	-310	+	AluSq2	SINE/Alu	63	305	-8	80		80
		282	24.1	3.6	1.1	CalDon_126	949	1038	-63	+	L1P3	LINE/L1	10	90	-6371	70		70		237	15.2	4.3	0	CalDon_130	161	206	-896	C	L1PB	LINE/L1	-879	5267	5220	81		81
		678	14.2	20.9	1.1	CalDon_127	264	398	-704	+	AluJb	SINE/Alu	1	125	-187	71		71		1220	14.2	1.4	0.1	CalDon_130	308	568	-534	+	AluSz	SINE/Alu	113	380	-68	82		82
		814	9.7	0	0	CalDon_127	500	602	-500	C	Platy-1-2a	Unspecified	0	104	2	72		72		766	8.8	0	1	CalDon_130	500	602	-500	+	Platy-1-2a	Unspecified	3	104	0	83	*	83
		1785	17	0.6	2	CalDon_128	101	430	-671	C	AluSx1	SINE/Alu	-31	281	1	73		73		864	11.1	2.3	1.3	CalDon_131	1	141	-938	C	AluYe6	SINE/Alu	-192	118	1	84		84
		286	21.5	4.8	4.8	CalDon_128	431	474	-627	C	L1M1	LINE/L1	-743	5429	5386	74		74		228	18.5	4.3	5.9	CalDon_131	488	556	-523	C	AluJr4	SINE/Alu	-178	134	67	85	*	85
		618	19.6	0	0	CalDon_128	500	601	-500	C	Platy-1-2a	Unspecified	0	104	3	75		75		700	5	0	0	CalDon_131	500	579	-500	C	Platy-1-2a	Unspecified	0	104	25	86		86
		376	32	6.8	3.9	CalDon_128	602	1098	-3	C	L1M1	LINE/L1	-746	5400	4890	74		74		235	25.1	0	6	CalDon_131	731	819	-260	C	L1MA3	LINE/L1	-28	6277	6194	87		87
		1561	11.4	0.4	8.4	CalDon_129	226	483	-602	C	AluSc5	SINE/Alu	-17	292	54	76		76		405	21.5	6.9	0.7	CalDon_132	1	131	-971	C	L1M1	LINE/L1	-3334	2812	2674	88		88
		447	15.1	18.6	0	CalDon_129	500	585	-500	C	Platy-1-2a	Unspecified	0	104	3	77		77		304	19.6	20	2.3	CalDon_132	487	596	-506	C	FLAM_C	SINE/Alu	-7	136	8	89	*	89
		1840	14.9	0.2	4.3	CalDon_129	588	905	-180	C	AluSc5	SINE/Alu	-20	289	1	78		78		797	8.7	0	0	CalDon_132	500	602	-500	C	Platy-1-2a	Unspecified	0	104	2	90		90
		305	21.2	9.9	6.7	CalDon_13	500	600	-500	+	Platy-1-1	Unspecified	1	104	0	79	*	79		729	12.8	0	0	CalDon_133	500	601	-500	+	Platy-1-2a	Unspecified	3	104	0	91		91
		1573	14.8	0	4.1	CalDon_13	538	790	-310	+	AluSq2	SINE/Alu	63	305	-8	80		80		1199	11.6	0.1	2.5	CalDon_135	1	181	-921	C	AluTa7	SINE/Alu	-94	218	1	94		94
		237	15.2	4.3	0	CalDon_130	161	206	-896	C	L1PB	LINE/L1	-879	5267	5220	81		81		676	23.5	5.8	4.5	CalDon_135	216	456	-646	+	L1M1	LINE/L1	5497	5740	-564	95		95
		1220	14.2	1.4	0.1	CalDon_130	308	568	-534	+	AluSz	SINE/Alu	113	380	-68	82		82		294	14.6	0	0	CalDon_135	834	874	-228	+	AluTa7	SINE/Alu	6	46	-248	97		97
		766	8.8	0	1	CalDon_130	500	602	-500	+	Platy-1-2a	Unspecified	3	104	0	83	*	83		643	15.6	11.3	0.7	CalDon_135	879	1011	-91	C	AluJb	SINE/Alu	-103	209	6	94		94
		864	11.1	2.3	1.3	CalDon_131	1	141	-938	C	AluYe6	SINE/Alu	-192	118	1	84		84		560	31.4	4.4	3.9	CalDon_138	3	460	-641	+	L1M1	LINE/L1	4890	5349	-797	102		102
		228	18.5	4.3	5.9	CalDon_131	488	556	-523	C	AluJr4	SINE/Alu	-178	134	67	85	*	85		664	18.6	0	0	CalDon_138	500	601	-500	+	Platy-1-2a	Unspecified	3	104	0	103		103
		700	5	0	0	CalDon_131	500	579	-500	C	Platy-1-2a	Unspecified	0	104	25	86		86		228	23.6	0	4.4	CalDon_138	619	667	-434	+	L1M1	LINE/L1	5381	5426	-728	102		102
		235	25.1	0	6	CalDon_131	731	819	-260	C	L1MA3	LINE/L1	-28	6277	6194	87		87		1959	15.4	0.2	5	CalDon_138	668	1016	-85	+	AluSx1	SINE/Alu	1	311	-1	104		104
		405	21.5	6.9	0.7	CalDon_132	1	131	-971	C	L1M1	LINE/L1	-3334	2812	2674	88		88		646	16.4	0	1	CalDon_139	500	604	-500	C	Platy-1-2a	Unspecified	0	104	1	105		105
		304	19.6	20	2.3	CalDon_132	487	596	-506	C	FLAM_C	SINE/Alu	-7	136	8	89	*	89		501	20.6	1	0	CalDon_14	500	596	-500	+	Platy-1-1	Unspecified	1	98	-6	106		106
		797	8.7	0	0	CalDon_132	500	602	-500	C	Platy-1-2a	Unspecified	0	104	2	90		90		339	17	8.5	4.2	CalDon_14	505	613	-483	+	AluJr	SINE/Alu	6	130	-182	107	*	107
		729	12.8	0	0	CalDon_133	500	601	-500	+	Platy-1-2a	Unspecified	3	104	0	91		91		357	15.8	0	0	CalDon_141	14	70	-1032	+	FRAM	SINE/Alu	106	162	-14	110		110
		1797	15	4.1	1.1	CalDon_134	234	499	-601	+	AluSg	SINE/Alu	8	362	-86	92		92		783	8.7	0	0	CalDon_141	500	602	-500	+	Platy-1-2a	Unspecified	2	104	0	111		111
		754	8.9	0	0	CalDon_134	500	600	-500	+	Platy-1-2a	Unspecified	2	102	-2	93		93		309	18.3	18	1.6	CalDon_141	504	614	-488	+	FLAM_C	SINE/Alu	6	134	-9	112	*	112
		1797	15	4.1	1.1	CalDon_134	601	619	-481	+	AluSg	SINE/Alu	363	390	-58	92		92		634	16.4	6.9	0	CalDon_141	986	1101	-1	C	L1PA16	LINE/L1	-8	6158	6035	113		113
		1199	11.6	0.1	2.5	CalDon_135	1	181	-921	C	AluTa7	SINE/Alu	-94	218	1	94		94		763	13.8	0	5.8	CalDon_142	68	213	-653	+	AluSz	SINE/Alu	175	312	0	114		114
		676	23.5	5.8	4.5	CalDon_135	216	456	-646	+	L1M1	LINE/L1	5497	5740	-564	95		95		300	18.6	9.3	2.3	CalDon_142	247	264	-602	C	FLAM_C	SINE/Alu	-1	142	5	115		115
		982	19.2	4	1.3	CalDon_135	479	499	-603	C	AluJr	SINE/Alu	-95	353	315	94		94		771	9.9	0	1	CalDon_142	265	366	-500	C	Platy-1-2a	Unspecified	0	104	4	116		116
		755	8.8	0	1	CalDon_135	500	602	-500	C	Platy-1-2a	Unspecified	0	104	3	96		96		1599	20.8	1	2.1	CalDon_142	547	864	-2	C	AluJb	SINE/Alu	-51	397	1	117		117
		982	19.2	4	1.3	CalDon_135	603	762	-340	C	AluJr	SINE/Alu	-95	314	8	94		94		1600	21.6	0.3	0.3	CalDon_143	171	467	-635	+	AluJb	SINE/Alu	9	305	-7	118		118
		294	14.6	0	0	CalDon_135	834	874	-228	+	AluTa7	SINE/Alu	6	46	-248	97		97		269	28.1	16.7	0	CalDon_143	483	596	-506	C	FLAM_C	SINE/Alu	-3	140	8	119	*	119
		643	15.6	11.3	0.7	CalDon_135	879	1011	-91	C	AluJb	SINE/Alu	-103	209	6	94		94		755	8.8	0	1	CalDon_143	500	602	-500	C	Platy-1-2a	Unspecified	0	104	3	120		120
		247	24.3	2.7	0	CalDon_136	416	489	-613	+	L1M1	LINE/L1	5195	5270	-876	98		98		1525	15.6	2.4	0.1	CalDon_143	860	1102	0	+	AluSc	SINE/Alu	1	356	-92	121		121
		844	6.8	0	0	CalDon_136	500	602	-500	+	Platy-1-2a	Unspecified	2	104	0	99		99		736	10.8	0	1	CalDon_144	227	329	-500	+	Platy-1-2a	Unspecified	3	104	0	122		122
		755	26.4	3.4	6.3	CalDon_136	604	931	-171	+	L1M1	LINE/L1	5272	5592	-562	98		98		231	30.4	17	0	CalDon_144	233	344	-485	+	FLAM_C	SINE/Alu	8	138	-5	123	*	123
		593	16.9	5.6	0	CalDon_137	18	159	-604	C	L1M1	LINE/L1	-2571	3575	3426	100	*	100		635	13.7	1	0	CalDon_15	500	601	-500	+	Platy-1-1	Unspecified	2	104	0	124	*	124
		655	14.7	0	2.9	CalDon_137	159	263	-500	C	Platy-1-2a	Unspecified	0	104	3	101		101		2109	15.8	1	1.2	CalDon_15	506	907	-194	+	AluSx4	SINE/Alu	1	390	-58	125		125
		2246	17.3	3	0.4	CalDon_137	266	763	0	C	L1M1	LINE/L1	-2703	3443	2933	100		100		455	7.5	0	0	CalDon_156	1	67	-1035	+	AluSz	SINE/Alu	240	306	-6	126		126
		560	31.4	4.4	3.9	CalDon_138	3	460	-641	+	L1M1	LINE/L1	4890	5349	-797	102		102		1390	22.3	8.4	2.4	CalDon_156	198	557	-545	C	AluJr	SINE/Alu	-7	305	1	127		127
		664	18.6	0	0	CalDon_138	500	601	-500	+	Platy-1-2a	Unspecified	3	104	0	103		103		679	13.6	0	0	CalDon_156	500	602	-500	C	Platy-1-1	Unspecified	0	104	2	128	*	128
		228	23.6	0	4.4	CalDon_138	619	667	-434	+	L1M1	LINE/L1	5381	5426	-728	102		102		1008	16.6	0.5	3.7	CalDon_156	552	745	-357	C	AluSp	SINE/Alu	-125	188	1	129		129
		1959	15.4	0.2	5	CalDon_138	668	1016	-85	+	AluSx1	SINE/Alu	1	311	-1	104		104		527	15.7	5.6	0	CalDon_156	956	1044	-58	+	AluSx3	SINE/Alu	40	133	-178	130		130
		646	16.4	0	1	CalDon_139	500	604	-500	C	Platy-1-2a	Unspecified	0	104	1	105		105		291	23.2	15.7	3.7	CalDon_157	475	595	-503	C	FLAM_C	SINE/Alu	0	143	9	131	*	131
		501	20.6	1	0	CalDon_14	500	596	-500	+	Platy-1-1	Unspecified	1	98	-6	106		106		746	11.1	0	0	CalDon_157	500	598	-500	C	Platy-1-2b	Unspecified	0	104	6	132		132
		339	17	8.5	4.2	CalDon_14	505	613	-483	+	AluJr	SINE/Alu	6	130	-182	107	*	107		720	7.2	1	1	CalDon_158	500	597	-500	+	Platy-1-2b	Unspecified	2	99	-5	133		133
		2283	16.4	3	2.1	CalDon_140	19	499	-603	C	AluSg	SINE/Alu	0	448	101	108		108		260	27.9	17.1	0	CalDon_158	507	617	-480	+	FLAM_C	SINE/Alu	9	138	-5	134	*	134
		839	8.7	0	0	CalDon_140	500	602	-500	C	Platy-1-2a	Unspecified	0	104	2	109		109		337	11.4	0	0	CalDon_159	1	44	-1058	+	AluJb	SINE/Alu	244	287	-25	135		135
		2283	16.4	3	2.1	CalDon_140	603	739	-363	C	AluSg	SINE/Alu	0	100	1	108		108		2052	18.3	4.7	0.9	CalDon_16	189	594	-508	C	AluSc8	SINE/Alu	-52	396	1	138		138
		357	15.8	0	0	CalDon_141	14	70	-1032	+	FRAM	SINE/Alu	106	162	-14	110		110		513	22.3	1	0	CalDon_16	500	602	-500	C	Platy-1-1	Unspecified	0	104	1	139	*	139
		783	8.7	0	0	CalDon_141	500	602	-500	+	Platy-1-2a	Unspecified	2	104	0	111		111		1767	7.7	2.9	11.3	CalDon_16	797	1102	0	C	L1PA7	LINE/L1	-7	6147	5865	140		140
		309	18.3	18	1.6	CalDon_141	504	614	-488	+	FLAM_C	SINE/Alu	6	134	-9	112	*	112		717	13.6	0	0	CalDon_160	500	602	-500	+	Platy-1-2b	Unspecified	2	104	0	141		141
		634	16.4	6.9	0	CalDon_141	986	1101	-1	C	L1PA16	LINE/L1	-8	6158	6035	113		113		310	26.4	17.3	0	CalDon_160	506	615	-487	+	AluJr	SINE/Alu	8	136	-176	142	*	142
		763	13.8	0	5.8	CalDon_142	68	213	-653	+	AluSz	SINE/Alu	175	312	0	114		114		259	21	19.3	4	CalDon_161	488	596	-507	C	FLAM_C	SINE/Alu	-10	133	9	143	*	143
		300	18.6	9.3	2.3	CalDon_142	247	264	-602	C	FLAM_C	SINE/Alu	-1	142	5	115		115		715	12.6	0	1	CalDon_161	500	603	-500	C	Platy-1-2b	Unspecified	0	104	2	144		144
		771	9.9	0	1	CalDon_142	265	366	-500	C	Platy-1-2a	Unspecified	0	104	4	116		116		716	13.6	0	0	CalDon_162	500	602	-500	+	Platy-1-2b	Unspecified	2	104	0	145	*	145
		1599	20.8	1	2.1	CalDon_142	547	864	-2	C	AluJb	SINE/Alu	-51	397	1	117		117		1387	14.9	17.6	1.7	CalDon_162	506	862	-240	+	AluSx1	SINE/Alu	5	396	-52	146		146
		1600	21.6	0.3	0.3	CalDon_143	171	467	-635	+	AluJb	SINE/Alu	9	305	-7	118		118		2012	17.8	5.1	2.6	CalDon_163	188	595	-507	C	AluSx	SINE/Alu	0	448	1	147		147
		269	28.1	16.7	0	CalDon_143	483	596	-506	C	FLAM_C	SINE/Alu	-3	140	8	119	*	119		739	12.6	0	0	CalDon_163	500	602	-500	C	Platy-1-2b	Unspecified	0	104	2	148	*	148
		755	8.8	0	1	CalDon_143	500	602	-500	C	Platy-1-2a	Unspecified	0	104	3	120		120		1583	20.6	2.4	0.3	CalDon_163	808	1100	-2	+	AluJr	SINE/Alu	1	299	-13	149		149
		1525	15.6	2.4	0.1	CalDon_143	860	1102	0	+	AluSc	SINE/Alu	1	356	-92	121		121		688	14.6	0	0	CalDon_164	500	602	-500	+	Platy-1-2b	Unspecified	2	104	0	150		150
		736	10.8	0	1	CalDon_144	227	329	-500	+	Platy-1-2a	Unspecified	3	104	0	122		122		291	23.7	16.7	0	CalDon_164	506	619	-483	+	FLAM_C	SINE/Alu	8	140	-3	151	*	151
		231	30.4	17	0	CalDon_144	233	344	-485	+	FLAM_C	SINE/Alu	8	138	-5	123	*	123		654	9	0.9	12.8	CalDon_165	500	613	-500	C	Platy-1-2b	Unspecified	0	104	3	152		152
		635	13.7	1	0	CalDon_15	500	601	-500	+	Platy-1-1	Unspecified	2	104	0	124	*	124		1861	20.1	5.7	1.2	CalDon_166	93	596	-506	C	AluSp	SINE/Alu	-58	390	1	153		153
		2109	15.8	1	1.2	CalDon_15	506	907	-194	+	AluSx4	SINE/Alu	1	390	-58	125		125		719	11.7	0	0	CalDon_166	500	602	-500	C	Platy-1-2b	Unspecified	0	104	2	154	*	154
		455	7.5	0	0	CalDon_156	1	67	-1035	+	AluSz	SINE/Alu	240	306	-6	126		126		646	11.2	5.1	0	CalDon_167	500	597	-500	+	Platy-1-2b	Unspecified	2	104	0	155		155
		1390	22.3	8.4	2.4	CalDon_156	198	557	-545	C	AluJr	SINE/Alu	-7	305	1	127		127		262	22.4	2.6	0	CalDon_167	542	617	-480	+	FLAM_C	SINE/Alu	66	143	0	156	*	156
		679	13.6	0	0	CalDon_156	500	602	-500	C	Platy-1-1	Unspecified	0	104	2	128	*	128		373	22.8	15.7	2.2	CalDon_168	478	598	-504	C	FLAM_C	SINE/Alu	-1	142	6	157	*	157
		1008	16.6	0.5	3.7	CalDon_156	552	745	-357	C	AluSp	SINE/Alu	-125	188	1	129		129		705	12.6	0	0	CalDon_168	500	602	-500	C	Platy-1-2b	Unspecified	0	104	2	158		158
		527	15.7	5.6	0	CalDon_156	956	1044	-58	+	AluSx3	SINE/Alu	40	133	-178	130		130		1796	16.6	2.1	3	CalDon_169	1	327	-775	C	AluSp	SINE/Alu	-94	354	2	159		159
		291	23.2	15.7	3.7	CalDon_157	475	595	-503	C	FLAM_C	SINE/Alu	0	143	9	131	*	131		710	13.6	0	0	CalDon_169	500	602	-500	C	Platy-1-2b	Unspecified	0	104	2	160		160
		746	11.1	0	0	CalDon_157	500	598	-500	C	Platy-1-2b	Unspecified	0	104	6	132		132		1325	17.5	0.9	1.7	CalDon_17	324	556	-546	C	AluSx1	SINE/Alu	-15	297	67	161		161
		720	7.2	1	1	CalDon_158	500	597	-500	+	Platy-1-2b	Unspecified	2	99	-5	133		133		750	12.6	0	0	CalDon_17	500	602	-500	C	Platy-1-1	Unspecified	0	104	2	162	*	162
		260	27.9	17.1	0	CalDon_158	507	617	-480	+	FLAM_C	SINE/Alu	9	138	-5	134	*	134		1030	14.8	0.2	0.7	CalDon_17	535	756	-346	C	AluSz	SINE/Alu	-92	220	1	163		163
		337	11.4	0	0	CalDon_159	1	44	-1058	+	AluJb	SINE/Alu	244	287	-25	135		135		245	25	0	2.9	CalDon_170	487	556	-544	C	AluJr	SINE/Alu	-178	134	67	164	*	164
		2267	15.8	2.5	1.3	CalDon_159	172	499	-603	C	7SLRNA	srpRNA	-55	393	226	136		136		676	16.8	0	0	CalDon_170	500	600	-500	C	Platy-1-2b	Unspecified	0	104	4	165		165
		799	10.7	0	0	CalDon_159	500	602	-500	C	Platy-1-2b	Unspecified	0	104	2	137		137		672	12.5	6.2	0	CalDon_171	500	595	-500	+	Platy-1-2b	Unspecified	1	102	-2	166		166
		2267	15.8	2.5	1.3	CalDon_159	603	1041	-61	C	7SLRNA	srpRNA	-55	225	1	136		136		1999	16.1	1.5	5.9	CalDon_172	158	559	-545	C	AluSx1	SINE/Alu	0	448	1	167		167
		2052	18.3	4.7	0.9	CalDon_16	189	594	-508	C	AluSc8	SINE/Alu	-52	396	1	138		138		612	17.5	0	1.9	CalDon_172	500	604	-500	C	Platy-1-2b	Unspecified	0	104	2	168	*	168
		513	22.3	1	0	CalDon_16	500	602	-500	C	Platy-1-1	Unspecified	0	104	1	139	*	139		1842	12.1	0	0	CalDon_172	822	1103	-1	+	L1P1	LINE/L1	4863	5144	-1002	169		169
		1767	7.7	2.9	11.3	CalDon_16	797	1102	0	C	L1PA7	LINE/L1	-7	6147	5865	140		140		254	23.5	19.4	1.6	CalDon_173	488	595	-506	C	FLAM_C	SINE/Alu	-9	134	8	170	*	170
		717	13.6	0	0	CalDon_160	500	602	-500	+	Platy-1-2b	Unspecified	2	104	0	141		141		658	12.8	1	0	CalDon_173	500	601	-500	C	Platy-1-1	Unspecified	0	104	2	171		171
		310	26.4	17.3	0	CalDon_160	506	615	-487	+	AluJr	SINE/Alu	8	136	-176	142	*	142		313	27.3	0	5.8	CalDon_174	500	608	-500	+	Platy-1-2b	Unspecified	2	104	0	172	*	172
		259	21	19.3	4	CalDon_161	488	596	-507	C	FLAM_C	SINE/Alu	-10	133	9	143	*	143		1581	13.7	6.1	0.7	CalDon_174	514	777	-331	+	AluSx3	SINE/Alu	14	291	-20	173		173
		715	12.6	0	1	CalDon_161	500	603	-500	C	Platy-1-2b	Unspecified	0	104	2	144		144		457	20.9	0	0	CalDon_175	1	86	-1017	+	AluSq4	SINE/Alu	219	304	-7	174		174
		716	13.6	0	0	CalDon_162	500	602	-500	+	Platy-1-2b	Unspecified	2	104	0	145	*	145		663	14.6	0	1	CalDon_175	500	603	-500	C	Platy-1-2b	Unspecified	0	104	2	175		175
		1387	14.9	17.6	1.7	CalDon_162	506	862	-240	+	AluSx1	SINE/Alu	5	396	-52	146		146		2077	14	0.3	0	CalDon_176	87	393	-708	C	AluSz	SINE/Alu	-3	309	2	176		176
		2012	17.8	5.1	2.6	CalDon_163	188	595	-507	C	AluSx	SINE/Alu	0	448	1	147		147		745	11.8	0	0	CalDon_176	500	601	-500	+	Platy-1-2b	Unspecified	2	103	-1	177		177
		739	12.6	0	0	CalDon_163	500	602	-500	C	Platy-1-2b	Unspecified	0	104	2	148	*	148		1933	14.4	0.3	0.7	CalDon_176	815	1101	0	C	AluSx1	SINE/Alu	-15	297	12	178		178
		1583	20.6	2.4	0.3	CalDon_163	808	1100	-2	+	AluJr	SINE/Alu	1	299	-13	149		149		751	9.8	1	0	CalDon_177	500	601	-500	+	Platy-1-2b	Unspecified	2	104	0	179	*	179
		688	14.6	0	0	CalDon_164	500	602	-500	+	Platy-1-2b	Unspecified	2	104	0	150		150		2031	17.9	4.3	0.2	CalDon_177	506	902	-199	+	AluSc8	SINE/Alu	1	365	-83	180		180
		291	23.7	16.7	0	CalDon_164	506	619	-483	+	FLAM_C	SINE/Alu	8	140	-3	151	*	151		768	11.7	0	0	CalDon_178	500	602	-500	+	Platy-1-2b	Unspecified	2	104	0	181		181
		654	9	0.9	12.8	CalDon_165	500	613	-500	C	Platy-1-2b	Unspecified	0	104	3	152		152		247	16.2	3.4	2.9	CalDon_178	545	613	-489	+	FLAM_C	SINE/Alu	66	134	-9	182	*	182
		1861	20.1	5.7	1.2	CalDon_166	93	596	-506	C	AluSp	SINE/Alu	-58	390	1	153		153		375	20.3	0	12.5	CalDon_179	1	90	-1012	+	AluSx1	SINE/Alu	223	302	-10	183		183
		719	11.7	0	0	CalDon_166	500	602	-500	C	Platy-1-2b	Unspecified	0	104	2	154	*	154		2086	11	2.7	0	CalDon_179	186	477	-625	+	AluSx1	SINE/Alu	1	300	-12	184		184
		646	11.2	5.1	0	CalDon_167	500	597	-500	+	Platy-1-2b	Unspecified	2	104	0	155		155		755	9.7	0	0	CalDon_179	500	602	-500	C	Platy-1-2b	Unspecified	0	104	2	185		185
		262	22.4	2.6	0	CalDon_167	542	617	-480	+	FLAM_C	SINE/Alu	66	143	0	156	*	156		1785	14.6	0.8	4.9	CalDon_179	648	1102	0	C	AluSx1	SINE/Alu	-83	365	2	186		186
		373	22.8	15.7	2.2	CalDon_168	478	598	-504	C	FLAM_C	SINE/Alu	-1	142	6	157	*	157		237	21.5	9.1	1.4	CalDon_18	491	556	-546	C	AluSz6	SINE/Alu	-175	137	67	187	*	187
		705	12.6	0	0	CalDon_168	500	602	-500	C	Platy-1-2b	Unspecified	0	104	2	158		158		734	12.6	0	0	CalDon_18	500	602	-500	C	Platy-1-1	Unspecified	0	104	2	188		188
		1796	16.6	2.1	3	CalDon_169	1	327	-775	C	AluSp	SINE/Alu	-94	354	2	159		159		1063	15.3	1.8	0	CalDon_180	1	163	-942	+	AluSz6	SINE/Alu	127	292	-20	189		189
		710	13.6	0	0	CalDon_169	500	602	-500	C	Platy-1-2b	Unspecified	0	104	2	160		160		653	13.6	0	2.9	CalDon_180	500	605	-500	+	Platy-1-2b	Unspecified	2	104	0	190		190
		1325	17.5	0.9	1.7	CalDon_17	324	556	-546	C	AluSx1	SINE/Alu	-15	297	67	161		161		400	16.7	0	0	CalDon_180	1034	1105	0	C	AluSz6	SINE/Alu	-5	307	236	191		191
		750	12.6	0	0	CalDon_17	500	602	-500	C	Platy-1-1	Unspecified	0	104	2	162	*	162		1636	13.7	0.8	0.8	CalDon_181	3	245	-857	+	AluSp	SINE/Alu	1	243	-70	192		192
		1030	14.8	0.2	0.7	CalDon_17	535	756	-346	C	AluSz	SINE/Alu	-92	220	1	163		163		600	19.4	0	0	CalDon_181	500	602	-500	+	Platy-1-2b	Unspecified	2	104	0	193		193
		245	25	0	2.9	CalDon_170	487	556	-544	C	AluJr	SINE/Alu	-178	134	67	164	*	164		250	19.6	0	3.9	CalDon_181	556	608	-494	+	FLAM_A	SINE/Alu	76	126	-16	194	*	194
		676	16.8	0	0	CalDon_170	500	600	-500	C	Platy-1-2b	Unspecified	0	104	4	165		165		693	13.9	0	0	CalDon_182	500	600	-500	C	Platy-1-2b	Unspecified	0	104	4	195		195
		672	12.5	6.2	0	CalDon_171	500	595	-500	+	Platy-1-2b	Unspecified	1	102	-2	166		166		539	14.1	1.2	0	CalDon_183	1	87	-1014	C	AluSg4	SINE/Alu	-239	138	9	196		196
		1999	16.1	1.5	5.9	CalDon_172	158	559	-545	C	AluSx1	SINE/Alu	0	448	1	167		167		2059	15.2	0.3	0	CalDon_183	115	417	-684	+	AluSx	SINE/Alu	1	304	-8	197		197
		612	17.5	0	1.9	CalDon_172	500	604	-500	C	Platy-1-2b	Unspecified	0	104	2	168	*	168		231	22.8	20.5	2.3	CalDon_183	481	592	-509	C	FLAM_C	SINE/Alu	-2	141	10	198	*	198
		1842	12.1	0	0	CalDon_172	822	1103	-1	+	L1P1	LINE/L1	4863	5144	-1002	169		169		590	16.7	2	0	CalDon_183	500	601	-500	C	Platy-1-2b	Unspecified	0	104	1	199		199
		254	23.5	19.4	1.6	CalDon_173	488	595	-506	C	FLAM_C	SINE/Alu	-9	134	8	170	*	170		1982	13.3	1.3	1.9	CalDon_183	695	1009	-92	C	AluSq2	SINE/Alu	-15	298	2	200		200
		658	12.8	1	0	CalDon_173	500	601	-500	C	Platy-1-1	Unspecified	0	104	2	171		171		663	15.7	0	1	CalDon_184	500	602	-500	C	Platy-1-2b	Unspecified	0	104	3	201		201
		313	27.3	0	5.8	CalDon_174	500	608	-500	+	Platy-1-2b	Unspecified	2	104	0	172	*	172		281	23.7	3.7	1.2	CalDon_185	236	316	-789	C	L1P3	LINE/L1	-6369	92	10	202		202
		1581	13.7	6.1	0.7	CalDon_174	514	777	-331	+	AluSx3	SINE/Alu	14	291	-20	173		173		639	12.3	0	8.2	CalDon_185	500	605	-500	+	Platy-1-2b	Unspecified	2	99	-5	203	*	203
		457	20.9	0	0	CalDon_175	1	86	-1017	+	AluSq4	SINE/Alu	219	304	-7	174		174		1707	20	0.8	0	CalDon_185	604	915	-190	C	AluSz6	SINE/Alu	-10	302	3	204		204
		663	14.6	0	1	CalDon_175	500	603	-500	C	Platy-1-2b	Unspecified	0	104	2	175		175		1914	19	1.9	3.2	CalDon_186	2	596	-506	C	AluSc8	SINE/Alu	-52	396	1	205		205
		2077	14	0.3	0	CalDon_176	87	393	-708	C	AluSz	SINE/Alu	-3	309	2	176		176		821	8.7	0	0	CalDon_186	500	602	-500	C	Platy-1-2b	Unspecified	0	104	2	206	*	206
		745	11.8	0	0	CalDon_176	500	601	-500	+	Platy-1-2b	Unspecified	2	103	-1	177		177		752	14.8	1.7	0	CalDon_186	653	767	-335	C	AluJb	SINE/Alu	-195	117	1	207		207
		1933	14.4	0.3	0.7	CalDon_176	815	1101	0	C	AluSx1	SINE/Alu	-15	297	12	178		178		799	20.4	2.1	1.5	CalDon_186	948	1102	0	+	AluJo	SINE/Alu	1	297	-15	208		208
		751	9.8	1	0	CalDon_177	500	601	-500	+	Platy-1-2b	Unspecified	2	104	0	179	*	179		418	30.9	14.8	1.3	CalDon_187	4	475	-627	C	L1P4	LINE/L1	-3358	2788	2255	209		209
		2031	17.9	4.3	0.2	CalDon_177	506	902	-199	+	AluSc8	SINE/Alu	1	365	-83	180		180		236	21.6	0	3.9	CalDon_187	494	546	-556	C	FLAM_C	SINE/Alu	-16	127	77	210	*	210
		768	11.7	0	0	CalDon_178	500	602	-500	+	Platy-1-2b	Unspecified	2	104	0	181		181		651	16.5	0	0	CalDon_187	500	602	-500	C	Platy-1-2b	Unspecified	0	104	2	211		211
		247	16.2	3.4	2.9	CalDon_178	545	613	-489	+	FLAM_C	SINE/Alu	66	134	-9	182	*	182		2054	16.9	4.6	2.4	CalDon_188	178	593	-506	C	AluSq2	SINE/Alu	0	448	2	212		212
		375	20.3	0	12.5	CalDon_179	1	90	-1012	+	AluSx1	SINE/Alu	223	302	-10	183		183		723	9	3	0	CalDon_188	500	599	-500	C	Platy-1-2b	Unspecified	0	104	2	213	*	213
		2086	11	2.7	0	CalDon_179	186	477	-625	+	AluSx1	SINE/Alu	1	300	-12	184		184		673	18.4	0	0	CalDon_189	500	602	-500	C	Platy-1-2b	Unspecified	0	104	2	214		214
		755	9.7	0	0	CalDon_179	500	602	-500	C	Platy-1-2b	Unspecified	0	104	2	185		185		733	11.7	0	0	CalDon_19	500	602	-500	+	Platy-1-1	Unspecified	2	104	0	215		215
		1785	14.6	0.8	4.9	CalDon_179	648	1102	0	C	AluSx1	SINE/Alu	-83	365	2	186		186		362	16.7	0	0	CalDon_19	551	622	-480	+	FLAM_C	SINE/Alu	72	143	0	216	*	216
		237	21.5	9.1	1.4	CalDon_18	491	556	-546	C	AluSz6	SINE/Alu	-175	137	67	187	*	187		677	16.5	0	0	CalDon_190	500	602	-500	+	Platy-1-2b	Unspecified	2	104	0	217		217
		734	12.6	0	0	CalDon_18	500	602	-500	C	Platy-1-1	Unspecified	0	104	2	188		188		273	25	0	1.6	CalDon_190	545	609	-493	+	AluJr	SINE/Alu	66	129	-183	218	*	218
		1063	15.3	1.8	0	CalDon_180	1	163	-942	+	AluSz6	SINE/Alu	127	292	-20	189		189		277	14.9	0	0	CalDon_191	1	47	-1055	+	AluSc	SINE/Alu	248	294	-15	219		219
		653	13.6	0	2.9	CalDon_180	500	605	-500	+	Platy-1-2b	Unspecified	2	104	0	190		190		1080	16.3	0.1	4.6	CalDon_191	134	341	-761	C	AluSx1	SINE/Alu	-86	362	120	220		220
		400	16.7	0	0	CalDon_180	1034	1105	0	C	AluSz6	SINE/Alu	-5	307	236	191		191		793	13.4	0	12.5	CalDon_191	345	497	-605	+	AluJr	SINE/Alu	156	291	-21	221		221
		1636	13.7	0.8	0.8	CalDon_181	3	245	-857	+	AluSp	SINE/Alu	1	243	-70	192		192		673	15.5	0	0	CalDon_191	500	602	-500	+	Platy-1-2b	Unspecified	2	104	0	222		222
		600	19.4	0	0	CalDon_181	500	602	-500	+	Platy-1-2b	Unspecified	2	104	0	193		193		237	23.9	0	3	CalDon_191	556	624	-478	+	FLAM_A	SINE/Alu	76	142	0	223	*	223
		250	19.6	0	3.9	CalDon_181	556	608	-494	+	FLAM_A	SINE/Alu	76	126	-16	194	*	194		870	13.1	3.9	0	CalDon_192	5	134	-968	+	AluSx3	SINE/Alu	1	135	-176	224		224
		693	13.9	0	0	CalDon_182	500	600	-500	C	Platy-1-2b	Unspecified	0	104	4	195		195		2041	17.3	4	0.5	CalDon_192	203	499	-603	C	AluSg4	SINE/Alu	-16	294	4	225		225
		539	14.1	1.2	0	CalDon_183	1	87	-1014	C	AluSg4	SINE/Alu	-239	138	9	196		196		710	14.6	0	0	CalDon_192	500	602	-500	C	Platy-1-2b	Unspecified	0	104	2	226		226
		2059	15.2	0.3	0	CalDon_183	115	417	-684	+	AluSx	SINE/Alu	1	304	-8	197		197		1815	15.1	4.6	1.9	CalDon_192	779	1088	-14	C	AluSx	SINE/Alu	-7	305	1	227		227
		231	22.8	20.5	2.3	CalDon_183	481	592	-509	C	FLAM_C	SINE/Alu	-2	141	10	198	*	198		1318	17.9	0	0	CalDon_193	58	264	-838	C	AluJb	SINE/Alu	-19	293	87	228		228
		590	16.7	2	0	CalDon_183	500	601	-500	C	Platy-1-2b	Unspecified	0	104	1	199		199		264	25.9	17	0	CalDon_193	485	596	-506	C	FLAM_C	SINE/Alu	-5	138	8	229	*	229
		1982	13.3	1.3	1.9	CalDon_183	695	1009	-92	C	AluSq2	SINE/Alu	-15	298	2	200		200		775	10.7	0	0	CalDon_193	500	602	-500	C	Platy-1-2b	Unspecified	0	104	2	230		230
		663	15.7	0	1	CalDon_184	500	602	-500	C	Platy-1-2b	Unspecified	0	104	3	201		201		277	19.4	2.9	2.9	CalDon_194	489	557	-545	C	FLAM_C	SINE/Alu	-9	134	66	231	*	231
		281	23.7	3.7	1.2	CalDon_185	236	316	-789	C	L1P3	LINE/L1	-6369	92	10	202		202		791	9.7	0	0	CalDon_194	500	602	-500	C	Platy-1-2b	Unspecified	0	104	2	232		232
		639	12.3	0	8.2	CalDon_185	500	605	-500	+	Platy-1-2b	Unspecified	2	99	-5	203	*	203		759	12.6	0	0	CalDon_195	500	602	-500	+	Platy-1-2b	Unspecified	2	104	0	233		233
		1707	20	0.8	0	CalDon_185	604	915	-190	C	AluSz6	SINE/Alu	-10	302	3	204		204		250	21.5	3	3	CalDon_195	545	611	-491	+	FLAM_A	SINE/Alu	65	131	-11	234	*	234
		1914	19	1.9	3.2	CalDon_186	2	596	-506	C	AluSc8	SINE/Alu	-52	396	1	205		205		1048	14.8	0.7	0	CalDon_196	1	155	-947	+	AluSz	SINE/Alu	142	297	-15	235		235
		821	8.7	0	0	CalDon_186	500	602	-500	C	Platy-1-2b	Unspecified	0	104	2	206	*	206		771	10.7	0	0	CalDon_196	500	602	-500	+	Platy-1-2b	Unspecified	2	104	0	236		236
		752	14.8	1.7	0	CalDon_186	653	767	-335	C	AluJb	SINE/Alu	-195	117	1	207		207		295	22.3	19.1	2.3	CalDon_197	487	596	-506	C	AluJo	SINE/Alu	-177	135	8	237	*	237
		799	20.4	2.1	1.5	CalDon_186	948	1102	0	+	AluJo	SINE/Alu	1	297	-15	208		208		826	8.7	0	0	CalDon_197	500	602	-500	C	Platy-1-2b	Unspecified	0	104	2	238		238
		418	30.9	14.8	1.3	CalDon_187	4	475	-627	C	L1P4	LINE/L1	-3358	2788	2255	209		209		1657	21.4	2.2	3	CalDon_197	719	1101	-1	C	AluJo	SINE/Alu	0	448	7	239		239
		236	21.6	0	3.9	CalDon_187	494	546	-556	C	FLAM_C	SINE/Alu	-16	127	77	210	*	210		935	22.7	16.2	1	CalDon_198	189	459	-635	+	AluJb	SINE/Alu	1	312	0	240		240
		651	16.5	0	0	CalDon_187	500	602	-500	C	Platy-1-2b	Unspecified	0	104	2	211		211		607	13.7	2.1	0	CalDon_198	500	542	-552	+	Platy-1-1	Unspecified	2	46	-58	241		241
		2054	16.9	4.6	2.4	CalDon_188	178	593	-506	C	AluSq2	SINE/Alu	0	448	2	212		212		2050	17.2	3	1.2	CalDon_198	543	928	-166	+	AluSx1	SINE/Alu	1	304	-8	242		242
		723	9	3	0	CalDon_188	500	599	-500	C	Platy-1-2b	Unspecified	0	104	2	213	*	213		1516	12.7	0.6	0.8	CalDon_199	1	229	-873	C	AluSg7	SINE/Alu	-52	396	1	243		243
		673	18.4	0	0	CalDon_189	500	602	-500	C	Platy-1-2b	Unspecified	0	104	2	214		214		388	28.7	9.1	5.2	CalDon_199	230	486	-616	C	L1M1	LINE/L1	-933	5213	4947	244		244
		733	11.7	0	0	CalDon_19	500	602	-500	+	Platy-1-1	Unspecified	2	104	0	215		215		677	13.6	0	0	CalDon_199	500	602	-500	C	Platy-1-2b	Unspecified	0	104	2	245		245
		362	16.7	0	0	CalDon_19	551	622	-480	+	FLAM_C	SINE/Alu	72	143	0	216	*	216		2135	14.2	0.6	3.3	CalDon_199	608	1102	0	C	AluSq	SINE/Alu	-62	386	1	246		246
		677	16.5	0	0	CalDon_190	500	602	-500	+	Platy-1-2b	Unspecified	2	104	0	217		217		1594	14.6	1.7	0.4	CalDon_2	332	571	-511	C	AluSx1	SINE/Alu	-16	296	54	247		247
		273	25	0	1.6	CalDon_190	545	609	-493	+	AluJr	SINE/Alu	66	129	-183	218	*	218		327	21.6	0	10.7	CalDon_2	500	582	-500	C	Platy-1-1	Unspecified	0	104	30	248	*	248
		277	14.9	0	0	CalDon_191	1	47	-1055	+	AluSc	SINE/Alu	248	294	-15	219		219		1073	12.3	1.5	1.3	CalDon_2	646	807	-275	+	AluSx1	SINE/Alu	2	302	-11	249		249
		1080	16.3	0.1	4.6	CalDon_191	134	341	-761	C	AluSx1	SINE/Alu	-86	362	120	220		220		429	19.1	7.1	0.1	CalDon_2	788	905	-177	+	AluJb	SINE/Alu	186	311	-1	249	*	249
		793	13.4	0	12.5	CalDon_191	345	497	-605	+	AluJr	SINE/Alu	156	291	-21	221		221		781	9.7	0	0	CalDon_20	500	602	-500	C	Platy-1-1	Unspecified	0	104	2	250		250
		673	15.5	0	0	CalDon_191	500	602	-500	+	Platy-1-2b	Unspecified	2	104	0	222		222		1674	19.7	1.2	1.7	CalDon_200	8	391	-711	+	AluJb	SINE/Alu	5	396	-52	251		251
		237	23.9	0	3	CalDon_191	556	624	-478	+	FLAM_A	SINE/Alu	76	142	0	223	*	223		729	10.7	0	0	CalDon_200	500	602	-500	+	Platy-1-2b	Unspecified	1	103	-1	252		252
		870	13.1	3.9	0	CalDon_192	5	134	-968	+	AluSx3	SINE/Alu	1	135	-176	224		224		248	27.4	16.2	0	CalDon_200	507	623	-479	+	FLAM_C	SINE/Alu	8	143	0	253	*	253
		2041	17.3	4	0.5	CalDon_192	203	499	-603	C	AluSg4	SINE/Alu	-16	294	4	225		225		268	22.5	0	0	CalDon_201	470	540	-538	C	FLAM_C	SINE/Alu	0	143	73	254	*	254
		710	14.6	0	0	CalDon_192	500	602	-500	C	Platy-1-2b	Unspecified	0	104	2	226		226		561	10.1	15.7	0	CalDon_201	490	578	-500	C	Platy-1-2b	Unspecified	0	104	2	255		255
		1815	15.1	4.6	1.9	CalDon_192	779	1088	-14	C	AluSx	SINE/Alu	-7	305	1	227		227		759	10.7	0	0	CalDon_202	500	602	-500	+	Platy-1-2b	Unspecified	2	104	0	256	*	256
		1318	17.9	0	0	CalDon_193	58	264	-838	C	AluJb	SINE/Alu	-19	293	87	228		228		2105	17.3	4.2	0.4	CalDon_202	507	910	-192	+	AluSp	SINE/Alu	1	365	-83	257		257
		264	25.9	17	0	CalDon_193	485	596	-506	C	FLAM_C	SINE/Alu	-5	138	8	229	*	229		840	7.8	0	0	CalDon_206	500	601	-500	+	Platy-1-3	Unspecified	3	104	0	258		258
		775	10.7	0	0	CalDon_193	500	602	-500	C	Platy-1-2b	Unspecified	0	104	2	230		230		274	21.4	22.2	4.8	CalDon_206	506	613	-488	+	AluJr4	SINE/Alu	9	134	-178	259	*	259
		277	19.4	2.9	2.9	CalDon_194	489	557	-545	C	FLAM_C	SINE/Alu	-9	134	66	231	*	231		306	20.3	0.4	0	CalDon_207	481	555	-547	C	FLAM_C	SINE/Alu	-1	142	68	260	*	260
		791	9.7	0	0	CalDon_194	500	602	-500	C	Platy-1-2b	Unspecified	0	104	2	232		232		784	10.7	0	0	CalDon_207	500	602	-500	C	Platy-1-3	Unspecified	0	104	2	261		261
		759	12.6	0	0	CalDon_195	500	602	-500	+	Platy-1-2b	Unspecified	2	104	0	233		233		868	4.8	0	0	CalDon_208	500	603	-500	+	Platy-1-3	Unspecified	1	104	0	262		262
		250	21.5	3	3	CalDon_195	545	611	-491	+	FLAM_A	SINE/Alu	65	131	-11	234	*	234		249	20.9	4.5	0	CalDon_208	547	613	-490	+	FLAM_A	SINE/Alu	66	135	-7	263	*	263
		1048	14.8	0.7	0	CalDon_196	1	155	-947	+	AluSz	SINE/Alu	142	297	-15	235		235		569	15.6	3.1	0	CalDon_209	500	595	-500	+	Platy-1-3	Unspecified	1	99	-5	264		264
		771	10.7	0	0	CalDon_196	500	602	-500	+	Platy-1-2b	Unspecified	2	104	0	236		236		595	16.5	0	0	CalDon_21	500	596	-500	+	Platy-1-1	Unspecified	2	98	-6	265		265
		295	22.3	19.1	2.3	CalDon_197	487	596	-506	C	AluJo	SINE/Alu	-177	135	8	237	*	237		397	21.9	16.7	0	CalDon_21	505	618	-478	+	FLAM_C	SINE/Alu	7	139	-4	266	*	266
		826	8.7	0	0	CalDon_197	500	602	-500	C	Platy-1-2b	Unspecified	0	104	2	238		238		2094	17.2	2.5	2	CalDon_210	2	470	-620	+	AluSx1	SINE/Alu	1	397	-51	267		267
		1657	21.4	2.2	3	CalDon_197	719	1101	-1	C	AluJo	SINE/Alu	0	448	7	239		239		635	5.5	14.3	0	CalDon_210	500	590	-500	+	Platy-1-3	Unspecified	1	104	0	268		268
		935	22.7	16.2	1	CalDon_198	189	459	-635	+	AluJb	SINE/Alu	1	312	0	240		240		916	10.6	0	0	CalDon_210	968	1090	0	C	AluSq2	SINE/Alu	-69	244	122	269		269
		607	13.7	2.1	0	CalDon_198	500	542	-552	+	Platy-1-1	Unspecified	2	46	-58	241		241		730	8.8	1	1.9	CalDon_211	500	603	-500	+	Platy-1-3	Unspecified	2	104	0	270		270
		2050	17.2	3	1.2	CalDon_198	543	928	-166	+	AluSx1	SINE/Alu	1	304	-8	242		242		792	18	0	2.9	CalDon_211	697	839	-264	+	FLAM_A	SINE/Alu	2	140	-2	271		271
		1516	12.7	0.6	0.8	CalDon_199	1	229	-873	C	AluSg7	SINE/Alu	-52	396	1	243		243		751	10.9	1	0	CalDon_212	500	600	-500	+	Platy-1-3	Unspecified	2	103	-1	272		272
		388	28.7	9.1	5.2	CalDon_199	230	486	-616	C	L1M1	LINE/L1	-933	5213	4947	244		244		285	20.2	18.5	4.4	CalDon_212	601	614	-486	+	FLAM_C	SINE/Alu	5	135	-8	273		273
		677	13.6	0	0	CalDon_199	500	602	-500	C	Platy-1-2b	Unspecified	0	104	2	245		245		731	8.8	1	1.9	CalDon_213	500	603	-500	+	Platy-1-3	Unspecified	2	104	0	274		274
		2135	14.2	0.6	3.3	CalDon_199	608	1102	0	C	AluSq	SINE/Alu	-62	386	1	246		246		344	25	17.2	0	CalDon_213	506	621	-482	+	FLAM_C	SINE/Alu	8	143	0	275	*	275
		1594	14.6	1.7	0.4	CalDon_2	332	571	-511	C	AluSx1	SINE/Alu	-16	296	54	247		247		664	15.5	0	0	CalDon_214	500	602	-500	+	Platy-1-3	Unspecified	2	104	0	276		276
		327	21.6	0	10.7	CalDon_2	500	582	-500	C	Platy-1-1	Unspecified	0	104	30	248	*	248		242	22.7	3.8	5.1	CalDon_214	545	623	-479	+	FLAM_C	SINE/Alu	66	143	0	277	*	277
		1073	12.3	1.5	1.3	CalDon_2	646	807	-275	+	AluSx1	SINE/Alu	2	302	-11	249		249		1935	14.5	0.3	0	CalDon_214	737	1039	-63	C	AluJo	SINE/Alu	-8	304	1	278		278
		429	19.1	7.1	0.1	CalDon_2	788	905	-177	+	AluJb	SINE/Alu	186	311	-1	249	*	249		2036	13.1	0.7	0.4	CalDon_215	74	385	-717	+	AluSg4	SINE/Alu	1	396	-52	279		279
		781	9.7	0	0	CalDon_20	500	602	-500	C	Platy-1-1	Unspecified	0	104	2	250		250		815	6.8	0	0	CalDon_215	500	602	-500	+	Platy-1-3	Unspecified	2	104	0	280		280
		1674	19.7	1.2	1.7	CalDon_200	8	391	-711	+	AluJb	SINE/Alu	5	396	-52	251		251		318	20.8	18.6	2.3	CalDon_215	506	618	-484	+	FLAM_C	SINE/Alu	8	138	-5	281	*	281
		729	10.7	0	0	CalDon_200	500	602	-500	+	Platy-1-2b	Unspecified	1	103	-1	252		252		754	11.3	0	0	CalDon_216	500	605	-500	+	Platy-1-5	Unspecified	3	108	0	282		282
		248	27.4	16.2	0	CalDon_200	507	623	-479	+	FLAM_C	SINE/Alu	8	143	0	253	*	253		1093	16.2	1.3	0.3	CalDon_217	1	174	-928	C	AluSz	SINE/Alu	-86	226	2	283		283
		268	22.5	0	0	CalDon_201	470	540	-538	C	FLAM_C	SINE/Alu	0	143	73	254	*	254		1427	15.8	0	1.4	CalDon_218	321	544	-542	C	AluSz	SINE/Alu	-11	301	81	286		286
		561	10.1	15.7	0	CalDon_201	490	578	-500	C	Platy-1-2b	Unspecified	0	104	2	255		255		241	25.3	2.3	4.7	CalDon_218	500	586	-500	C	Platy-1-1	Unspecified	0	104	20	287	*	287
		759	10.7	0	0	CalDon_202	500	602	-500	+	Platy-1-2b	Unspecified	2	104	0	256	*	256		329	20.2	18	6.7	CalDon_219	478	599	-507	C	FLAM_C	SINE/Alu	0	143	9	288	*	288
		2105	17.3	4.2	0.4	CalDon_202	507	910	-192	+	AluSp	SINE/Alu	1	365	-83	257		257		702	9.7	0	3.9	CalDon_219	500	606	-500	C	Platy-1-3	Unspecified	0	104	2	289		289
		840	7.8	0	0	CalDon_206	500	601	-500	+	Platy-1-3	Unspecified	3	104	0	258		258		805	21	8.9	0	CalDon_22	3	159	-953	+	AluJr4	SINE/Alu	141	311	-1	290		290
		274	21.4	22.2	4.8	CalDon_206	506	613	-488	+	AluJr4	SINE/Alu	9	134	-178	259	*	259		437	26.2	3.4	7.3	CalDon_22	131	455	-657	+	L1M1	LINE/L1	3146	3458	-2688	291	*	291
		306	20.3	0.4	0	CalDon_207	481	555	-547	C	FLAM_C	SINE/Alu	-1	142	68	260	*	260		759	27.5	4.2	0.7	CalDon_22	780	1043	-69	+	L1M1	LINE/L1	3492	3764	-2382	291	*	291
		784	10.7	0	0	CalDon_207	500	602	-500	C	Platy-1-3	Unspecified	0	104	2	261		261		1945	17.1	2.3	0	CalDon_220	32	367	-718	C	7SLRNA	srpRNA	-1	319	3	294		294
		868	4.8	0	0	CalDon_208	500	603	-500	+	Platy-1-3	Unspecified	1	104	0	262		262		261	16.1	3.7	9	CalDon_220	476	557	-528	C	AluJr	SINE/Alu	0	143	66	295	*	295
		249	20.9	4.5	0	CalDon_208	547	613	-490	+	FLAM_A	SINE/Alu	66	135	-7	263	*	263		623	8.3	0	2.4	CalDon_220	500	585	-500	C	Platy-1-3	Unspecified	0	104	21	296		296
		569	15.6	3.1	0	CalDon_209	500	595	-500	+	Platy-1-3	Unspecified	1	99	-5	264		264		1024	18.7	3.6	0	CalDon_220	920	1085	0	+	AluJo	SINE/Alu	2	173	-139	297		297
		595	16.5	0	0	CalDon_21	500	596	-500	+	Platy-1-1	Unspecified	2	98	-6	265		265		794	10.9	0	0	CalDon_221	500	600	-500	+	Platy-1-3	Unspecified	2	102	-2	298		298
		397	21.9	16.7	0	CalDon_21	505	618	-478	+	FLAM_C	SINE/Alu	7	139	-4	266	*	266		1821	16.2	3	0	CalDon_221	798	1100	0	+	AluJr4	SINE/Alu	2	294	-18	299		299
		2094	17.2	2.5	2	CalDon_210	2	470	-620	+	AluSx1	SINE/Alu	1	397	-51	267		267		1740	19.8	0.7	0.7	CalDon_222	127	436	-666	+	AluJr	SINE/Alu	1	310	-2	300		300
		635	5.5	14.3	0	CalDon_210	500	590	-500	+	Platy-1-3	Unspecified	1	104	0	268		268		832	6.8	0	0	CalDon_222	500	602	-500	+	Platy-1-3	Unspecified	2	104	0	301	*	301
		916	10.6	0	0	CalDon_210	968	1090	0	C	AluSq2	SINE/Alu	-69	244	122	269		269		980	18.6	13.5	0.8	CalDon_222	506	848	-254	+	AluSx	SINE/Alu	1	291	-8	302		302
		730	8.8	1	1.9	CalDon_211	500	603	-500	+	Platy-1-3	Unspecified	2	104	0	270		270		369	4	0	2	CalDon_222	846	896	-206	+	AluSc8	SINE/Alu	80	129	-182	303	*	303
		792	18	0	2.9	CalDon_211	697	839	-264	+	FLAM_A	SINE/Alu	2	140	-2	271		271		830	11.6	0	0	CalDon_222	991	1102	0	+	AluSc	SINE/Alu	1	112	-197	304		304
		751	10.9	1	0	CalDon_212	500	600	-500	+	Platy-1-3	Unspecified	2	103	-1	272		272		637	21.1	0	0.8	CalDon_223	4	137	-966	+	L1P1	LINE/L1	2629	2761	-3385	305		305
		285	20.2	18.5	4.4	CalDon_212	601	614	-486	+	FLAM_C	SINE/Alu	5	135	-8	273		273		596	16.5	0	1	CalDon_223	500	603	-500	+	Platy-1-3	Unspecified	2	104	0	306		306
		731	8.8	1	1.9	CalDon_213	500	603	-500	+	Platy-1-3	Unspecified	2	104	0	274		274		609	9.7	0.7	0.5	CalDon_223	1008	1101	-2	+	AluSq2	SINE/Alu	1	79	-234	307		307
		344	25	17.2	0	CalDon_213	506	621	-482	+	FLAM_C	SINE/Alu	8	143	0	275	*	275		290	12.6	0	7.8	CalDon_224	1	69	-1032	+	AluSz6	SINE/Alu	239	311	-1	308		308
		664	15.5	0	0	CalDon_214	500	602	-500	+	Platy-1-3	Unspecified	2	104	0	276		276		303	25.9	17.6	0	CalDon_224	487	594	-507	C	FLAM_C	SINE/Alu	-7	136	10	310	*	310
		242	22.7	3.8	5.1	CalDon_214	545	623	-479	+	FLAM_C	SINE/Alu	66	143	0	277	*	277		676	7.4	8.4	0	CalDon_225	500	594	-500	C	Platy-1-4a	Unspecified	0	104	2	312		312
		1935	14.5	0.3	0	CalDon_214	737	1039	-63	C	AluJo	SINE/Alu	-8	304	1	278		278		578	25	1.5	0.8	CalDon_225	962	1094	0	+	AluJo	SINE/Alu	33	166	-146	313		313
		2036	13.1	0.7	0.4	CalDon_215	74	385	-717	+	AluSg4	SINE/Alu	1	396	-52	279		279		673	10.9	2	0	CalDon_226	500	600	-500	C	Platy-1-3	Unspecified	0	104	2	314		314
		815	6.8	0	0	CalDon_215	500	602	-500	+	Platy-1-3	Unspecified	2	104	0	280		280		1904	16.1	0.6	0.8	CalDon_227	220	555	-545	C	AluSg	SINE/Alu	-46	264	1	315		315
		318	20.8	18.6	2.3	CalDon_215	506	618	-484	+	FLAM_C	SINE/Alu	8	138	-5	281	*	281		753	7.9	2	0	CalDon_227	500	600	-500	C	Platy-1-3	Unspecified	0	104	2	316	*	316
		754	11.3	0	0	CalDon_216	500	605	-500	+	Platy-1-5	Unspecified	3	108	0	282		282		2056	12.3	0.3	0	CalDon_227	605	889	-211	C	AluSg	SINE/Alu	-24	286	1	317		317
		1093	16.2	1.3	0.3	CalDon_217	1	174	-928	C	AluSz	SINE/Alu	-86	226	2	283		283		770	10.8	0	0	CalDon_228	500	601	-500	+	Platy-1-3	Unspecified	3	104	0	318		318
		897	24.9	0.7	0.3	CalDon_217	175	499	-603	C	L1M1	LINE/L1	-688	5477	5151	284		284		947	13.9	0.1	1.1	CalDon_229	1	144	-652	C	AluTa7	SINE/Alu	-90	222	1	319		319
		704	14.6	0	0	CalDon_217	500	602	-500	C	Platy-1-3	Unspecified	0	104	2	285		285		242	25	0	0	CalDon_229	183	242	-554	C	FLAM_C	SINE/Alu	-6	137	78	320	*	320
		267	25.2	5.6	0.9	CalDon_217	625	732	-370	C	L1M1	LINE/L1	-1010	5136	5024	284		284		728	11	3	0	CalDon_229	197	296	-500	C	Platy-1-3	Unspecified	0	104	2	321		321
		1427	15.8	0	1.4	CalDon_218	321	544	-542	C	AluSz	SINE/Alu	-11	301	81	286		286		230	22.7	17.5	0	CalDon_229	221	317	-479	C	AluYc3	SINE/Alu	-58	390	277	322	*	322
		241	25.3	2.3	4.7	CalDon_218	500	586	-500	C	Platy-1-1	Unspecified	0	104	20	287	*	287		938	11.6	3.8	1.5	CalDon_229	401	570	-226	C	AluSq4	SINE/Alu	-4	172	1	323		323
		329	20.2	18	6.7	CalDon_219	478	599	-507	C	FLAM_C	SINE/Alu	0	143	9	288	*	288		1410	13.3	1.2	3.8	CalDon_23	318	560	-509	C	AluSq2	SINE/Alu	-12	301	65	324		324
		702	9.7	0	3.9	CalDon_219	500	606	-500	C	Platy-1-3	Unspecified	0	104	2	289		289		304	20.9	0	4.5	CalDon_23	500	569	-500	C	Platy-1-1	Unspecified	0	104	38	325	*	325
		805	21	8.9	0	CalDon_22	3	159	-953	+	AluJr4	SINE/Alu	141	311	-1	290		290		775	8.8	0	0	CalDon_232	500	601	-500	+	Platy-1-4	Unspecified	3	104	0	326		326
		437	26.2	3.4	7.3	CalDon_22	131	455	-657	+	L1M1	LINE/L1	3146	3458	-2688	291	*	291		2218	13.3	0	2	CalDon_233	78	416	-685	+	AluSp	SINE/Alu	1	396	-52	327		327
		1898	14.5	1.4	0	CalDon_22	482	499	-613	+	AluSp	SINE/Alu	29	52	-261	292		292		804	7.8	0	0	CalDon_233	500	601	-500	+	Platy-1-4	Unspecified	3	104	0	328		328
		282	22	2.6	11.5	CalDon_22	500	612	-500	+	Platy-1-1	Unspecified	1	104	0	293		293		297	18.1	16.3	10.3	CalDon_233	505	633	-468	+	FLAM_C	SINE/Alu	8	143	0	329	*	329
		1898	14.5	1.4	0	CalDon_22	613	788	-324	+	AluSp	SINE/Alu	53	302	-11	292		292		1722	16.8	1.6	2.8	CalDon_233	691	1026	-75	+	AluSq2	SINE/Alu	2	376	-72	330		330
		759	27.5	4.2	0.7	CalDon_22	780	1043	-69	+	L1M1	LINE/L1	3492	3764	-2382	291	*	291		1881	12.2	5.7	0	CalDon_234	169	464	-638	+	AluSp	SINE/Alu	1	313	0	331		331
		1945	17.1	2.3	0	CalDon_220	32	367	-718	C	7SLRNA	srpRNA	-1	319	3	294		294		756	10.7	0	0	CalDon_234	500	602	-500	+	Platy-1-4	Unspecified	2	104	0	332		332
		261	16.1	3.7	9	CalDon_220	476	557	-528	C	AluJr	SINE/Alu	0	143	66	295	*	295		287	18.5	4.6	0	CalDon_234	545	609	-493	+	FLAM_A	SINE/Alu	65	132	-10	333	*	333
		623	8.3	0	2.4	CalDon_220	500	585	-500	C	Platy-1-3	Unspecified	0	104	21	296		296		338	15.7	18.5	3.7	CalDon_235	478	596	-505	C	FLAM_C	SINE/Alu	0	143	8	334	*	334
		1024	18.7	3.6	0	CalDon_220	920	1085	0	+	AluJo	SINE/Alu	2	173	-139	297		297		766	9.8	0	0	CalDon_235	500	601	-500	C	Platy-1-4	Unspecified	0	104	3	335		335
		794	10.9	0	0	CalDon_221	500	600	-500	+	Platy-1-3	Unspecified	2	102	-2	298		298		1706	12.6	4	0	CalDon_236	1	247	-853	+	AluSx1	SINE/Alu	44	300	-12	336		336
		1821	16.2	3	0	CalDon_221	798	1100	0	+	AluJr4	SINE/Alu	2	294	-18	299		299		649	15.8	2	0	CalDon_236	500	600	-500	+	Platy-1-4	Unspecified	1	103	-1	337		337
		1740	19.8	0.7	0.7	CalDon_222	127	436	-666	+	AluJr	SINE/Alu	1	310	-2	300		300		261	29.2	19.8	0	CalDon_236	508	613	-487	+	AluSx3	SINE/Alu	9	135	-176	338	*	338
		832	6.8	0	0	CalDon_222	500	602	-500	+	Platy-1-3	Unspecified	2	104	0	301	*	301		766	9.8	0	0	CalDon_237	500	601	-500	+	Platy-1-4	Unspecified	3	104	0	339		339
		980	18.6	13.5	0.8	CalDon_222	506	848	-254	+	AluSx	SINE/Alu	1	291	-8	302		302		319	23.3	16.4	0	CalDon_237	505	620	-481	+	FLAM_C	SINE/Alu	8	142	-1	340	*	340
		369	4	0	2	CalDon_222	846	896	-206	+	AluSc8	SINE/Alu	80	129	-182	303	*	303		746	23.5	0	2.6	CalDon_237	679	845	-256	C	FAM	SINE/Alu	-49	262	1	341		341
		830	11.6	0	0	CalDon_222	991	1102	0	+	AluSc	SINE/Alu	1	112	-197	304		304		379	18.2	17.9	1.5	CalDon_238	480	596	-507	C	FLAM_C	SINE/Alu	0	143	8	342	*	342
		637	21.1	0	0.8	CalDon_223	4	137	-966	+	L1P1	LINE/L1	2629	2761	-3385	305		305		895	3.9	0	0	CalDon_238	500	603	-500	C	Platy-1-4a	Unspecified	0	104	1	343		343
		596	16.5	0	1	CalDon_223	500	603	-500	+	Platy-1-3	Unspecified	2	104	0	306		306		1582	18.9	5.6	1.1	CalDon_238	672	990	-113	C	AluJr	SINE/Alu	-51	397	12	344		344
		609	9.7	0.7	0.5	CalDon_223	1008	1101	-2	+	AluSq2	SINE/Alu	1	79	-234	307		307		696	12.5	0	0	CalDon_239	500	603	-500	+	Platy-1-4a	Unspecified	1	104	0	345		345
		290	12.6	0	7.8	CalDon_224	1	69	-1032	+	AluSz6	SINE/Alu	239	311	-1	308		308		605	18.6	0	0	CalDon_24	500	596	-500	+	Platy-1-1	Unspecified	2	98	-6	346		346
		261	22.1	2.5	2.5	CalDon_224	331	409	-692	C	L1P4	LINE/L1	-390	5771	5693	309		309		361	25.9	17	0	CalDon_24	504	615	-481	+	FLAM_C	SINE/Alu	6	136	-7	347	*	347
		303	25.9	17.6	0	CalDon_224	487	594	-507	C	FLAM_C	SINE/Alu	-7	136	10	310	*	310		812	13	0	2.4	CalDon_240	5	130	-972	+	AluSg4	SINE/Alu	176	298	-12	348		348
		820	8.8	0	0	CalDon_224	500	601	-500	C	Platy-1-3	Unspecified	0	104	3	311		311		801	6.8	0	0	CalDon_240	500	602	-500	+	Platy-1-4a	Unspecified	2	104	0	349		349
		316	30.3	4.4	4	CalDon_224	634	898	-203	C	L1P4	LINE/L1	-751	5395	5127	309		309		290	21.8	18.5	3.7	CalDon_241	478	596	-505	C	FLAM_C	SINE/Alu	0	143	8	351	*	351
		676	7.4	8.4	0	CalDon_225	500	594	-500	C	Platy-1-4a	Unspecified	0	104	2	312		312		711	12.5	0	0	CalDon_242	500	603	-500	+	Platy-1-4a	Unspecified	1	104	0	353	*	353
		578	25	1.5	0.8	CalDon_225	962	1094	0	+	AluJo	SINE/Alu	33	166	-146	313		313		1805	15.7	4.1	6.7	CalDon_242	507	924	-179	+	AluSg	SINE/Alu	1	396	-52	354		354
		673	10.9	2	0	CalDon_226	500	600	-500	C	Platy-1-3	Unspecified	0	104	2	314		314		2283	14.9	1.1	5.5	CalDon_243	1	434	-667	+	L1PB1	LINE/L1	5736	6151	0	355		355
		1904	16.1	0.6	0.8	CalDon_227	220	555	-545	C	AluSg	SINE/Alu	-46	264	1	315		315		856	5.9	0	0	CalDon_243	500	601	-500	+	Platy-1-4a	Unspecified	3	104	0	356		356
		753	7.9	2	0	CalDon_227	500	600	-500	C	Platy-1-3	Unspecified	0	104	2	316	*	316		258	22.1	3.3	0	CalDon_243	820	907	-194	+	L1PA10	LINE/L1	3342	3392	-4195	357		357
		2056	12.3	0.3	0	CalDon_227	605	889	-211	C	AluSg	SINE/Alu	-24	286	1	317		317		293	25.4	18	0.8	CalDon_244	486	596	-505	C	FLAM_C	SINE/Alu	-6	137	8	358	*	358
		770	10.8	0	0	CalDon_228	500	601	-500	+	Platy-1-3	Unspecified	3	104	0	318		318		851	4.9	0	0	CalDon_244	500	601	-500	C	Platy-1-4a	Unspecified	0	104	3	359		359
		947	13.9	0.1	1.1	CalDon_229	1	144	-652	C	AluTa7	SINE/Alu	-90	222	1	319		319		725	21.1	7.4	0.2	CalDon_245	350	550	-550	+	FLAM_A	SINE/Alu	10	298	-14	360		360
		242	25	0	0	CalDon_229	183	242	-554	C	FLAM_C	SINE/Alu	-6	137	78	320	*	320		719	9.9	3	0	CalDon_245	500	600	-500	+	Platy-1-4a	Unspecified	1	104	0	361	*	361
		728	11	3	0	CalDon_229	197	296	-500	C	Platy-1-3	Unspecified	0	104	2	321		321		479	26.6	13.6	0.3	CalDon_245	597	852	-248	+	L1M1	LINE/L1	4631	4920	-1226	362	*	362
		230	22.7	17.5	0	CalDon_229	221	317	-479	C	AluYc3	SINE/Alu	-58	390	277	322	*	322		843	9.8	4.1	0	CalDon_245	853	974	-126	+	AluSp	SINE/Alu	1	127	-186	363		363
		938	11.6	3.8	1.5	CalDon_229	401	570	-226	C	AluSq4	SINE/Alu	-4	172	1	323		323		294	9.3	2.3	0	CalDon_245	1058	1100	0	+	AluTa10	SINE/Alu	3	46	-241	364		364
		1410	13.3	1.2	3.8	CalDon_23	318	560	-509	C	AluSq2	SINE/Alu	-12	301	65	324		324		618	12.8	9.6	0	CalDon_246	500	593	-500	+	Platy-1-4a	Unspecified	2	104	0	365		365
		304	20.9	0	4.5	CalDon_23	500	569	-500	C	Platy-1-1	Unspecified	0	104	38	325	*	325		290	21.3	18.2	2.9	CalDon_247	479	599	-503	C	FLAM_C	SINE/Alu	0	143	5	366	*	366
		775	8.8	0	0	CalDon_232	500	601	-500	+	Platy-1-4	Unspecified	3	104	0	326		326		864	5.8	0	0	CalDon_247	500	602	-500	C	Platy-1-4a	Unspecified	0	104	2	367		367
		2218	13.3	0	2	CalDon_233	78	416	-685	+	AluSp	SINE/Alu	1	396	-52	327		327		1990	13.3	2.5	0.9	CalDon_248	48	364	-738	C	AluSp	SINE/Alu	0	448	7	368		368
		804	7.8	0	0	CalDon_233	500	601	-500	+	Platy-1-4	Unspecified	3	104	0	328		328		700	12.6	0	0	CalDon_248	500	602	-500	+	Platy-1-4a	Unspecified	2	104	0	369		369
		297	18.1	16.3	10.3	CalDon_233	505	633	-468	+	FLAM_C	SINE/Alu	8	143	0	329	*	329		1543	20.1	5.3	0.3	CalDon_248	677	960	-142	+	AluJo	SINE/Alu	1	298	-14	370		370
		1722	16.8	1.6	2.8	CalDon_233	691	1026	-75	+	AluSq2	SINE/Alu	2	376	-72	330		330		1955	18.3	5.4	0.5	CalDon_25	186	596	-506	C	AluSx	SINE/Alu	-92	356	1	373		373
		1881	12.2	5.7	0	CalDon_234	169	464	-638	+	AluSp	SINE/Alu	1	313	0	331		331		790	8.7	0	0	CalDon_25	500	602	-500	C	Platy-1-1	Unspecified	0	104	2	374	*	374
		756	10.7	0	0	CalDon_234	500	602	-500	+	Platy-1-4	Unspecified	2	104	0	332		332		327	22.9	16.2	3	CalDon_250	487	603	-502	C	FLAM_C	SINE/Alu	-7	136	5	375	*	375
		287	18.5	4.6	0	CalDon_234	545	609	-493	+	FLAM_A	SINE/Alu	65	132	-10	333	*	333		887	3.8	0	0	CalDon_250	500	605	-500	C	Platy-1-5	Unspecified	0	108	3	376		376
		338	15.7	18.5	3.7	CalDon_235	478	596	-505	C	FLAM_C	SINE/Alu	0	143	8	334	*	334		939	12.8	0.3	0.4	CalDon_250	954	1105	0	+	AluSq2	SINE/Alu	1	220	-92	377		377
		766	9.8	0	0	CalDon_235	500	601	-500	C	Platy-1-4	Unspecified	0	104	3	335		335		799	20.6	2.6	6.2	CalDon_251	1	224	-881	+	AluJr	SINE/Alu	85	365	-83	378		378
		1706	12.6	4	0	CalDon_236	1	247	-853	+	AluSx1	SINE/Alu	44	300	-12	336		336		1248	12.5	0.5	0.5	CalDon_251	675	867	-238	C	AluSq2	SINE/Alu	-1	312	120	381		381
		649	15.8	2	0	CalDon_236	500	600	-500	+	Platy-1-4	Unspecified	1	103	-1	337		337		968	13.5	1.3	1.3	CalDon_251	891	1040	-65	C	AluSq10	SINE/Alu	-161	152	3	382		382
		261	29.2	19.8	0	CalDon_236	508	613	-487	+	AluSx3	SINE/Alu	9	135	-176	338	*	338		249	23.4	15.7	4.5	CalDon_252	475	595	-507	C	FLAM_C	SINE/Alu	-1	142	9	383	*	383
		766	9.8	0	0	CalDon_237	500	601	-500	+	Platy-1-4	Unspecified	3	104	0	339		339		759	9.7	1	0	CalDon_252	500	602	-500	C	Platy-1-2a	Unspecified	0	104	1	384		384
		319	23.3	16.4	0	CalDon_237	505	620	-481	+	FLAM_C	SINE/Alu	8	142	-1	340	*	340		864	7.5	0	0	CalDon_253	500	606	-500	+	Platy-1-5	Unspecified	2	108	0	385		385
		746	23.5	0	2.6	CalDon_237	679	845	-256	C	FAM	SINE/Alu	-49	262	1	341		341		877	17.7	10.2	2.1	CalDon_253	607	760	-346	+	AluSp	SINE/Alu	3	305	-7	386		386
		379	18.2	17.9	1.5	CalDon_238	480	596	-507	C	FLAM_C	SINE/Alu	0	143	8	342	*	342		559	9.3	0	0	CalDon_253	1032	1106	0	+	AluSq10	SINE/Alu	2	76	-237	387		387
		895	3.9	0	0	CalDon_238	500	603	-500	C	Platy-1-4a	Unspecified	0	104	1	343		343		230	11.9	0	16.3	CalDon_254	496	545	-577	C	FAM	SINE/Alu	-17	168	126	388	*	388
		1582	18.9	5.6	1.1	CalDon_238	672	990	-113	C	AluJr	SINE/Alu	-51	397	12	344		344		822	13.7	0	0	CalDon_254	513	629	-493	C	AluJo	SINE/Alu	-195	117	1	389		389
		696	12.5	0	0	CalDon_239	500	603	-500	+	Platy-1-4a	Unspecified	1	104	0	345		345		1297	21.3	2.3	1.5	CalDon_254	865	1122	0	C	AluSz6	SINE/Alu	-17	295	36	390		390
		605	18.6	0	0	CalDon_24	500	596	-500	+	Platy-1-1	Unspecified	2	98	-6	346		346		299	23.2	15.1	4.3	CalDon_255	478	603	-504	C	FLAM_C	SINE/Alu	0	143	5	391	*	391
		361	25.9	17	0	CalDon_24	504	615	-481	+	FLAM_C	SINE/Alu	6	136	-7	347	*	347		837	9.3	0	0	CalDon_255	500	607	-500	C	Platy-1-5	Unspecified	0	108	1	392		392
		812	13	0	2.4	CalDon_240	5	130	-972	+	AluSg4	SINE/Alu	176	298	-12	348		348		1559	18.6	1.1	4	CalDon_255	743	1028	-79	C	AluJr4	SINE/Alu	-33	279	2	393		393
		801	6.8	0	0	CalDon_240	500	602	-500	+	Platy-1-4a	Unspecified	2	104	0	349		349		327	28.9	3.2	2.5	CalDon_256	205	360	-745	C	L1P3	LINE/L1	-6297	164	8	394		394
		2353	11.3	3.4	0.1	CalDon_241	1	478	-623	C	L1P4	LINE/L1	-525	5641	5152	350		350		882	5.7	0	0	CalDon_256	500	605	-500	+	Platy-1-5	Unspecified	3	108	0	395		395
		290	21.8	18.5	3.7	CalDon_241	478	596	-505	C	FLAM_C	SINE/Alu	0	143	8	351	*	351		722	7.5	4.3	0	CalDon_257	500	593	-500	C	Platy-1-5	Unspecified	0	108	11	396		396
		834	6.9	0	0	CalDon_241	500	601	-500	C	Platy-1-4a	Unspecified	0	104	3	352		352		265	19.2	4	2.6	CalDon_258	482	556	-546	C	FLAM_A	SINE/Alu	-1	141	66	397	*	397
		3155	13.1	2.2	0.2	CalDon_241	604	1101	0	C	L1P4	LINE/L1	-984	5162	4655	350		350		749	11.7	0	0	CalDon_258	500	602	-500	C	Platy-1-2a	Unspecified	0	104	2	398		398
		711	12.5	0	0	CalDon_242	500	603	-500	+	Platy-1-4a	Unspecified	1	104	0	353	*	353		1336	11.1	8.5	0.5	CalDon_258	903	1102	0	C	AluSp	SINE/Alu	-35	278	63	399		399
		1805	15.7	4.1	6.7	CalDon_242	507	924	-179	+	AluSg	SINE/Alu	1	396	-52	354		354		299	21.4	15.6	4.4	CalDon_259	482	603	-504	C	FLAM_C	SINE/Alu	-4	139	5	400	*	400
		2283	14.9	1.1	5.5	CalDon_243	1	434	-667	+	L1PB1	LINE/L1	5736	6151	0	355		355		855	8.3	0	0	CalDon_259	500	607	-500	C	Platy-1-5	Unspecified	0	108	1	401		401
		856	5.9	0	0	CalDon_243	500	601	-500	+	Platy-1-4a	Unspecified	3	104	0	356		356		570	15.4	3.2	2.4	CalDon_259	684	809	-298	C	L1P1	LINE/L1	-2941	3205	3079	402	*	402
		258	22.1	3.3	0	CalDon_243	820	907	-194	+	L1PA10	LINE/L1	3342	3392	-4195	357		357		901	25.1	4.8	1.7	CalDon_259	808	1099	-8	+	L1MA3	LINE/L1	5884	6184	-121	403		403
		293	25.4	18	0.8	CalDon_244	486	596	-505	C	FLAM_C	SINE/Alu	-6	137	8	358	*	358		1849	15	1.6	0.1	CalDon_26	84	389	-713	C	AluSz6	SINE/Alu	-10	302	10	404		404
		851	4.9	0	0	CalDon_244	500	601	-500	C	Platy-1-4a	Unspecified	0	104	3	359		359		744	11.7	0	0	CalDon_26	500	602	-500	+	Platy-1-1	Unspecified	2	104	0	405		405
		725	21.1	7.4	0.2	CalDon_245	350	550	-550	+	FLAM_A	SINE/Alu	10	298	-14	360		360		2304	11.9	0.6	0.7	CalDon_26	736	1102	0	+	AluSq2	SINE/Alu	1	365	-83	406		406
		719	9.9	3	0	CalDon_245	500	600	-500	+	Platy-1-4a	Unspecified	1	104	0	361	*	361		254	23.8	4.8	0	CalDon_260	311	373	-628	C	L1P3	LINE/L1	-6386	75	10	407		407
		479	26.6	13.6	0.3	CalDon_245	597	852	-248	+	L1M1	LINE/L1	4631	4920	-1226	362	*	362		861	4.7	0.9	0	CalDon_260	396	501	-500	C	Platy-1-5	Unspecified	0	108	2	408		408
		843	9.8	4.1	0	CalDon_245	853	974	-126	+	AluSp	SINE/Alu	1	127	-186	363		363		240	33.6	3.6	1.2	CalDon_260	502	748	-253	C	L1M1	LINE/L1	-432	5873	5621	409		409
		294	9.3	2.3	0	CalDon_245	1058	1100	0	+	AluTa10	SINE/Alu	3	46	-241	364		364		1339	18.4	0.5	0.5	CalDon_260	784	1001	0	+	AluJb	SINE/Alu	2	219	-93	410		410
		618	12.8	9.6	0	CalDon_246	500	593	-500	+	Platy-1-4a	Unspecified	2	104	0	365		365		829	8.6	0	0	CalDon_261	500	604	-500	+	Platy-1-5	Unspecified	4	108	0	411		411
		290	21.3	18.2	2.9	CalDon_247	479	599	-503	C	FLAM_C	SINE/Alu	0	143	5	366	*	366		1480	18.1	2.1	3.2	CalDon_262	1	280	-822	C	AluJr4	SINE/Alu	-35	277	1	412		412
		864	5.8	0	0	CalDon_247	500	602	-500	C	Platy-1-4a	Unspecified	0	104	2	367		367		828	6.8	3.9	0	CalDon_262	500	602	-500	+	Platy-1-5	Unspecified	2	108	0	413		413
		1990	13.3	2.5	0.9	CalDon_248	48	364	-738	C	AluSp	SINE/Alu	0	448	7	368		368		295	28.7	16.4	0.8	CalDon_262	502	617	-485	+	FLAM_C	SINE/Alu	5	138	-5	414	*	414
		700	12.6	0	0	CalDon_248	500	602	-500	+	Platy-1-4a	Unspecified	2	104	0	369		369		292	19.9	15.8	3.1	CalDon_263	485	598	-508	C	FLAM_C	SINE/Alu	-6	137	10	415	*	415
		1543	20.1	5.3	0.3	CalDon_248	677	960	-142	+	AluJo	SINE/Alu	1	298	-14	370		370		833	7.5	0	0	CalDon_263	500	606	-500	C	Platy-1-5	Unspecified	0	108	2	416		416
		2007	13.8	6.1	1.6	CalDon_249	188	499	-602	+	AluSz	SINE/Alu	1	361	-87	371		371		1166	11	5.5	0	CalDon_264	212	393	-738	C	L1PB1	LINE/L1	-1	6150	5959	417		417
		803	7.8	0	0	CalDon_249	500	601	-500	+	Platy-1-4a	Unspecified	3	104	0	372		372		282	10.9	4.1	0	CalDon_264	401	459	-672	C	L1PB2	LINE/L1	-153	5998	5932	418		418
		2007	13.8	6.1	1.6	CalDon_249	602	619	-482	+	AluSz	SINE/Alu	362	384	-64	371		371		271	21.8	0	23.4	CalDon_264	500	631	-500	C	Platy-1-5	Unspecified	0	108	2	419	*	419
		1955	18.3	5.4	0.5	CalDon_25	186	596	-506	C	AluSx	SINE/Alu	-92	356	1	373		373		766	18.5	0.1	0.9	CalDon_264	511	641	-490	C	AluJr4	SINE/Alu	-194	118	1	420		420
		790	8.7	0	0	CalDon_25	500	602	-500	C	Platy-1-1	Unspecified	0	104	2	374	*	374		2033	14.7	0	0.3	CalDon_264	761	1060	-71	C	AluSx	SINE/Alu	-13	299	1	421		421
		327	22.9	16.2	3	CalDon_250	487	603	-502	C	FLAM_C	SINE/Alu	-7	136	5	375	*	375		664	9.2	7.1	0	CalDon_265	500	597	-500	+	Platy-1-5	Unspecified	3	107	-1	422		422
		887	3.8	0	0	CalDon_250	500	605	-500	C	Platy-1-5	Unspecified	0	108	3	376		376		790	15.8	0	0	CalDon_265	984	1097	0	+	AluJo	SINE/Alu	8	121	-191	423		423
		939	12.8	0.3	0.4	CalDon_250	954	1105	0	+	AluSq2	SINE/Alu	1	220	-92	377		377		736	9.8	0	1	CalDon_266	500	602	-500	+	Platy-1-2a	Unspecified	3	104	0	424		424
		799	20.6	2.6	6.2	CalDon_251	1	224	-881	+	AluJr	SINE/Alu	85	365	-83	378		378		293	29.4	16	0	CalDon_267	478	596	-505	C	FLAM_C	SINE/Alu	0	143	6	425	*	425
		896	16.5	3.5	9.4	CalDon_251	327	499	-606	C	AluSp	SINE/Alu	-52	396	40	379		379		637	16.7	2	0	CalDon_267	500	601	-500	C	Platy-1-2b	Unspecified	0	104	1	426		426
		838	7.5	0	0	CalDon_251	500	605	-500	C	Platy-1-5	Unspecified	0	108	3	380		380		2241	11.6	0	0.6	CalDon_269	30	342	-763	C	AluSx1	SINE/Alu	-1	311	1	429		429
		896	16.5	3.5	9.4	CalDon_251	606	622	-483	C	AluSp	SINE/Alu	-52	39	1	379		379		868	5.7	0	0	CalDon_269	500	605	-500	C	Platy-1-5	Unspecified	0	108	3	430		430
		1248	12.5	0.5	0.5	CalDon_251	675	867	-238	C	AluSq2	SINE/Alu	-1	312	120	381		381		2145	10.4	0	8.4	CalDon_269	757	1093	-12	+	AluSx3	SINE/Alu	1	311	0	431		431
		968	13.5	1.3	1.3	CalDon_251	891	1040	-65	C	AluSq10	SINE/Alu	-161	152	3	382		382		800	23.9	10.3	0	CalDon_27	227	410	-685	C	AluSx1	SINE/Alu	-24	288	86	432		432
		249	23.4	15.7	4.5	CalDon_252	475	595	-507	C	FLAM_C	SINE/Alu	-1	142	9	383	*	383		582	17.7	1	0	CalDon_27	500	595	-500	+	Platy-1-1	Unspecified	2	98	-6	433		433
		759	9.7	1	0	CalDon_252	500	602	-500	C	Platy-1-2a	Unspecified	0	104	1	384		384		233	29.4	0	0	CalDon_270	489	556	-545	C	FLAM_A	SINE/Alu	-9	133	66	434	*	434
		864	7.5	0	0	CalDon_253	500	606	-500	+	Platy-1-5	Unspecified	2	108	0	385		385		817	7.8	0	0	CalDon_270	500	601	-500	C	Platy-1-2a	Unspecified	0	104	3	435		435
		877	17.7	10.2	2.1	CalDon_253	607	760	-346	+	AluSp	SINE/Alu	3	305	-7	386		386		762	13.2	0	0	CalDon_270	988	1101	0	C	AluSq	SINE/Alu	-5	308	195	436		436
		559	9.3	0	0	CalDon_253	1032	1106	0	+	AluSq10	SINE/Alu	2	76	-237	387		387		2016	17.5	2.4	3.2	CalDon_272	176	596	-506	C	AluSc	SINE/Alu	-62	386	5	437		437
		230	11.9	0	16.3	CalDon_254	496	545	-577	C	FAM	SINE/Alu	-17	168	126	388	*	388		531	22.6	0	1	CalDon_272	500	602	-500	C	Platy-1-6	Unspecified	0	104	3	438	*	438
		822	13.7	0	0	CalDon_254	513	629	-493	C	AluJo	SINE/Alu	-195	117	1	389		389		1087	13.3	0	0	CalDon_273	1	158	-943	+	AluJr	SINE/Alu	155	312	0	439		439
		1297	21.3	2.3	1.5	CalDon_254	865	1122	0	C	AluSz6	SINE/Alu	-17	295	36	390		390		986	21.1	0	5.8	CalDon_273	314	533	-568	+	AluSz	SINE/Alu	1	396	-52	440	*	440
		299	23.2	15.1	4.3	CalDon_255	478	603	-504	C	FLAM_C	SINE/Alu	0	143	5	391	*	391		2071	17.4	4.4	4	CalDon_273	506	1058	-43	+	AluSx3	SINE/Alu	1	396	-52	441		441
		837	9.3	0	0	CalDon_255	500	607	-500	C	Platy-1-5	Unspecified	0	108	1	392		392		501	20.8	0	1	CalDon_274	500	601	-500	+	Platy-1-6e	Unspecified	2	102	-2	442		442
		1559	18.6	1.1	4	CalDon_255	743	1028	-79	C	AluJr4	SINE/Alu	-33	279	2	393		393		473	18.4	15.3	3.6	CalDon_274	504	627	-474	+	FLAM_C	SINE/Alu	6	143	0	443	*	443
		327	28.9	3.2	2.5	CalDon_256	205	360	-745	C	L1P3	LINE/L1	-6297	164	8	394		394		1850	10.4	0.4	0	CalDon_28	317	566	-521	C	AluSp	SINE/Alu	-4	309	59	444		444
		882	5.7	0	0	CalDon_256	500	605	-500	+	Platy-1-5	Unspecified	3	108	0	395		395		321	19.7	14.8	2	CalDon_28	500	587	-500	C	Platy-1-1	Unspecified	0	104	6	445	*	445
		722	7.5	4.3	0	CalDon_257	500	593	-500	C	Platy-1-5	Unspecified	0	108	11	396		396		2036	13.9	2.5	6	CalDon_28	567	921	-166	C	AluSx1	SINE/Alu	-12	300	2	446		446
		265	19.2	4	2.6	CalDon_258	482	556	-546	C	FLAM_A	SINE/Alu	-1	141	66	397	*	397		1681	11.6	0.4	0.4	CalDon_29	860	1100	-1	+	AluSp	SINE/Alu	1	230	-83	449		449
		749	11.7	0	0	CalDon_258	500	602	-500	C	Platy-1-2a	Unspecified	0	104	2	398		398		701	13.6	0	1	CalDon_3	500	603	-500	C	Platy-1-1	Unspecified	0	104	2	450		450
		1336	11.1	8.5	0.5	CalDon_258	903	1102	0	C	AluSp	SINE/Alu	-35	278	63	399		399		1682	12.8	1.2	1.6	CalDon_30	1	255	-847	+	AluSx	SINE/Alu	46	299	-13	451		451
		299	21.4	15.6	4.4	CalDon_259	482	603	-504	C	FLAM_C	SINE/Alu	-4	139	5	400	*	400		713	20.8	0	3.2	CalDon_30	365	493	-609	+	AluJo	SINE/Alu	1	125	-187	452		452
		855	8.3	0	0	CalDon_259	500	607	-500	C	Platy-1-5	Unspecified	0	108	1	401		401		744	8.7	0	0	CalDon_30	500	602	-500	+	Platy-1-1	Unspecified	2	104	0	453	*	453
		570	15.4	3.2	2.4	CalDon_259	684	809	-298	C	L1P1	LINE/L1	-2941	3205	3079	402	*	402		981	16.4	0.5	4.2	CalDon_30	541	756	-346	+	AluSc5	SINE/Alu	1	396	-52	454		454
		901	25.1	4.8	1.7	CalDon_259	808	1099	-8	+	L1MA3	LINE/L1	5884	6184	-121	403		403		267	22.2	4.8	0	CalDon_31	218	280	-808	C	L1P3	LINE/L1	-6386	75	10	455		455
		1849	15	1.6	0.1	CalDon_26	84	389	-713	C	AluSz6	SINE/Alu	-10	302	10	404		404		1634	12.2	0	2.7	CalDon_31	292	569	-519	C	AluSx	SINE/Alu	-6	307	56	456		456
		744	11.7	0	0	CalDon_26	500	602	-500	+	Platy-1-1	Unspecified	2	104	0	405		405		276	23.9	0	6	CalDon_31	500	588	-500	C	Platy-1-1	Unspecified	0	104	21	457	*	457
		2304	11.9	0.6	0.7	CalDon_26	736	1102	0	+	AluSq2	SINE/Alu	1	365	-83	406		406		494	23.7	0	0	CalDon_32	500	596	-507	+	Platy-1-1	Unspecified	2	98	-6	458		458
		254	23.8	4.8	0	CalDon_260	311	373	-628	C	L1P3	LINE/L1	-6386	75	10	407		407		410	21.5	17.1	0.7	CalDon_32	504	620	-483	+	FLAM_C	SINE/Alu	6	141	-2	459	*	459
		861	4.7	0.9	0	CalDon_260	396	501	-500	C	Platy-1-5	Unspecified	0	108	2	408		408		1639	10.6	0.5	0	CalDon_32	886	1103	0	+	AluSp	SINE/Alu	1	219	-94	460		460
		240	33.6	3.6	1.2	CalDon_260	502	748	-253	C	L1M1	LINE/L1	-432	5873	5621	409		409		1803	13.3	0	0	CalDon_33	1	264	-832	+	AluSc	SINE/Alu	45	308	-1	461		461
		1339	18.4	0.5	0.5	CalDon_260	784	1001	0	+	AluJb	SINE/Alu	2	219	-93	410		410		271	31.2	0	0	CalDon_33	276	386	-710	+	L1P4a	LINE/L1	3088	3181	-4404	462		462
		829	8.6	0	0	CalDon_261	500	604	-500	+	Platy-1-5	Unspecified	4	108	0	411		411		637	13.4	0	0	CalDon_33	500	596	-500	+	Platy-1-1	Unspecified	2	98	-6	463		463
		1480	18.1	2.1	3.2	CalDon_262	1	280	-822	C	AluJr4	SINE/Alu	-35	277	1	412		412		1037	14.9	0	0	CalDon_33	949	1096	0	+	AluSz	SINE/Alu	1	148	-164	464		464
		828	6.8	3.9	0	CalDon_262	500	602	-500	+	Platy-1-5	Unspecified	2	108	0	413		413		2139	17.4	3.8	1.5	CalDon_34	180	595	-508	C	AluSc	SINE/Alu	-5	443	2	465		465
		295	28.7	16.4	0.8	CalDon_262	502	617	-485	+	FLAM_C	SINE/Alu	5	138	-5	414	*	414		724	15.4	0	0	CalDon_34	500	603	-500	C	Platy-1-1	Unspecified	0	104	1	466	*	466
		292	19.9	15.8	3.1	CalDon_263	485	598	-508	C	FLAM_C	SINE/Alu	-6	137	10	415	*	415		1074	8.1	0.7	0	CalDon_35	419	554	-514	C	AluSz	SINE/Alu	-105	207	71	467		467
		833	7.5	0	0	CalDon_263	500	606	-500	C	Platy-1-5	Unspecified	0	108	2	416		416		273	21.6	0	6.2	CalDon_35	500	568	-500	C	Platy-1-1	Unspecified	0	104	40	468	*	468
		1166	11	5.5	0	CalDon_264	212	393	-738	C	L1PB1	LINE/L1	-1	6150	5959	417		417		519	12.4	1.4	0.7	CalDon_35	530	629	-439	+	AluSc8	SINE/Alu	81	179	-132	469		469
		282	10.9	4.1	0	CalDon_264	401	459	-672	C	L1PB2	LINE/L1	-153	5998	5932	418		418		803	16.7	1.8	0.6	CalDon_35	918	1068	0	+	AluJb	SINE/Alu	3	210	-77	470		470
		271	21.8	0	23.4	CalDon_264	500	631	-500	C	Platy-1-5	Unspecified	0	108	2	419	*	419		1796	12.6	0	1.2	CalDon_36	323	579	-523	C	AluSp	SINE/Alu	-14	299	46	471		471
		766	18.5	0.1	0.9	CalDon_264	511	641	-490	C	AluJr4	SINE/Alu	-194	118	1	420		420		278	21.1	0	17.1	CalDon_36	500	602	-500	C	Platy-1-1	Unspecified	0	104	17	472	*	472
		2033	14.7	0	0.3	CalDon_264	761	1060	-71	C	AluSx	SINE/Alu	-13	299	1	421		421		289	26	0	0	CalDon_37	482	558	-546	C	FLAM_C	SINE/Alu	0	143	67	473	*	473
		664	9.2	7.1	0	CalDon_265	500	597	-500	+	Platy-1-5	Unspecified	3	107	-1	422		422		729	9.7	0	1.9	CalDon_37	500	604	-500	C	Platy-1-1	Unspecified	0	104	2	474	*	474
		790	15.8	0	0	CalDon_265	984	1097	0	+	AluJo	SINE/Alu	8	121	-191	423		423		2150	13.8	0.8	1.2	CalDon_37	526	917	-187	C	AluSq	SINE/Alu	-58	390	1	475		475
		736	9.8	0	1	CalDon_266	500	602	-500	+	Platy-1-2a	Unspecified	3	104	0	424		424		709	15.2	0	0	CalDon_38	500	598	-500	+	Platy-1-1	Unspecified	3	101	-3	476		476
		293	29.4	16	0	CalDon_267	478	596	-505	C	FLAM_C	SINE/Alu	0	143	6	425	*	425		454	13.2	0	0.2	CalDon_39	1	81	-1003	C	AluSg	SINE/Alu	-242	68	2	477		477
		637	16.7	2	0	CalDon_267	500	601	-500	C	Platy-1-2b	Unspecified	0	104	1	426		426		1189	13.9	14.8	0.8	CalDon_39	361	570	-514	C	AluSz	SINE/Alu	-19	293	55	478		478
		2188	15.8	5.3	3.3	CalDon_268	485	499	-603	C	AluSp	SINE/Alu	0	448	435	427		427		333	21.7	3.5	2.3	CalDon_39	500	584	-500	C	Platy-1-1	Unspecified	0	104	19	479	*	479
		766	9.7	1	0	CalDon_268	500	602	-500	C	Platy-1-2a	Unspecified	0	104	1	428		428		1685	13.8	7.5	1.6	CalDon_39	724	1084	0	+	AluSx1	SINE/Alu	1	365	-83	480		480
		2188	15.8	5.3	3.3	CalDon_268	603	1042	-60	C	AluSp	SINE/Alu	0	434	1	427		427		1749	14.6	0	1.6	CalDon_4	328	585	-516	C	AluSx3	SINE/Alu	-16	295	42	481		481
		2241	11.6	0	0.6	CalDon_269	30	342	-763	C	AluSx1	SINE/Alu	-1	311	1	429		429		1162	15.6	0.6	0.6	CalDon_40	276	456	-640	+	AluSx1	SINE/Alu	108	288	-24	482		482
		868	5.7	0	0	CalDon_269	500	605	-500	C	Platy-1-5	Unspecified	0	108	3	430		430		541	17.7	1	1	CalDon_40	500	596	-500	+	Platy-1-1	Unspecified	2	98	-6	483		483
		2145	10.4	0	8.4	CalDon_269	757	1093	-12	+	AluSx3	SINE/Alu	1	311	0	431		431		690	13.4	0	0	CalDon_41	500	596	-500	+	Platy-1-1	Unspecified	2	98	-6	484		484
		800	23.9	10.3	0	CalDon_27	227	410	-685	C	AluSx1	SINE/Alu	-24	288	86	432		432		722	11.7	0	0	CalDon_42	500	602	-500	+	Platy-1-1	Unspecified	2	104	0	485	*	485
		582	17.7	1	0	CalDon_27	500	595	-500	+	Platy-1-1	Unspecified	2	98	-6	433		433		818	16	2.2	2.1	CalDon_42	504	764	-338	+	AluSx	SINE/Alu	1	221	-91	486		486
		233	29.4	0	0	CalDon_270	489	556	-545	C	FLAM_A	SINE/Alu	-9	133	66	434	*	434		1791	17.9	0.3	0	CalDon_42	787	1077	-25	C	AluJo	SINE/Alu	-15	297	6	487		487
		817	7.8	0	0	CalDon_270	500	601	-500	C	Platy-1-2a	Unspecified	0	104	3	435		435		678	16.5	0	0	CalDon_43	500	602	-500	C	Platy-1-1	Unspecified	0	104	2	488		488
		762	13.2	0	0	CalDon_270	988	1101	0	C	AluSq	SINE/Alu	-5	308	195	436		436		2028	16.8	4	4.9	CalDon_44	173	595	-508	C	AluSg	SINE/Alu	-87	361	3	489		489
		2016	17.5	2.4	3.2	CalDon_272	176	596	-506	C	AluSc	SINE/Alu	-62	386	5	437		437		775	11.5	0	0	CalDon_44	500	603	-500	C	Platy-1-1	Unspecified	0	104	1	490	*	490
		531	22.6	0	1	CalDon_272	500	602	-500	C	Platy-1-6	Unspecified	0	104	3	438	*	438		1674	7.1	4.3	0.4	CalDon_45	341	568	-496	C	AluSp	SINE/Alu	-21	292	51	491		491
		1087	13.3	0	0	CalDon_273	1	158	-943	+	AluJr	SINE/Alu	155	312	0	439		439		509	16.6	0	3.4	CalDon_46	482	584	-512	C	AluSz6	SINE/Alu	-171	141	41	492		492
		986	21.1	0	5.8	CalDon_273	314	533	-568	+	AluSz	SINE/Alu	1	396	-52	440	*	440		300	18.9	1	12.6	CalDon_46	500	596	-500	C	Platy-1-1	Unspecified	0	104	18	493	*	493
		2071	17.4	4.4	4	CalDon_273	506	1058	-43	+	AluSx3	SINE/Alu	1	396	-52	441		441		1387	20.4	0	5	CalDon_47	312	584	-515	C	AluJr	SINE/Alu	-11	301	42	494		494
		501	20.8	0	1	CalDon_274	500	601	-500	+	Platy-1-6e	Unspecified	2	102	-2	442		442		277	24.8	0	11.1	CalDon_47	500	599	-500	C	Platy-1-1	Unspecified	0	104	15	495	*	495
		473	18.4	15.3	3.6	CalDon_274	504	627	-474	+	FLAM_C	SINE/Alu	6	143	0	443	*	443		997	10.6	6.9	1.7	CalDon_48	1	165	-931	C	AluSg	SINE/Alu	-140	170	21	496		496
		1850	10.4	0.4	0	CalDon_28	317	566	-521	C	AluSp	SINE/Alu	-4	309	59	444		444		675	9.3	6.2	0	CalDon_48	500	596	-500	+	Platy-1-1	Unspecified	2	104	0	497	*	497
		321	19.7	14.8	2	CalDon_28	500	587	-500	C	Platy-1-1	Unspecified	0	104	6	445	*	445		2233	15.7	4.4	1.5	CalDon_48	506	918	-178	+	AluSx3	SINE/Alu	1	448	0	498		498
		2036	13.9	2.5	6	CalDon_28	567	921	-166	C	AluSx1	SINE/Alu	-12	300	2	446		446		887	15.1	0	0	CalDon_49	963	1101	0	C	AluSz6	SINE/Alu	0	312	174	501		501
		1980	14.4	4.5	1.7	CalDon_29	1	499	-602	+	AluSc	SINE/Alu	2	308	-140	447		447		397	23.4	5.6	0.8	CalDon_5	1	125	-978	+	L1MA3	LINE/L1	6093	6223	-82	502		502
		719	9.8	0	0	CalDon_29	500	601	-500	+	Platy-1-1	Unspecified	3	104	0	448		448		2140	14.5	3.7	2.8	CalDon_5	188	601	-502	C	AluSg7	SINE/Alu	0	448	1	503		503
		1980	14.4	4.5	1.7	CalDon_29	602	743	-358	+	AluSc	SINE/Alu	309	396	-52	447		447		698	11.7	0	1	CalDon_5	500	603	-500	C	Platy-1-1	Unspecified	0	104	2	504	*	504
		1681	11.6	0.4	0.4	CalDon_29	860	1100	-1	+	AluSp	SINE/Alu	1	230	-83	449		449		226	19.7	3.1	4.8	CalDon_50	493	556	-538	C	AluJb	SINE/Alu	-183	129	67	505	*	505
		701	13.6	0	1	CalDon_3	500	603	-500	C	Platy-1-1	Unspecified	0	104	2	450		450		644	13.7	1.1	0	CalDon_50	500	594	-500	C	Platy-1-1	Unspecified	0	104	9	506		506
		1682	12.8	1.2	1.6	CalDon_30	1	255	-847	+	AluSx	SINE/Alu	46	299	-13	451		451		732	11.7	0	1.9	CalDon_51	500	604	-500	+	Platy-1-1	Unspecified	2	104	0	507		507
		713	20.8	0	3.2	CalDon_30	365	493	-609	+	AluJo	SINE/Alu	1	125	-187	452		452		293	28.4	16.4	0	CalDon_51	507	622	-482	+	FLAM_C	SINE/Alu	9	143	0	508	*	508
		744	8.7	0	0	CalDon_30	500	602	-500	+	Platy-1-1	Unspecified	2	104	0	453	*	453		1773	16.4	0.4	0	CalDon_52	1	275	-827	+	AluSx1	SINE/Alu	30	305	-7	509		509
		981	16.4	0.5	4.2	CalDon_30	541	756	-346	+	AluSc5	SINE/Alu	1	396	-52	454		454		796	9.7	0	0	CalDon_52	500	602	-500	C	Platy-1-1	Unspecified	0	104	2	510		510
		267	22.2	4.8	0	CalDon_31	218	280	-808	C	L1P3	LINE/L1	-6386	75	10	455		455		1495	20.2	6.4	1.8	CalDon_52	666	1075	-27	+	AluJb	SINE/Alu	1	439	-9	511		511
		1634	12.2	0	2.7	CalDon_31	292	569	-519	C	AluSx	SINE/Alu	-6	307	56	456		456		1568	12.7	1.8	0	CalDon_53	334	562	-531	C	AluSx1	SINE/Alu	-17	295	63	512		512
		276	23.9	0	6	CalDon_31	500	588	-500	C	Platy-1-1	Unspecified	0	104	21	457	*	457		307	27.2	0	2.2	CalDon_53	500	593	-500	C	Platy-1-1	Unspecified	0	104	13	513	*	513
		494	23.7	0	0	CalDon_32	500	596	-507	+	Platy-1-1	Unspecified	2	98	-6	458		458		280	16.7	0	0	CalDon_53	1052	1093	0	C	AluJb	SINE/Alu	-246	66	25	514		514
		410	21.5	17.1	0.7	CalDon_32	504	620	-483	+	FLAM_C	SINE/Alu	6	141	-2	459	*	459		1893	10.2	0.4	0	CalDon_54	325	580	-528	C	AluSc	SINE/Alu	-10	299	43	515		515
		1639	10.6	0.5	0	CalDon_32	886	1103	0	+	AluSp	SINE/Alu	1	219	-94	460		460		276	23.3	0	17.2	CalDon_54	500	608	-500	C	Platy-1-1	Unspecified	0	104	12	516	*	516
		1803	13.3	0	0	CalDon_33	1	264	-832	+	AluSc	SINE/Alu	45	308	-1	461		461		743	9.7	0	0	CalDon_57	500	602	-500	C	Platy-1-2	Unspecified	0	104	2	517		517
		271	31.2	0	0	CalDon_33	276	386	-710	+	L1P4a	LINE/L1	3088	3181	-4404	462		462		1623	17.2	1.9	0	CalDon_58	11	272	-829	+	AluSz6	SINE/Alu	1	267	-45	518		518
		637	13.4	0	0	CalDon_33	500	596	-500	+	Platy-1-1	Unspecified	2	98	-6	463		463		731	7.9	1	1	CalDon_58	500	601	-500	+	Platy-1-2	Unspecified	2	103	-1	519		519
		1037	14.9	0	0	CalDon_33	949	1096	0	+	AluSz	SINE/Alu	1	148	-164	464		464		241	22.2	0	0	CalDon_58	560	622	-479	+	FLAM_C	SINE/Alu	81	143	0	520	*	520
		2139	17.4	3.8	1.5	CalDon_34	180	595	-508	C	AluSc	SINE/Alu	-5	443	2	465		465		635	22.1	6.1	0	CalDon_58	711	841	-260	+	FLAM_A	SINE/Alu	1	139	-3	521		521
		724	15.4	0	0	CalDon_34	500	603	-500	C	Platy-1-1	Unspecified	0	104	1	466	*	466		712	14.6	0	0	CalDon_59	500	602	-498	+	Platy-1-2b	Unspecified	2	104	0	522		522
		1074	8.1	0.7	0	CalDon_35	419	554	-514	C	AluSz	SINE/Alu	-105	207	71	467		467		418	30.6	1.1	0.6	CalDon_59	843	1016	-84	C	L1P5	LINE/L1	-334	5817	5643	523		523
		273	21.6	0	6.2	CalDon_35	500	568	-500	C	Platy-1-1	Unspecified	0	104	40	468	*	468		1070	7.1	0.7	0.7	CalDon_6	1	141	-959	C	AluSq10	SINE/Alu	-172	141	1	524		524
		519	12.4	1.4	0.7	CalDon_35	530	629	-439	+	AluSc8	SINE/Alu	81	179	-132	469		469		677	14.6	0	0	CalDon_6	500	602	-498	+	Platy-1-1	Unspecified	2	104	0	525		525
		803	16.7	1.8	0.6	CalDon_35	918	1068	0	+	AluJb	SINE/Alu	3	210	-77	470		470		1479	18.4	11.3	3.5	CalDon_60	195	578	-524	+	AluSz6	SINE/Alu	1	390	-58	526		526
		1796	12.6	0	1.2	CalDon_36	323	579	-523	C	AluSp	SINE/Alu	-14	299	46	471		471		862	5.8	0	0	CalDon_60	500	602	-500	+	Platy-1-2	Unspecified	2	104	0	527	*	527
		278	21.1	0	17.1	CalDon_36	500	602	-500	C	Platy-1-1	Unspecified	0	104	17	472	*	472		1416	14.5	0	1.6	CalDon_60	874	1098	-4	+	AluSq2	SINE/Alu	1	220	-92	528		528
		289	26	0	0	CalDon_37	482	558	-546	C	FLAM_C	SINE/Alu	0	143	67	473	*	473		226	20.6	4.7	1.5	CalDon_61	493	556	-546	C	AluSz6	SINE/Alu	-180	132	67	529	*	529
		729	9.7	0	1.9	CalDon_37	500	604	-500	C	Platy-1-1	Unspecified	0	104	2	474	*	474		788	8.7	0	0	CalDon_61	500	602	-500	C	Platy-1-2	Unspecified	0	104	2	530		530
		2150	13.8	0.8	1.2	CalDon_37	526	917	-187	C	AluSq	SINE/Alu	-58	390	1	475		475		312	21	6	0.9	CalDon_62	3	80	-1015	C	AluJo	SINE/Alu	-244	68	1	531		531
		709	15.2	0	0	CalDon_38	500	598	-500	+	Platy-1-1	Unspecified	3	101	-3	476		476		276	31.3	3.7	0.7	CalDon_62	928	1036	-59	C	L1PA8A	LINE/L1	-342	5789	5677	534		534
		454	13.2	0	0.2	CalDon_39	1	81	-1003	C	AluSg	SINE/Alu	-242	68	2	477		477		1809	17	0	4.3	CalDon_63	1	314	-789	+	AluJr	SINE/Alu	10	310	-2	535		535
		1189	13.9	14.8	0.8	CalDon_39	361	570	-514	C	AluSz	SINE/Alu	-19	293	55	478		478		258	9.8	5.4	9.3	CalDon_63	491	546	-557	C	FLAM_A	SINE/Alu	-13	129	76	536	*	536
		333	21.7	3.5	2.3	CalDon_39	500	584	-500	C	Platy-1-1	Unspecified	0	104	19	479	*	479		757	12.5	0	0	CalDon_63	500	603	-500	C	Platy-1-2	Unspecified	0	104	1	537		537
		1685	13.8	7.5	1.6	CalDon_39	724	1084	0	+	AluSx1	SINE/Alu	1	365	-83	480		480		823	7.8	0	0	CalDon_64	500	602	-500	+	Platy-1-2	Unspecified	2	104	0	538	*	538
		1749	14.6	0	1.6	CalDon_4	328	585	-516	C	AluSx3	SINE/Alu	-16	295	42	481		481		2254	16.8	3.6	0.8	CalDon_64	506	926	-176	+	AluSp	SINE/Alu	1	448	0	539		539
		1162	15.6	0.6	0.6	CalDon_40	276	456	-640	+	AluSx1	SINE/Alu	108	288	-24	482		482		824	8.7	0	0	CalDon_65	500	602	-500	+	Platy-1-2	Unspecified	2	104	0	540		540
		541	17.7	1	1	CalDon_40	500	596	-500	+	Platy-1-1	Unspecified	2	98	-6	483		483		235	18.4	4.6	7.9	CalDon_65	556	620	-482	+	FLAM_C	SINE/Alu	77	139	-4	541	*	541
		690	13.4	0	0	CalDon_41	500	596	-500	+	Platy-1-1	Unspecified	2	98	-6	484		484		1995	9.9	1.8	1	CalDon_66	59	349	-752	C	AluSx3	SINE/Alu	-52	396	1	542		542
		722	11.7	0	0	CalDon_42	500	602	-500	+	Platy-1-1	Unspecified	2	104	0	485	*	485		810	6.9	0	0	CalDon_66	500	601	-500	+	Platy-1-2	Unspecified	3	104	0	543		543
		818	16	2.2	2.1	CalDon_42	504	764	-338	+	AluSx	SINE/Alu	1	221	-91	486		486		241	27.9	10.5	1.9	CalDon_66	519	613	-488	+	FLAM_A	SINE/Alu	30	132	-10	544	*	544
		1791	17.9	0.3	0	CalDon_42	787	1077	-25	C	AluJo	SINE/Alu	-15	297	6	487		487		695	14.6	0	0	CalDon_67	500	602	-500	+	Platy-1-2	Unspecified	2	104	0	545	*	545
		678	16.5	0	0	CalDon_43	500	602	-500	C	Platy-1-1	Unspecified	0	104	2	488		488		2124	14.2	1	0.9	CalDon_67	545	908	-194	+	AluSq2	SINE/Alu	1	291	-22	546		546
		2028	16.8	4	4.9	CalDon_44	173	595	-508	C	AluSg	SINE/Alu	-87	361	3	489		489		717	7.9	2	1	CalDon_68	500	601	-500	+	Platy-1-2	Unspecified	2	104	0	547	*	547
		775	11.5	0	0	CalDon_44	500	603	-500	C	Platy-1-1	Unspecified	0	104	1	490	*	490		2174	15.4	4.2	1.1	CalDon_68	506	908	-193	+	AluSp	SINE/Alu	2	448	0	548		548
		1674	7.1	4.3	0.4	CalDon_45	341	568	-496	C	AluSp	SINE/Alu	-21	292	51	491		491		684	11.8	2	0	CalDon_69	500	601	-500	+	Platy-1-2	Unspecified	1	104	0	549		549
		509	16.6	0	3.4	CalDon_46	482	584	-512	C	AluSz6	SINE/Alu	-171	141	41	492		492		237	26.9	18.4	2.3	CalDon_7	483	596	-506	C	FLAM_C	SINE/Alu	-4	139	8	550	*	550
		300	18.9	1	12.6	CalDon_46	500	596	-500	C	Platy-1-1	Unspecified	0	104	18	493	*	493		723	14.6	0	0	CalDon_7	500	602	-500	C	Platy-1-1	Unspecified	0	104	2	551		551
		1387	20.4	0	5	CalDon_47	312	584	-515	C	AluJr	SINE/Alu	-11	301	42	494		494		1423	18.7	7.5	1.9	CalDon_70	24	318	-679	C	AluJo	SINE/Alu	-1	311	1	552		552
		277	24.8	0	11.1	CalDon_47	500	599	-500	C	Platy-1-1	Unspecified	0	104	15	495	*	495		724	9.6	0	1	CalDon_70	393	497	-500	+	Platy-1-2	Unspecified	1	104	0	553		553
		997	10.6	6.9	1.7	CalDon_48	1	165	-931	C	AluSg	SINE/Alu	-140	170	21	496		496		1522	12.8	0.5	0	CalDon_70	779	997	0	C	AluSp	SINE/Alu	-12	301	82	554		554
		675	9.3	6.2	0	CalDon_48	500	596	-500	+	Platy-1-1	Unspecified	2	104	0	497	*	497		597	17.9	1.5	4.8	CalDon_71	159	305	-797	C	FLAM_A	SINE/Alu	-81	218	2	555		555
		2233	15.7	4.4	1.5	CalDon_48	506	918	-178	+	AluSx3	SINE/Alu	1	448	0	498		498		792	8.7	0	0	CalDon_71	500	602	-500	C	Platy-1-2	Unspecified	0	104	2	556		556
		2168	16.4	4.2	3.1	CalDon_49	367	499	-602	+	AluSp	SINE/Alu	1	133	-315	499		499		823	8.7	0	0	CalDon_72	500	602	-500	+	Platy-1-2	Unspecified	2	104	0	557		557
		714	11.8	1	0	CalDon_49	500	601	-500	+	Platy-1-1	Unspecified	2	104	0	500		500		1782	9.3	0.4	0.6	CalDon_73	855	1102	0	+	AluSc	SINE/Alu	1	232	-77	560		560
		2168	16.4	4.2	3.1	CalDon_49	602	914	-187	+	AluSp	SINE/Alu	134	448	0	499		499		755	8.8	0	1	CalDon_74	500	602	-500	+	Platy-1-2a	Unspecified	3	104	0	561		561
		887	15.1	0	0	CalDon_49	963	1101	0	C	AluSz6	SINE/Alu	0	312	174	501		501		1813	17.3	2.1	0	CalDon_75	209	497	-606	+	AluJo	SINE/Alu	6	300	-12	562		562
		397	23.4	5.6	0.8	CalDon_5	1	125	-978	+	L1MA3	LINE/L1	6093	6223	-82	502		502		812	8.7	0	0	CalDon_75	500	603	-500	+	Platy-1-2a	Unspecified	1	104	0	563		563
		2140	14.5	3.7	2.8	CalDon_5	188	601	-502	C	AluSg7	SINE/Alu	0	448	1	503		503		2004	16.5	0.3	0	CalDon_76	29	331	-771	C	AluSz	SINE/Alu	-8	304	1	564		564
		698	11.7	0	1	CalDon_5	500	603	-500	C	Platy-1-1	Unspecified	0	104	2	504	*	504		844	7.8	0	0	CalDon_76	500	602	-500	+	Platy-1-2a	Unspecified	2	104	0	565		565
		226	19.7	3.1	4.8	CalDon_50	493	556	-538	C	AluJb	SINE/Alu	-183	129	67	505	*	505		299	19.7	18.6	5.3	CalDon_76	603	614	-488	+	FLAM_C	SINE/Alu	5	134	-9	566		566
		644	13.7	1.1	0	CalDon_50	500	594	-500	C	Platy-1-1	Unspecified	0	104	9	506		506		1447	22.7	2	3.1	CalDon_77	137	431	-671	+	AluJb	SINE/Alu	1	292	-20	567		567
		732	11.7	0	1.9	CalDon_51	500	604	-500	+	Platy-1-1	Unspecified	2	104	0	507		507		755	8.8	0	1	CalDon_77	500	602	-500	+	Platy-1-2a	Unspecified	3	104	0	568		568
		293	28.4	16.4	0	CalDon_51	507	622	-482	+	FLAM_C	SINE/Alu	9	143	0	508	*	508		267	29.2	16.8	0	CalDon_78	484	596	-506	C	FLAM_C	SINE/Alu	-4	139	8	569	*	569
		1773	16.4	0.4	0	CalDon_52	1	275	-827	+	AluSx1	SINE/Alu	30	305	-7	509		509		705	11.8	0	1	CalDon_78	500	602	-500	C	Platy-1-2a	Unspecified	0	104	3	570		570
		796	9.7	0	0	CalDon_52	500	602	-500	C	Platy-1-1	Unspecified	0	104	2	510		510		812	8.7	0	0	CalDon_79	500	602	-500	C	Platy-1-2a	Unspecified	0	104	2	571		571
		1495	20.2	6.4	1.8	CalDon_52	666	1075	-27	+	AluJb	SINE/Alu	1	439	-9	511		511		643	12	1	1	CalDon_8	500	600	-500	+	Platy-1-1	Unspecified	4	104	0	572	*	572
		1568	12.7	1.8	0	CalDon_53	334	562	-531	C	AluSx1	SINE/Alu	-17	295	63	512		512		1938	16.6	1.2	1	CalDon_8	543	907	-193	+	AluSp	SINE/Alu	24	295	-18	573		573
		307	27.2	0	2.2	CalDon_53	500	593	-500	C	Platy-1-1	Unspecified	0	104	13	513	*	513		247	22.4	9.5	4.5	CalDon_80	3	128	-974	C	L1M1	LINE/L1	-1808	4338	4207	574		574
		280	16.7	0	0	CalDon_53	1052	1093	0	C	AluJb	SINE/Alu	-246	66	25	514		514		249	22.5	17.6	2.9	CalDon_80	478	596	-506	C	FLAM_C	SINE/Alu	0	143	8	575	*	575
		1893	10.2	0.4	0	CalDon_54	325	580	-528	C	AluSc	SINE/Alu	-10	299	43	515		515		746	9.8	0	1	CalDon_80	500	602	-500	C	Platy-1-2a	Unspecified	0	104	3	576		576
		276	23.3	0	17.2	CalDon_54	500	608	-500	C	Platy-1-1	Unspecified	0	104	12	516	*	516		532	15.6	0	0	CalDon_80	1007	1102	0	C	L1P1	LINE/L1	-1045	5101	5006	577		577
		743	9.7	0	0	CalDon_57	500	602	-500	C	Platy-1-2	Unspecified	0	104	2	517		517		764	11.7	0	0	CalDon_81	500	602	-500	+	Platy-1-2a	Unspecified	2	104	0	578		578
		1623	17.2	1.9	0	CalDon_58	11	272	-829	+	AluSz6	SINE/Alu	1	267	-45	518		518		319	17.9	20.2	2.3	CalDon_81	506	614	-488	+	FLAM_C	SINE/Alu	8	135	-8	579	*	579
		731	7.9	1	1	CalDon_58	500	601	-500	+	Platy-1-2	Unspecified	2	103	-1	519		519		1528	12.6	0	0	CalDon_81	888	1102	0	C	AluSc5	SINE/Alu	-10	299	85	580		580
		241	22.2	0	0	CalDon_58	560	622	-479	+	FLAM_C	SINE/Alu	81	143	0	520	*	520		789	17.3	0	3.8	CalDon_82	302	439	-661	+	AluJo	SINE/Alu	2	134	-178	581		581
		635	22.1	6.1	0	CalDon_58	711	841	-260	+	FLAM_A	SINE/Alu	1	139	-3	521		521		828	7.9	0	0	CalDon_82	500	600	-500	+	Platy-1-2a	Unspecified	4	104	0	582		582
		712	14.6	0	0	CalDon_59	500	602	-498	+	Platy-1-2b	Unspecified	2	104	0	522		522		329	27.6	16.4	0	CalDon_82	504	619	-481	+	FLAM_C	SINE/Alu	8	142	-1	583	*	583
		418	30.6	1.1	0.6	CalDon_59	843	1016	-84	C	L1P5	LINE/L1	-334	5817	5643	523		523		585	9.4	7.2	1	CalDon_83	500	596	-500	+	Platy-1-2a	Unspecified	2	104	0	584		584
		1070	7.1	0.7	0.7	CalDon_6	1	141	-959	C	AluSq10	SINE/Alu	-172	141	1	524		524		2106	16.1	5.4	3.9	CalDon_83	613	1078	-18	C	AluSc	SINE/Alu	-47	401	1	585		585
		677	14.6	0	0	CalDon_6	500	602	-498	+	Platy-1-1	Unspecified	2	104	0	525		525		381	19.6	19.6	0	CalDon_84	484	595	-508	C	FLAM_C	SINE/Alu	-1	142	9	586	*	586
		1479	18.4	11.3	3.5	CalDon_60	195	578	-524	+	AluSz6	SINE/Alu	1	390	-58	526		526		805	9.6	0	0	CalDon_84	500	603	-500	C	Platy-1-2a	Unspecified	0	104	1	587		587
		862	5.8	0	0	CalDon_60	500	602	-500	+	Platy-1-2	Unspecified	2	104	0	527	*	527		237	9.8	5.5	7.4	CalDon_85	492	546	-556	C	FLAM_A	SINE/Alu	-13	129	76	588	*	588
		1416	14.5	0	1.6	CalDon_60	874	1098	-4	+	AluSq2	SINE/Alu	1	220	-92	528		528		782	9.7	0	0	CalDon_85	500	602	-500	C	Platy-1-2a	Unspecified	0	104	2	589		589
		226	20.6	4.7	1.5	CalDon_61	493	556	-546	C	AluSz6	SINE/Alu	-180	132	67	529	*	529		1858	16.9	0.1	1.6	CalDon_85	753	1078	-24	+	AluSz6	SINE/Alu	2	299	-13	590		590
		788	8.7	0	0	CalDon_61	500	602	-500	C	Platy-1-2	Unspecified	0	104	2	530		530		1780	18.7	0.7	0.7	CalDon_86	174	469	-633	C	AluSx1	SINE/Alu	-16	296	1	591		591
		312	21	6	0.9	CalDon_62	3	80	-1015	C	AluJo	SINE/Alu	-244	68	1	531		531		706	13.6	0	0	CalDon_86	500	602	-500	+	Platy-1-2a	Unspecified	2	104	0	592		592
		1872	20.9	9.8	2.4	CalDon_62	178	499	-596	C	AluSx1	SINE/Alu	-58	390	199	532		532		834	9.3	0	0.9	CalDon_87	1	109	-993	C	AluSp	SINE/Alu	-182	131	24	593		593
		740	10.4	0	0	CalDon_62	500	595	-500	C	Platy-1-2	Unspecified	0	104	9	533		533		1757	19.5	1.4	0.3	CalDon_87	121	435	-667	+	AluJo	SINE/Alu	1	302	-10	594		594
		1872	20.9	9.8	2.4	CalDon_62	596	927	-168	C	AluSx1	SINE/Alu	-58	198	1	532		532		731	9.8	0	1	CalDon_87	500	602	-500	C	Platy-1-2a	Unspecified	0	104	3	595		595
		276	31.3	3.7	0.7	CalDon_62	928	1036	-59	C	L1PA8A	LINE/L1	-342	5789	5677	534		534		1351	19.2	5.3	2.2	CalDon_88	1	303	-799	C	L1P4	LINE/L1	-1053	5093	4782	596		596
		1809	17	0	4.3	CalDon_63	1	314	-789	+	AluJr	SINE/Alu	10	310	-2	535		535		708	10.8	0	1	CalDon_88	500	602	-500	+	Platy-1-2a	Unspecified	3	104	0	597		597
		258	9.8	5.4	9.3	CalDon_63	491	546	-557	C	FLAM_A	SINE/Alu	-13	129	76	536	*	536		235	28.8	17.1	0	CalDon_88	506	616	-486	+	FLAM_C	SINE/Alu	8	137	-6	598	*	598
		757	12.5	0	0	CalDon_63	500	603	-500	C	Platy-1-2	Unspecified	0	104	1	537		537		846	5.8	0	0	CalDon_89	500	602	-500	C	Platy-1-2a	Unspecified	0	104	2	599	*	599
		823	7.8	0	0	CalDon_64	500	602	-500	+	Platy-1-2	Unspecified	2	104	0	538	*	538		1845	15.5	1.6	5.9	CalDon_89	524	917	-185	C	AluSq2	SINE/Alu	-58	390	1	600		600
		2254	16.8	3.6	0.8	CalDon_64	506	926	-176	+	AluSp	SINE/Alu	1	448	0	539		539		471	33.4	6	0.9	CalDon_9	86	387	-709	+	L1M1	LINE/L1	4720	5036	-1110	601		601
		824	8.7	0	0	CalDon_65	500	602	-500	+	Platy-1-2	Unspecified	2	104	0	540		540		2164	15.6	4.5	1.5	CalDon_9	507	913	-183	+	AluSc	SINE/Alu	1	448	0	602		602
		235	18.4	4.6	7.9	CalDon_65	556	620	-482	+	FLAM_C	SINE/Alu	77	139	-4	541	*	541		1129	16.7	0	1.6	CalDon_90	1	187	-915	C	AluSp	SINE/Alu	-8	305	122	603		603
		1995	9.9	1.8	1	CalDon_66	59	349	-752	C	AluSx3	SINE/Alu	-52	396	1	542		542		723	28.7	10.2	1.9	CalDon_90	795	1089	-13	C	L1MA2	LINE/L1	-291	6013	5695	606		606
		810	6.9	0	0	CalDon_66	500	601	-500	+	Platy-1-2	Unspecified	3	104	0	543		543		765	9.8	0	0	CalDon_91	500	601	-500	C	Platy-1-2a	Unspecified	0	104	3	607		607
		241	27.9	10.5	1.9	CalDon_66	519	613	-488	+	FLAM_A	SINE/Alu	30	132	-10	544	*	544		763	7.8	0	1	CalDon_92	500	602	-500	+	Platy-1-2a	Unspecified	3	104	0	608		608
		695	14.6	0	0	CalDon_67	500	602	-500	+	Platy-1-2	Unspecified	2	104	0	545	*	545		291	20.1	18.6	2.9	CalDon_92	506	623	-479	+	FLAM_C	SINE/Alu	8	143	0	609	*	609
		2124	14.2	1	0.9	CalDon_67	545	908	-194	+	AluSq2	SINE/Alu	1	291	-22	546		546		3023	12.4	5.7	0.2	CalDon_93	6	499	-602	+	L1PA14	LINE/L1	5310	5830	-331	610		610
		717	7.9	2	1	CalDon_68	500	601	-500	+	Platy-1-2	Unspecified	2	104	0	547	*	547		847	6.9	0	0	CalDon_93	500	601	-500	+	Platy-1-2a	Unspecified	3	104	0	611		611
		2174	15.4	4.2	1.1	CalDon_68	506	908	-193	+	AluSp	SINE/Alu	2	448	0	548		548		297	20.1	17.5	4.4	CalDon_93	602	614	-487	+	FLAM_C	SINE/Alu	6	135	-8	612	*	612
		684	11.8	2	0	CalDon_69	500	601	-500	+	Platy-1-2	Unspecified	1	104	0	549		549		1223	16	9.5	0.4	CalDon_93	606	837	-264	+	L1PA15	LINE/L1	5814	6066	-99	613		613
		237	26.9	18.4	2.3	CalDon_7	483	596	-506	C	FLAM_C	SINE/Alu	-4	139	8	550	*	550		721	11.8	0	3.9	CalDon_95	500	605	-500	+	Platy-1-2a	Unspecified	3	104	0	616		616
		723	14.6	0	0	CalDon_7	500	602	-500	C	Platy-1-1	Unspecified	0	104	2	551		551		1192	14.1	0	0	CalDon_96	2	171	-931	C	AluSx	SINE/Alu	-142	170	1	617		617
		1423	18.7	7.5	1.9	CalDon_70	24	318	-679	C	AluJo	SINE/Alu	-1	311	1	552		552		772	10.7	0	0	CalDon_96	500	602	-500	+	Platy-1-2a	Unspecified	2	104	0	618	*	618
		724	9.6	0	1	CalDon_70	393	497	-500	+	Platy-1-2	Unspecified	1	104	0	553		553		1768	17.8	3.7	6.3	CalDon_96	508	953	-149	+	AluSx1	SINE/Alu	7	447	-1	619		619
		1522	12.8	0.5	0	CalDon_70	779	997	0	C	AluSp	SINE/Alu	-12	301	82	554		554		1012	18.3	2.3	0	CalDon_97	1	175	-926	+	AluSg4	SINE/Alu	130	308	-2	620		620
		597	17.9	1.5	4.8	CalDon_71	159	305	-797	C	FLAM_A	SINE/Alu	-81	218	2	555		555		646	15.7	0	0	CalDon_97	500	601	-500	C	Platy-1-1	Unspecified	0	104	3	621		621
		792	8.7	0	0	CalDon_71	500	602	-500	C	Platy-1-2	Unspecified	0	104	2	556		556		722	10.8	0	1	CalDon_98	500	602	-500	+	Platy-1-2a	Unspecified	3	104	0	622		622
		823	8.7	0	0	CalDon_72	500	602	-500	+	Platy-1-2	Unspecified	2	104	0	557		557		230	24.4	19.5	2.3	CalDon_98	506	618	-484	+	FLAM_C	SINE/Alu	8	139	-4	623	*	623
		465	20.8	6.9	4.8	CalDon_73	391	499	-603	+	AluJr	SINE/Alu	5	298	-150	558		558		1346	16.9	3.9	5	CalDon_102	8	485	-612	C	L1M1	LINE/L1	-4135	3430	2908	8		8
		778	9.7	0	0	CalDon_73	500	602	-500	+	Platy-1-2a	Unspecified	2	104	0	559		559		714	10.2	0	0	CalDon_102	500	597	-500	C	Platy-1-2a	Unspecified	0	104	7	10		10
		465	20.8	6.9	4.8	CalDon_73	603	634	-468	+	AluJr	SINE/Alu	299	390	-58	558		558		1188	14.4	6.6	2.1	CalDon_102	605	831	-266	C	L1M1	LINE/L1	-4647	2918	2682	8		8
		1782	9.3	0.4	0.6	CalDon_73	855	1102	0	+	AluSc	SINE/Alu	1	232	-77	560		560		299	25.9	3.8	0.7	CalDon_113	368	499	-604	+	L1M1	LINE/L1	2266	2401	-5164	34		34
		755	8.8	0	1	CalDon_74	500	602	-500	+	Platy-1-2a	Unspecified	3	104	0	561		561		866	5.8	0	0	CalDon_113	500	603	-500	+	Platy-1-2a	Unspecified	1	104	0	35		35
		1813	17.3	2.1	0	CalDon_75	209	497	-606	+	AluJo	SINE/Alu	6	300	-12	562		562		260	33.6	6.4	2.1	CalDon_113	613	1103	0	+	L1M1	LINE/L1	2391	3306	-4276	34	*	34
		812	8.7	0	0	CalDon_75	500	603	-500	+	Platy-1-2a	Unspecified	1	104	0	563		563		2147	16.5	4	2.2	CalDon_123	212	499	-605	+	AluSx1	SINE/Alu	2	275	-37	61		61
		2004	16.5	0.3	0	CalDon_76	29	331	-771	C	AluSz	SINE/Alu	-8	304	1	564		564		736	10.6	0	1	CalDon_123	500	604	-500	+	Platy-1-2a	Unspecified	1	104	0	62		62
		844	7.8	0	0	CalDon_76	500	602	-500	+	Platy-1-2a	Unspecified	2	104	0	565		565		2147	16.5	4	2.2	CalDon_123	605	624	-480	+	AluSx1	SINE/Alu	276	296	-16	61		61
		299	19.7	18.6	5.3	CalDon_76	603	614	-488	+	FLAM_C	SINE/Alu	5	134	-9	566		566		286	21.5	4.8	4.8	CalDon_128	431	474	-627	C	L1M1	LINE/L1	-743	5429	5386	74		74
		1447	22.7	2	3.1	CalDon_77	137	431	-671	+	AluJb	SINE/Alu	1	292	-20	567		567		618	19.6	0	0	CalDon_128	500	601	-500	C	Platy-1-2a	Unspecified	0	104	3	75		75
		755	8.8	0	1	CalDon_77	500	602	-500	+	Platy-1-2a	Unspecified	3	104	0	568		568		376	32	6.8	3.9	CalDon_128	602	1098	-3	C	L1M1	LINE/L1	-746	5400	4890	74		74
		267	29.2	16.8	0	CalDon_78	484	596	-506	C	FLAM_C	SINE/Alu	-4	139	8	569	*	569		1797	15	4.1	1.1	CalDon_134	234	499	-601	+	AluSg	SINE/Alu	8	362	-86	92		92
		705	11.8	0	1	CalDon_78	500	602	-500	C	Platy-1-2a	Unspecified	0	104	3	570		570		754	8.9	0	0	CalDon_134	500	600	-500	+	Platy-1-2a	Unspecified	2	102	-2	93		93
		812	8.7	0	0	CalDon_79	500	602	-500	C	Platy-1-2a	Unspecified	0	104	2	571		571		1797	15	4.1	1.1	CalDon_134	601	619	-481	+	AluSg	SINE/Alu	363	390	-58	92		92
		643	12	1	1	CalDon_8	500	600	-500	+	Platy-1-1	Unspecified	4	104	0	572	*	572		982	19.2	4	1.3	CalDon_135	479	499	-603	C	AluJr	SINE/Alu	-95	353	315	94		94
		1938	16.6	1.2	1	CalDon_8	543	907	-193	+	AluSp	SINE/Alu	24	295	-18	573		573		755	8.8	0	1	CalDon_135	500	602	-500	C	Platy-1-2a	Unspecified	0	104	3	96		96
		247	22.4	9.5	4.5	CalDon_80	3	128	-974	C	L1M1	LINE/L1	-1808	4338	4207	574		574		982	19.2	4	1.3	CalDon_135	603	762	-340	C	AluJr	SINE/Alu	-95	314	8	94		94
		249	22.5	17.6	2.9	CalDon_80	478	596	-506	C	FLAM_C	SINE/Alu	0	143	8	575	*	575		247	24.3	2.7	0	CalDon_136	416	489	-613	+	L1M1	LINE/L1	5195	5270	-876	98		98
		746	9.8	0	1	CalDon_80	500	602	-500	C	Platy-1-2a	Unspecified	0	104	3	576		576		844	6.8	0	0	CalDon_136	500	602	-500	+	Platy-1-2a	Unspecified	2	104	0	99		99
		532	15.6	0	0	CalDon_80	1007	1102	0	C	L1P1	LINE/L1	-1045	5101	5006	577		577		755	26.4	3.4	6.3	CalDon_136	604	931	-171	+	L1M1	LINE/L1	5272	5592	-562	98		98
		764	11.7	0	0	CalDon_81	500	602	-500	+	Platy-1-2a	Unspecified	2	104	0	578		578		593	16.9	5.6	0	CalDon_137	18	159	-604	C	L1M1	LINE/L1	-2571	3575	3426	100	*	100
		319	17.9	20.2	2.3	CalDon_81	506	614	-488	+	FLAM_C	SINE/Alu	8	135	-8	579	*	579		655	14.7	0	2.9	CalDon_137	159	263	-500	C	Platy-1-2a	Unspecified	0	104	3	101		101
		1528	12.6	0	0	CalDon_81	888	1102	0	C	AluSc5	SINE/Alu	-10	299	85	580		580		2246	17.3	3	0.4	CalDon_137	266	763	0	C	L1M1	LINE/L1	-2703	3443	2933	100		100
		789	17.3	0	3.8	CalDon_82	302	439	-661	+	AluJo	SINE/Alu	2	134	-178	581		581		2283	16.4	3	2.1	CalDon_140	19	499	-603	C	AluSg	SINE/Alu	0	448	101	108		108
		828	7.9	0	0	CalDon_82	500	600	-500	+	Platy-1-2a	Unspecified	4	104	0	582		582		839	8.7	0	0	CalDon_140	500	602	-500	C	Platy-1-2a	Unspecified	0	104	2	109		109
		329	27.6	16.4	0	CalDon_82	504	619	-481	+	FLAM_C	SINE/Alu	8	142	-1	583	*	583		2283	16.4	3	2.1	CalDon_140	603	739	-363	C	AluSg	SINE/Alu	0	100	1	108		108
		585	9.4	7.2	1	CalDon_83	500	596	-500	+	Platy-1-2a	Unspecified	2	104	0	584		584		2267	15.8	2.5	1.3	CalDon_159	172	499	-603	C	7SLRNA	srpRNA	-55	393	226	136		136
		2106	16.1	5.4	3.9	CalDon_83	613	1078	-18	C	AluSc	SINE/Alu	-47	401	1	585		585		799	10.7	0	0	CalDon_159	500	602	-500	C	Platy-1-2b	Unspecified	0	104	2	137		137
		381	19.6	19.6	0	CalDon_84	484	595	-508	C	FLAM_C	SINE/Alu	-1	142	9	586	*	586		2267	15.8	2.5	1.3	CalDon_159	603	1041	-61	C	7SLRNA	srpRNA	-55	225	1	136		136
		805	9.6	0	0	CalDon_84	500	603	-500	C	Platy-1-2a	Unspecified	0	104	1	587		587		897	24.9	0.7	0.3	CalDon_217	175	499	-603	C	L1M1	LINE/L1	-688	5477	5151	284		284
		237	9.8	5.5	7.4	CalDon_85	492	546	-556	C	FLAM_A	SINE/Alu	-13	129	76	588	*	588		704	14.6	0	0	CalDon_217	500	602	-500	C	Platy-1-3	Unspecified	0	104	2	285		285
		782	9.7	0	0	CalDon_85	500	602	-500	C	Platy-1-2a	Unspecified	0	104	2	589		589		267	25.2	5.6	0.9	CalDon_217	625	732	-370	C	L1M1	LINE/L1	-1010	5136	5024	284		284
		1858	16.9	0.1	1.6	CalDon_85	753	1078	-24	+	AluSz6	SINE/Alu	2	299	-13	590		590		1898	14.5	1.4	0	CalDon_22	482	499	-613	+	AluSp	SINE/Alu	29	52	-261	292		292
		1780	18.7	0.7	0.7	CalDon_86	174	469	-633	C	AluSx1	SINE/Alu	-16	296	1	591		591		282	22	2.6	11.5	CalDon_22	500	612	-500	+	Platy-1-1	Unspecified	1	104	0	293		293
		706	13.6	0	0	CalDon_86	500	602	-500	+	Platy-1-2a	Unspecified	2	104	0	592		592		1898	14.5	1.4	0	CalDon_22	613	788	-324	+	AluSp	SINE/Alu	53	302	-11	292		292
		834	9.3	0	0.9	CalDon_87	1	109	-993	C	AluSp	SINE/Alu	-182	131	24	593		593		261	22.1	2.5	2.5	CalDon_224	331	409	-692	C	L1P4	LINE/L1	-390	5771	5693	309		309
		1757	19.5	1.4	0.3	CalDon_87	121	435	-667	+	AluJo	SINE/Alu	1	302	-10	594		594		820	8.8	0	0	CalDon_224	500	601	-500	C	Platy-1-3	Unspecified	0	104	3	311		311
		731	9.8	0	1	CalDon_87	500	602	-500	C	Platy-1-2a	Unspecified	0	104	3	595		595		316	30.3	4.4	4	CalDon_224	634	898	-203	C	L1P4	LINE/L1	-751	5395	5127	309		309
		1351	19.2	5.3	2.2	CalDon_88	1	303	-799	C	L1P4	LINE/L1	-1053	5093	4782	596		596		2353	11.3	3.4	0.1	CalDon_241	1	478	-623	C	L1P4	LINE/L1	-525	5641	5152	350		350
		708	10.8	0	1	CalDon_88	500	602	-500	+	Platy-1-2a	Unspecified	3	104	0	597		597		834	6.9	0	0	CalDon_241	500	601	-500	C	Platy-1-4a	Unspecified	0	104	3	352		352
		235	28.8	17.1	0	CalDon_88	506	616	-486	+	FLAM_C	SINE/Alu	8	137	-6	598	*	598		3155	13.1	2.2	0.2	CalDon_241	604	1101	0	C	L1P4	LINE/L1	-984	5162	4655	350		350
		846	5.8	0	0	CalDon_89	500	602	-500	C	Platy-1-2a	Unspecified	0	104	2	599	*	599		2007	13.8	6.1	1.6	CalDon_249	188	499	-602	+	AluSz	SINE/Alu	1	361	-87	371		371
		1845	15.5	1.6	5.9	CalDon_89	524	917	-185	C	AluSq2	SINE/Alu	-58	390	1	600		600		803	7.8	0	0	CalDon_249	500	601	-500	+	Platy-1-4a	Unspecified	3	104	0	372		372
		471	33.4	6	0.9	CalDon_9	86	387	-709	+	L1M1	LINE/L1	4720	5036	-1110	601		601		2007	13.8	6.1	1.6	CalDon_249	602	619	-482	+	AluSz	SINE/Alu	362	384	-64	371		371
		2164	15.6	4.5	1.5	CalDon_9	507	913	-183	+	AluSc	SINE/Alu	1	448	0	602		602		896	16.5	3.5	9.4	CalDon_251	327	499	-606	C	AluSp	SINE/Alu	-52	396	40	379		379
		1129	16.7	0	1.6	CalDon_90	1	187	-915	C	AluSp	SINE/Alu	-8	305	122	603		603		838	7.5	0	0	CalDon_251	500	605	-500	C	Platy-1-5	Unspecified	0	108	3	380		380
		2145	13.9	3.3	1.1	CalDon_90	188	499	-603	+	AluSc	SINE/Alu	1	366	-82	604		604		896	16.5	3.5	9.4	CalDon_251	606	622	-483	C	AluSp	SINE/Alu	-52	39	1	379		379
		870	5.8	0	0	CalDon_90	500	602	-500	+	Platy-1-2a	Unspecified	2	104	0	605		605		2188	15.8	5.3	3.3	CalDon_268	485	499	-603	C	AluSp	SINE/Alu	0	448	435	427		427
		2145	13.9	3.3	1.1	CalDon_90	603	621	-481	+	AluSc	SINE/Alu	367	390	-58	604		604		766	9.7	1	0	CalDon_268	500	602	-500	C	Platy-1-2a	Unspecified	0	104	1	428		428
		723	28.7	10.2	1.9	CalDon_90	795	1089	-13	C	L1MA2	LINE/L1	-291	6013	5695	606		606		2188	15.8	5.3	3.3	CalDon_268	603	1042	-60	C	AluSp	SINE/Alu	0	434	1	427		427
		765	9.8	0	0	CalDon_91	500	601	-500	C	Platy-1-2a	Unspecified	0	104	3	607		607		1980	14.4	4.5	1.7	CalDon_29	1	499	-602	+	AluSc	SINE/Alu	2	308	-140	447		447
		763	7.8	0	1	CalDon_92	500	602	-500	+	Platy-1-2a	Unspecified	3	104	0	608		608		719	9.8	0	0	CalDon_29	500	601	-500	+	Platy-1-1	Unspecified	3	104	0	448		448
		291	20.1	18.6	2.9	CalDon_92	506	623	-479	+	FLAM_C	SINE/Alu	8	143	0	609	*	609		1980	14.4	4.5	1.7	CalDon_29	602	743	-358	+	AluSc	SINE/Alu	309	396	-52	447		447
		3023	12.4	5.7	0.2	CalDon_93	6	499	-602	+	L1PA14	LINE/L1	5310	5830	-331	610		610		2168	16.4	4.2	3.1	CalDon_49	367	499	-602	+	AluSp	SINE/Alu	1	133	-315	499		499
		847	6.9	0	0	CalDon_93	500	601	-500	+	Platy-1-2a	Unspecified	3	104	0	611		611		714	11.8	1	0	CalDon_49	500	601	-500	+	Platy-1-1	Unspecified	2	104	0	500		500
		297	20.1	17.5	4.4	CalDon_93	602	614	-487	+	FLAM_C	SINE/Alu	6	135	-8	612	*	612		2168	16.4	4.2	3.1	CalDon_49	602	914	-187	+	AluSp	SINE/Alu	134	448	0	499		499
		1223	16	9.5	0.4	CalDon_93	606	837	-264	+	L1PA15	LINE/L1	5814	6066	-99	613		613		1872	20.9	9.8	2.4	CalDon_62	178	499	-596	C	AluSx1	SINE/Alu	-58	390	199	532		532
		586	23.9	0	2.4	CalDon_94	370	508	-593	+	FAM	SINE/Alu	2	242	-70	614	*	614		740	10.4	0	0	CalDon_62	500	595	-500	C	Platy-1-2	Unspecified	0	104	9	533		533
		711	13.7	1	0	CalDon_94	500	601	-500	+	Platy-1-2a	Unspecified	2	104	0	615		615		1872	20.9	9.8	2.4	CalDon_62	596	927	-168	C	AluSx1	SINE/Alu	-58	198	1	532		532
		1830	18.9	2.3	0.8	CalDon_94	605	995	-106	+	AluSz6	SINE/Alu	1	395	-53	614		614		465	20.8	6.9	4.8	CalDon_73	391	499	-603	+	AluJr	SINE/Alu	5	298	-150	558		558
		721	11.8	0	3.9	CalDon_95	500	605	-500	+	Platy-1-2a	Unspecified	3	104	0	616		616		778	9.7	0	0	CalDon_73	500	602	-500	+	Platy-1-2a	Unspecified	2	104	0	559		559
		1192	14.1	0	0	CalDon_96	2	171	-931	C	AluSx	SINE/Alu	-142	170	1	617		617		465	20.8	6.9	4.8	CalDon_73	603	634	-468	+	AluJr	SINE/Alu	299	390	-58	558		558
		772	10.7	0	0	CalDon_96	500	602	-500	+	Platy-1-2a	Unspecified	2	104	0	618	*	618		2145	13.9	3.3	1.1	CalDon_90	188	499	-603	+	AluSc	SINE/Alu	1	366	-82	604		604
		1768	17.8	3.7	6.3	CalDon_96	508	953	-149	+	AluSx1	SINE/Alu	7	447	-1	619		619		870	5.8	0	0	CalDon_90	500	602	-500	+	Platy-1-2a	Unspecified	2	104	0	605		605
		1012	18.3	2.3	0	CalDon_97	1	175	-926	+	AluSg4	SINE/Alu	130	308	-2	620		620		2145	13.9	3.3	1.1	CalDon_90	603	621	-481	+	AluSc	SINE/Alu	367	390	-58	604		604
		646	15.7	0	0	CalDon_97	500	601	-500	C	Platy-1-1	Unspecified	0	104	3	621		621		586	23.9	0	2.4	CalDon_94	370	508	-593	+	FAM	SINE/Alu	2	242	-70	614	*	614
		722	10.8	0	1	CalDon_98	500	602	-500	+	Platy-1-2a	Unspecified	3	104	0	622		622		711	13.7	1	0	CalDon_94	500	601	-500	+	Platy-1-2a	Unspecified	2	104	0	615		615
		230	24.4	19.5	2.3	CalDon_98	506	618	-484	+	FLAM_C	SINE/Alu	8	139	-4	623	*	623		1830	18.9	2.3	0.8	CalDon_94	605	995	-106	+	AluSz6	SINE/Alu	1	395	-53	614		614
		647	31.2	4.6	5.1	CalDon_99	1	415	-685	+	L1M1	LINE/L1	4447	4859	-1287	624		624		647	31.2	4.6	5.1	CalDon_99	1	415	-685	+	L1M1	LINE/L1	4447	4859	-1287	624		624
		632	16	3	1	CalDon_99	500	600	-500	C	Platy-1-2a	Unspecified	0	104	2	625		625		632	16	3	1	CalDon_99	500	600	-500	C	Platy-1-2a	Unspecified	0	104	2	625		625
		277	35.9	0.8	0	CalDon_99	762	889	-211	+	L1M1	LINE/L1	4787	4915	-1231	624		624		277	35.9	0.8	0	CalDon_99	762	889	-211	+	L1M1	LINE/L1	4787	4915	-1231	624		624
[truncated: 21 more columns]

## Sheet: AloPal
																				Sort by no cell color on top, then by locus name; delete those with no color and count
		SW	perc	perc	perc	query	position	in	query		matching	repeat	position	in	repeat					SW	perc	perc	perc	query	position	in	query		matching	repeat	position	in	repeat
		score	div.	del.	ins.	sequence	begin	end	(left)	Strand	repeat	class/family	begin	end	(left)	ID		Duplicate ID		score	div.	del.	ins.	sequence	begin	end	(left)	Strand	repeat	class/family	begin	end	(left)	ID		Duplicate ID
		1704	15.1	0	1.2	AloPal_1	313	573	-519	C	AluSx	SINE/Alu	-3	309	52	1		1		2186	13.5	3.6	3.2	AloPal_101	184	499	-602	+	AluSc	SINE/Alu	1	282	-27	9		9			AloPal_101	1	Platy-1-2a	AloPal_101	FP	AluSc		Platy-1-2a	AloPal_101	FP	AluSc
		290	20.5	0	10.7	AloPal_1	500	592	-500	C	Platy-1-1	Unspecified	0	104	21	2	*	2		817	7.8	0	0	AloPal_101	500	601	-500	+	Platy-1-2a	Unspecified	3	104	0	10		10			AloPal_101	2	Platy-1-2a	AloPal_105	FP	AluSz		Platy-1-2a	AloPal_105	FP	AluSz
		1041	14.7	2.3	0.1	AloPal_1	572	737	-355	C	AluSx	SINE/Alu	-13	299	9	3		3		2186	13.5	3.6	3.2	AloPal_101	602	619	-482	+	AluSc	SINE/Alu	283	299	-10	9		9			AloPal_101	3	Platy-1-2a	AloPal_106	FP	L1PA14		Platy-1-2a	AloPal_111	FP	AluSc5
		1390	19.8	0.4	1.2	AloPal_10	328	573	-529	C	AluJb	SINE/Alu	-16	296	53	4		4		1111	14.8	5.5	1.4	AloPal_105	364	499	-603	+	AluSz	SINE/Alu	1	158	-154	19		19			AloPal_105	4	Platy-1-2a	AloPal_111	FP	AluSc5		Platy-1-2b	AloPal_154	FP	AluSz
		291	17.8	1	18.2	AloPal_10	500	602	-500	C	Platy-1-1	Unspecified	0	104	17	5	*	5		720	9.7	0	0	AloPal_105	500	602	-500	+	Platy-1-2a	Unspecified	2	104	0	20		20			AloPal_105	5	Platy-1-2a	AloPal_115	FP	L1M1		Platy-1-2b	AloPal_164	FP	AluSp
		596	20.2	0	1	AloPal_100	500	604	-500	+	Platy-1-2a	Unspecified	1	104	0	6		6		1111	14.8	5.5	1.4	AloPal_105	603	626	-476	+	AluSz	SINE/Alu	159	188	-124	19		19			AloPal_105	6	Platy-1-2a	AloPal_125	MV	AluTa10		Platy-1-1	AloPal_17	FP	AluSp
		281	24.1	16.8	2.2	AloPal_100	507	625	-479	+	FLAM_C	SINE/Alu	8	143	0	7	*	7		1209	15.4	10.4	0	AloPal_106	274	494	-607	C	L1PA14	LINE/L1	-106	6057	5814	23		23			AloPal_106	7	Platy-1-2a	AloPal_130	MV	AluTa10		Platy-1-3	AloPal_192	FP	AluSc8
		1159	13.3	0	0	AloPal_101	1	165	-936	C	AluSp	SINE/Alu	-12	301	137	8		8		802	5.9	1	0	AloPal_106	500	601	-500	C	Platy-1-2a	Unspecified	0	104	2	25		25			AloPal_106	8	Platy-1-2b	AloPal_154	FP	AluSz		Platy-1-3	AloPal_193	FP	AluSx3
		2186	13.5	3.6	3.2	AloPal_101	184	499	-602	+	AluSc	SINE/Alu	1	282	-27	9		9		3189	12.6	0.8	0.2	AloPal_106	602	1088	-13	C	L1PA14	LINE/L1	-332	5829	5340	23		23			AloPal_106	9	Platy-1-2b	AloPal_164	FP	AluSp		Platy-1-3	AloPal_201	FP	AluSp
		817	7.8	0	0	AloPal_101	500	601	-500	+	Platy-1-2a	Unspecified	3	104	0	10		10		1803	10.6	0.4	0.4	AloPal_111	226	480	-605	C	AluSc5	SINE/Alu	-1	308	54	41		41			AloPal_111	10	Platy-1-2b	AloPal_167	LS	L1P3		Platy-1-1	AloPal_21	FP	AluSq2
		2186	13.5	3.6	3.2	AloPal_101	602	619	-482	+	AluSc	SINE/Alu	283	299	-10	9		9		496	10.5	18.6	0	AloPal_111	500	585	-500	C	Platy-1-2a	Unspecified	0	104	3	43		43			AloPal_111	11	Platy-1-1	AloPal_17	FP	AluSp		Platy-1-4a	AloPal_228	FP	AluJb
		844	27.6	8.7	1.9	AloPal_101	786	1084	-17	C	L1MA2	LINE/L1	-291	6013	5695	11		11		256	3.5	0	0	AloPal_111	881	909	-176	C	AluSc5	SINE/Alu	-272	37	9	41		41			AloPal_111	12	Platy-1-3	AloPal_186	FP	L1P4		Platy-1-4a	AloPal_231	FP	AluSq
		856	5.8	0	0	AloPal_102	500	602	-500	+	Platy-1-2a	Unspecified	2	104	0	12		12		295	5.4	0	0	AloPal_111	912	948	-137	C	AluSc5	SINE/Alu	-272	37	1	41		41			AloPal_111	13	Platy-1-3	AloPal_192	FP	AluSc8		Platy-1-1	AloPal_35	FP	AluSp
		1792	17.9	3.9	3.6	AloPal_103	169	596	-508	C	AluSx1	SINE/Alu	0	312	3	13		13		236	34	4.7	3.4	AloPal_115	25	495	-608	C	L1M1	LINE/L1	-4708	2857	2381	53	*	53			AloPal_115	14	Platy-1-3	AloPal_193	FP	AluSx3		Platy-1-5	AloPal_350	FP	AluSq4
		745	10.7	0	1.9	AloPal_103	500	604	-500	C	Platy-1-2a	Unspecified	0	104	2	14	*	14		880	4.8	0	0	AloPal_115	500	603	-500	C	Platy-1-2a	Unspecified	0	104	1	55		55			AloPal_115	15	Platy-1-3	AloPal_196	FP	L1M1		Platy-1-5	AloPal_358	FP	AluSp
		1218	12.3	0	0.6	AloPal_103	932	1102	-2	+	AluSz	SINE/Alu	1	170	-142	15		15		273	28	0.8	0.8	AloPal_115	614	739	-364	C	L1M1	LINE/L1	-5174	2391	2266	53		53			AloPal_115	16	Platy-1-3	AloPal_197	MV	AluSz		Platy-1-1	AloPal_36	FP	AluSx4
		1976	14.8	0.7	0	AloPal_104	1	290	-812	+	AluSx	SINE/Alu	16	307	-5	16		16		2528	12.7	4.8	2.3	AloPal_125	1	314	-604	C	AluTa10	SINE/Alu	-52	396	194	81		81			AloPal_125	17	Platy-1-3	AloPal_201	FP	AluSp		Platy-1-1	AloPal_37	FP	AluSq
		247	23.3	19.1	3	AloPal_104	482	596	-506	C	FLAM_C	SINE/Alu	-3	140	8	17	*	17		743	10.7	0	1	AloPal_125	315	418	-500	C	Platy-1-2a	Unspecified	0	104	2	82		82			AloPal_125	18	Platy-1-1	AloPal_21	FP	AluSq2		Platy-1-1	AloPal_47	FP	AluSg7
		836	7.8	0	0	AloPal_104	500	602	-500	C	Platy-1-2a	Unspecified	0	104	2	18		18		2528	12.7	4.8	2.3	AloPal_125	419	716	-202	C	AluTa10	SINE/Alu	-52	193	1	81		81			AloPal_125	19	Platy-1-4a	AloPal_228	FP	AluJb		Platy-1-1	AloPal_52	FP	AluJr
		1111	14.8	5.5	1.4	AloPal_105	364	499	-603	+	AluSz	SINE/Alu	1	158	-154	19		19		1769	11.4	2.7	6	AloPal_130	1	244	-604	C	AluTa10	SINE/Alu	-52	396	57	92		92			AloPal_130	20	Platy-1-4a	AloPal_231	FP	AluSq		Platy-1-1	AloPal_55	FP	AluSp
		720	9.7	0	0	AloPal_105	500	602	-500	+	Platy-1-2a	Unspecified	2	104	0	20		20		842	5.8	0	1	AloPal_130	245	348	-500	C	Platy-1-2a	Unspecified	0	104	2	93		93			AloPal_130	21	Platy-1-4a	AloPal_243	LS	L1M1		Platy-1-1	AloPal_56	FP	AluSp
		1111	14.8	5.5	1.4	AloPal_105	603	626	-476	+	AluSz	SINE/Alu	159	188	-124	19		19		1769	11.4	2.7	6	AloPal_130	349	386	-462	C	AluTa10	SINE/Alu	-52	56	2	92		92			AloPal_130	22	Platy-1-4a	AloPal_285	LS	AluJb		Platy-1-2a	AloPal_81	FP	AluSz6 / FAM
		287	20.5	4.5	5.8	AloPal_105	614	701	-401	+	AluJo	SINE/Alu	82	168	-144	21	*	21		1678	18	5.8	2.6	AloPal_154	343	499	-598	+	AluSz	SINE/Alu	1	86	-362	154		154			AloPal_154	23	Platy-1-4a	AloPal_290	MV	AluY		Platy-1-2a	AloPal_89	FP	AluSp
		1916	3.1	0	1.8	AloPal_105	802	1033	-69	C	AluTa10	SINE/Alu	-59	228	1	22		22		682	11.2	3.1	0	AloPal_154	500	597	-500	+	Platy-1-2b	Unspecified	4	104	0	155		155			AloPal_154	24	Platy-1-4a	AloPal_317	MV	AluSq2		Platy-1-4a	AloPal_285	LS	AluJb
		1209	15.4	10.4	0	AloPal_106	274	494	-607	C	L1PA14	LINE/L1	-106	6057	5814	23		23		1678	18	5.8	2.6	AloPal_154	598	1097	0	+	AluSz	SINE/Alu	87	362	-86	154		154			AloPal_154	25	Platy-1-4a	AloPal_320	LS	AluSx4		Platy-1-4a	AloPal_320	LS	AluSx4
		251	23.5	18.3	4.4	AloPal_106	486	499	-602	C	FLAM_C	SINE/Alu	-7	136	5	24	*	24		2117	19	5	4.4	AloPal_164	334	499	-601	+	AluSp	SINE/Alu	1	145	-303	182		182			AloPal_164	26	Platy-1-4a	AloPal_323	LS	AluSx3		Platy-1-4a	AloPal_323	LS	AluSx3
		802	5.9	1	0	AloPal_106	500	601	-500	C	Platy-1-2a	Unspecified	0	104	2	25		25		783	9.9	0	0	AloPal_164	500	600	-500	+	Platy-1-2b	Unspecified	3	103	-1	183		183			AloPal_164	27	Platy-1-5	AloPal_341	poly	AluSc		Platy-1-2a	AloPal_125	MV	AluTa10
		3189	12.6	0.8	0.2	AloPal_106	602	1088	-13	C	L1PA14	LINE/L1	-332	5829	5340	23		23		2117	19	5	4.4	AloPal_164	601	944	-156	+	AluSp	SINE/Alu	146	447	-1	182		182			AloPal_164	28	Platy-1-5	AloPal_342	poly	FLAM_C		Platy-1-2a	AloPal_130	MV	AluTa10
		842	7.8	0	0	AloPal_107	500	602	-500	+	Platy-1-2a	Unspecified	2	104	0	26		26		2573	19.6	0.2	0.2	AloPal_167	1	502	-597	C	L1P3	LINE/L1	-4389	2094	1593	190		190			AloPal_167	29	Platy-1-1	AloPal_35	FP	AluSp		Platy-1-3	AloPal_197	MV	AluSz
		643	12.2	16.8	0	AloPal_107	700	806	-296	C	AluJb	SINE/Alu	-187	125	1	27		27		760	9	3	0	AloPal_167	500	599	-500	C	Platy-1-2b	Unspecified	0	104	2	192		192			AloPal_167	30	Platy-1-5	AloPal_350	FP	AluSq4		Platy-1-4a	AloPal_290	MV	AluY
		2051	14.1	3.8	3.4	AloPal_108	1	509	-592	C	AluSz6	SINE/Alu	-52	396	1	28		28		3062	13.9	2.8	0.2	AloPal_167	601	1099	0	C	L1P3	LINE/L1	-4833	1628	1117	190		190			AloPal_167	31	Platy-1-5	AloPal_358	FP	AluSp		Platy-1-4a	AloPal_317	MV	AluSq2
		738	10.9	0	1	AloPal_108	500	601	-500	+	Platy-1-2a	Unspecified	3	103	-1	29	*	29		1935	16.5	4.4	4.4	AloPal_17	390	499	-602	+	AluSp	SINE/Alu	1	86	-362	196		196			AloPal_17	32	Platy-1-5	AloPal_359	poly	AluSx1		Platy-1-5	AloPal_341	poly	AluSc
		292	24.7	16	1.5	AloPal_108	505	623	-478	+	FLAM_C	SINE/Alu	8	143	0	30	*	30		658	15.7	0	0	AloPal_17	500	601	-500	+	Platy-1-1	Unspecified	2	103	-1	197		197			AloPal_17	33	Platy-1-1	AloPal_36	FP	AluSx4		Platy-1-5	AloPal_342	poly	FLAM_C
		1210	18.7	1.6	2.9	AloPal_108	625	872	-229	+	AluJr	SINE/Alu	68	312	0	31		31		1935	16.5	4.4	4.4	AloPal_17	602	993	-108	+	AluSp	SINE/Alu	87	396	-52	196		196			AloPal_17	34	Platy-1-1	AloPal_37	FP	AluSq		Platy-1-5	AloPal_359	poly	AluSx1
		855	6.4	0	0.9	AloPal_109	1	111	-974	+	AluSp	SINE/Alu	189	298	-15	32	*	32		308	29.5	5	4.6	AloPal_186	204	468	-634	+	L1P4	LINE/L1	5127	5395	-751	241		241			AloPal_186	35	Platy-1-1	AloPal_47	FP	AluSg7		Platy-1-2a	AloPal_106	FP	L1PA14
		893	8.6	0	0	AloPal_109	107	223	-862	C	AluSq10	SINE/Alu	-196	117	1	33		33		858	6.8	0	0	AloPal_186	500	602	-500	+	Platy-1-3	Unspecified	2	104	0	242		242			AloPal_186	36	Platy-1-1	AloPal_52	FP	AluJr		Platy-1-2a	AloPal_115	FP	L1M1
		523	7	22.1	1	AloPal_109	500	585	-500	C	Platy-1-3	Unspecified	0	104	1	34		34		273	20.8	2.5	2.5	AloPal_186	697	775	-327	+	L1P4	LINE/L1	5693	5771	-390	241		241			AloPal_186	37	Platy-1-1	AloPal_55	FP	AluSp		Platy-1-3	AloPal_186	FP	L1P4
		618	23.9	1.4	0	AloPal_109	942	1083	-2	C	L1PA7	LINE/L1	-3	6151	6008	35		35		1999	14.2	3.8	2.2	AloPal_192	1	499	-601	C	AluSc8	SINE/Alu	-48	400	138	255		255			AloPal_192	38	Platy-1-1	AloPal_56	FP	AluSp		Platy-1-3	AloPal_196	FP	L1M1
		757	8.8	1	0	AloPal_11	500	601	-500	+	Platy-1-1	Unspecified	2	104	0	36		36		652	14.8	0	0	AloPal_192	500	600	-500	C	Platy-1-3	Unspecified	0	104	4	256		256			AloPal_192	39	Platy-1-2a	AloPal_81	FP	AluSz6 / FAM		Platy-1-2a	AloPal_86	FP	L1M1
		322	16.4	11	2.6	AloPal_11	506	614	-487	+	FLAM_A	SINE/Alu	8	135	-177	37	*	37		1999	14.2	3.8	2.2	AloPal_192	601	860	-240	C	AluSc8	SINE/Alu	-48	137	1	255		255			AloPal_192	40	Platy-1-2a	AloPal_86	FP	L1M1		Platy-1-2b	AloPal_167	LS	L1P3
		2452	8.1	6.1	2.9	AloPal_110	172	595	-503	C	AluTa10	SINE/Alu	0	320	1	38		38		2263	15.9	2.7	3.6	AloPal_193	1	499	-602	+	AluSx3	SINE/Alu	1	224	-224	259		259			AloPal_193	41	Platy-1-2a	AloPal_89	FP	AluSp		Platy-1-4a	AloPal_243	LS	L1M1
		793	7.1	0	0	AloPal_110	500	598	-500	C	Platy-1-2a	Unspecified	0	104	6	39	*	39		803	4.9	2	0	AloPal_193	500	601	-500	+	Platy-1-3	Unspecified	1	104	0	260		260			AloPal_193		Platy-1-1	AloPal_1	LS
		1917	16.2	0.7	1.1	AloPal_110	654	977	-121	+	AluJb	SINE/Alu	1	308	-4	40		40		2263	15.9	2.7	3.6	AloPal_193	602	1101	0	+	AluSx3	SINE/Alu	225	448	0	259		259			AloPal_193		Platy-1-1	AloPal_10	FP
		1803	10.6	0.4	0.4	AloPal_111	226	480	-605	C	AluSc5	SINE/Alu	-1	308	54	41		41		2148	19.2	2.4	0	AloPal_196	2	496	-607	+	L1M1	LINE/L1	2937	3443	-2703	268		268			AloPal_196		Platy-1-2a	AloPal_100	FP
		275	22.7	3	0	AloPal_111	488	553	-532	C	FLAM_A	SINE/Alu	-10	132	65	42	*	42		695	11.9	0	3	AloPal_196	500	603	-500	+	Platy-1-3	Unspecified	4	104	0	269		269			AloPal_196		Platy-1-2a	AloPal_102	FP
		496	10.5	18.6	0	AloPal_111	500	585	-500	C	Platy-1-2a	Unspecified	0	104	3	43		43		1736	14.5	4.2	7.9	AloPal_196	604	1006	-97	+	L1M1	LINE/L1	3426	3814	-2332	268		268			AloPal_196		Platy-1-2a	AloPal_103	FP
		1723	15.2	2.8	2.8	AloPal_111	588	878	-207	C	AluSc5	SINE/Alu	-10	299	9	44		44		1821	15.8	10.1	1.1	AloPal_197	482	499	-592	C	AluSz	SINE/Alu	-55	393	371	271		271			AloPal_197		Platy-1-2a	AloPal_104	FP
		256	3.5	0	0	AloPal_111	881	909	-176	C	AluSc5	SINE/Alu	-272	37	9	41		41		609	9.8	9.8	0	AloPal_197	500	591	-500	C	Platy-1-3	Unspecified	0	104	4	272		272			AloPal_197		Platy-1-2a	AloPal_107	FP
		295	5.4	0	0	AloPal_111	912	948	-137	C	AluSc5	SINE/Alu	-272	37	1	41		41		1821	15.8	10.1	1.1	AloPal_197	592	872	-219	C	AluSz	SINE/Alu	-55	370	2	271		271			AloPal_197		Platy-1-2a	AloPal_108	LS
		855	6.7	0	0	AloPal_112	500	603	-500	C	Platy-1-2a	Unspecified	0	104	1	45	*	45		2196	17.9	6.1	3.1	AloPal_201	176	499	-603	+	AluSp	SINE/Alu	1	179	-269	286		286			AloPal_201		Platy-1-2a	AloPal_109	FP
		2137	14.1	0.9	1.4	AloPal_112	524	913	-190	C	AluSq2	SINE/Alu	-58	390	1	46		46		846	6.8	0	0	AloPal_201	500	602	-500	+	Platy-1-3	Unspecified	2	104	0	287		287			AloPal_201		Platy-1-1	AloPal_11	FP
		255	22.1	14	2.9	AloPal_113	490	582	-520	C	FLAM_A	SINE/Alu	-10	132	30	47	*	47		2196	17.9	6.1	3.1	AloPal_201	603	1088	-14	+	AluSp	SINE/Alu	180	448	0	286		286			AloPal_201		Platy-1-2a	AloPal_110	MV
		697	13.6	0	0	AloPal_113	500	602	-500	C	Platy-1-2a	Unspecified	0	104	2	48		48		2090	18.8	4.8	5.1	AloPal_21	10	499	-597	C	AluSq2	SINE/Alu	-52	396	111	289		289			AloPal_21		Platy-1-2a	AloPal_112	FP
		326	19.3	0	0	AloPal_114	15	71	-1031	+	AluJr4	SINE/Alu	242	298	-14	49		49		338	21.6	0	14.1	AloPal_21	500	596	-500	C	Platy-1-1	Unspecified	0	104	20	290		290			AloPal_21		Platy-1-2a	AloPal_113	FP
		675	13.6	0	0	AloPal_114	500	602	-500	+	Platy-1-2a	Unspecified	2	104	0	50		50		2090	18.8	4.8	5.1	AloPal_21	597	783	-313	C	AluSq2	SINE/Alu	-52	110	1	289		289			AloPal_21		Platy-1-2a	AloPal_114	FP
		257	21.9	1.4	1.4	AloPal_114	546	619	-483	+	FLAM_C	SINE/Alu	67	140	-3	51	*	51		1203	22.4	8.7	2.6	AloPal_228	1	14	-603	C	AluJb	SINE/Alu	-64	384	367	320		320			AloPal_228		Platy-1-2a	AloPal_116	LS
		523	14.7	7.8	0	AloPal_114	1001	1102	0	C	L1PA16	LINE/L1	-8	6158	6049	52		52		757	9.8	0	1	AloPal_228	15	117	-500	C	Platy-1-4a	Unspecified	0	104	3	321		321			AloPal_228		Platy-1-2a	AloPal_117	FP
		236	34	4.7	3.4	AloPal_115	25	495	-608	C	L1M1	LINE/L1	-4708	2857	2381	53	*	53		1203	22.4	8.7	2.6	AloPal_228	118	383	-234	C	AluJb	SINE/Alu	-64	366	8	320		320			AloPal_228		Platy-1-2a	AloPal_118	FP
		326	16.3	20.4	3.2	AloPal_115	485	592	-511	C	FLAM_C	SINE/Alu	-6	137	12	54	*	54		2021	13.7	7.7	1.1	AloPal_231	479	499	-600	C	AluSq	SINE/Alu	-64	384	360	331		331			AloPal_231		Platy-1-2a	AloPal_119	FP
		880	4.8	0	0	AloPal_115	500	603	-500	C	Platy-1-2a	Unspecified	0	104	1	55		55		830	4	3	0	AloPal_231	500	599	-500	C	Platy-1-4a	Unspecified	0	104	2	332		332			AloPal_231		Platy-1-1	AloPal_12	FP
		273	28	0.8	0.8	AloPal_115	614	739	-364	C	L1M1	LINE/L1	-5174	2391	2266	53		53		2021	13.7	7.7	1.1	AloPal_231	600	887	-212	C	AluSq	SINE/Alu	-64	359	4	331		331			AloPal_231		Platy-1-2a	AloPal_120	FP
		281	18.8	20.9	3.1	AloPal_116	488	597	-506	C	FLAM_C	SINE/Alu	-7	136	8	56	*	56		317	31.4	8.3	2.8	AloPal_243	89	497	-605	+	L1M1	LINE/L1	2129	2559	-3587	357		357			AloPal_243		Platy-1-2a	AloPal_121	FP
		778	8.7	0	1	AloPal_116	500	603	-500	C	Platy-1-2a	Unspecified	0	104	2	57		57		721	12.7	0	1	AloPal_243	500	602	-500	+	Platy-1-4a	Unspecified	2	103	-1	358		358			AloPal_243		Platy-1-2a	AloPal_122	FP
		657	30.9	4.3	1.9	AloPal_117	24	480	-623	+	L1M1	LINE/L1	4577	5046	-1100	58		58		547	28.6	5.9	1.9	AloPal_243	746	1101	-1	+	L1M1	LINE/L1	2638	3007	-3139	357		357			AloPal_243		Platy-1-2a	AloPal_123	FP
		805	6.8	0	1	AloPal_117	500	603	-500	C	Platy-1-2a	Unspecified	0	104	2	59		59		1096	22.3	8.2	3.5	AloPal_285	285	499	-603	+	AluJb	SINE/Alu	5	345	-103	481		481			AloPal_285		Platy-1-2a	AloPal_124	FP
		2153	9.9	0	3	AloPal_117	724	1034	-69	+	AluSx1	SINE/Alu	1	302	-10	60		60		710	10.8	0	1	AloPal_285	500	602	-500	+	Platy-1-4a	Unspecified	2	103	-1	482		482			AloPal_285		Platy-1-2a	AloPal_126	FP
		813	10.7	0	0	AloPal_118	500	602	-500	+	Platy-1-2a	Unspecified	2	104	0	61		61		1096	22.3	8.2	3.5	AloPal_285	603	630	-472	+	AluJb	SINE/Alu	346	392	-56	481		481			AloPal_285		Platy-1-2a	AloPal_127	FP
		309	26.1	18.1	0.7	AloPal_118	506	621	-481	+	AluJr	SINE/Alu	8	143	-169	62	*	62		1754	16.4	4.4	3.7	AloPal_290	324	499	-594	C	AluY	SINE/Alu	0	448	324	503		503			AloPal_290		Platy-1-2a	AloPal_128	FP
		628	14.6	0	1.9	AloPal_119	500	604	-500	C	Platy-1-2a	Unspecified	0	104	2	63		63		823	4.3	0	0	AloPal_290	500	593	-500	C	Platy-1-4a	Unspecified	0	104	11	504		504			AloPal_290		Platy-1-2a	AloPal_129	FP
		1781	18.5	1.3	0.7	AloPal_119	635	939	-165	+	AluJb	SINE/Alu	1	307	-5	64		64		1754	16.4	4.4	3.7	AloPal_290	594	1042	-51	C	AluY	SINE/Alu	0	323	2	503		503			AloPal_290		Platy-1-1	AloPal_13	FP
		774	11.7	0	0	AloPal_12	500	602	-500	+	Platy-1-1	Unspecified	2	104	0	65		65		941	18.6	7.7	5	AloPal_317	325	499	-604	+	AluSq2	SINE/Alu	1	284	-164	571		571			AloPal_317		Platy-1-2a	AloPal_131	FP
		234	21.9	9.2	1.4	AloPal_12	545	609	-493	+	AluSx3	SINE/Alu	64	133	-178	66	*	66		730	9.8	0	2	AloPal_317	500	603	-500	+	Platy-1-4a	Unspecified	3	104	0	572		572			AloPal_317		Platy-1-2a	AloPal_132	FP
		1751	5.6	2.1	0.5	AloPal_120	105	332	-771	C	AluTa7	SINE/Alu	-87	361	1	67		67		941	18.6	7.7	5	AloPal_317	604	643	-460	+	AluSq2	SINE/Alu	285	352	-96	571		571			AloPal_317		Platy-1-2a	AloPal_133	FP
		760	10.8	0	2	AloPal_120	500	603	-500	C	Platy-1-2a	Unspecified	0	104	3	68		68		2003	18.6	2.2	4.7	AloPal_320	3	82	-603	+	AluSx4	SINE/Alu	1	75	-373	581		581			AloPal_320		Platy-1-2b	AloPal_134	FP
		259	26.5	21.2	0.7	AloPal_121	478	595	-506	C	AluJr	SINE/Alu	-163	149	8	69	*	69		757	9.8	0	1	AloPal_320	83	185	-500	+	Platy-1-4a	Unspecified	3	104	0	582		582			AloPal_320		Platy-1-2b	AloPal_135	FP
		841	4.9	1	0	AloPal_121	500	601	-500	C	Platy-1-2a	Unspecified	0	104	2	70		70		2003	18.6	2.2	4.7	AloPal_320	186	511	-174	+	AluSx4	SINE/Alu	76	386	-62	581		581			AloPal_320		Platy-1-2b	AloPal_136	FP
		1743	19	1.9	1.1	AloPal_122	6	324	-776	+	AluJb	SINE/Alu	1	299	-13	71		71		1312	16.5	11.6	8.3	AloPal_323	210	233	-604	C	AluSx3	SINE/Alu	-58	390	362	589		589			AloPal_323		Platy-1-2b	AloPal_137	FP
		245	28.7	4	1.3	AloPal_122	318	469	-631	+	L1P4	LINE/L1	2277	2432	-3714	72	*	72		734	9.7	0	1	AloPal_323	234	337	-500	C	Platy-1-4a	Unspecified	0	104	2	590		590			AloPal_323		Platy-1-2b	AloPal_138	FP
		682	13	1	1	AloPal_122	500	600	-500	+	Platy-1-2a	Unspecified	4	104	0	73		73		1312	16.5	11.6	8.3	AloPal_323	338	627	-210	C	AluSx3	SINE/Alu	-58	361	1	589		589			AloPal_323		Platy-1-2b	AloPal_139	FP
		1848	19.4	3.7	1.3	AloPal_122	635	1063	-37	C	AluJb	SINE/Alu	0	448	1	74		74		2172	10.4	4.9	1.3	AloPal_341	480	499	-608	C	AluSc	SINE/Alu	-95	353	332	617		617			AloPal_341		Platy-1-1	AloPal_14	FP
		1669	15	1.6	3.4	AloPal_123	1	278	-825	C	AluSz	SINE/Alu	-13	300	2	75		75		762	11.1	0	0	AloPal_341	500	607	-500	C	Platy-1-5	Unspecified	0	108	1	618		618			AloPal_341		Platy-1-2b	AloPal_140	FP
		269	14.8	21	7.1	AloPal_123	482	499	-604	C	FLAM_C	SINE/Alu	-1	142	5	76		76		2172	10.4	4.9	1.3	AloPal_341	608	892	-215	C	AluSc	SINE/Alu	-95	331	1	617		617			AloPal_341		Platy-1-2b	AloPal_141	FP
		730	9.7	0	1	AloPal_123	500	603	-500	C	Platy-1-2a	Unspecified	0	104	2	77		77		314	24.6	13.8	2.2	AloPal_342	467	499	-608	+	FLAM_C	SINE/Alu	5	87	-56	621		621			AloPal_342		Platy-1-2b	AloPal_142	FP
		861	9.4	2.3	1.5	AloPal_124	273	401	-698	+	AluSg	SINE/Alu	1	130	-180	78		78		870	8.3	0	0	AloPal_342	500	607	-500	+	Platy-1-5	Unspecified	1	108	0	622		622			AloPal_342		Platy-1-2b	AloPal_143	FP
		652	14	3	0	AloPal_124	500	599	-500	+	Platy-1-2a	Unspecified	2	104	0	79		79		314	24.6	13.8	2.2	AloPal_342	608	627	-480	+	FLAM_C	SINE/Alu	88	143	0	621		621			AloPal_342		Platy-1-2b	AloPal_144	FP
		2014	14.8	0.1	0.3	AloPal_124	655	966	-133	+	AluSc	SINE/Alu	1	298	-11	80		80		2089	17	4.2	3	AloPal_35	185	499	-602	C	AluSp	SINE/Alu	-74	374	109	646		646			AloPal_35		Platy-1-2b	AloPal_145	FP
		2528	12.7	4.8	2.3	AloPal_125	1	314	-604	C	AluTa10	SINE/Alu	-52	396	194	81		81		721	11.8	1	0	AloPal_35	500	601	-500	C	Platy-1-1	Unspecified	0	104	2	647		647			AloPal_35		Platy-1-2b	AloPal_146	FP
		743	10.7	0	1	AloPal_125	315	418	-500	C	Platy-1-2a	Unspecified	0	104	2	82		82		2089	17	4.2	3	AloPal_35	602	728	-373	C	AluSp	SINE/Alu	-74	108	1	646		646			AloPal_35		Platy-1-2b	AloPal_147	FP
		2528	12.7	4.8	2.3	AloPal_125	419	716	-202	C	AluTa10	SINE/Alu	-52	193	1	81		81		326	17.2	13.3	2.7	AloPal_350	488	499	-603	C	AluSq4	SINE/Alu	-58	390	365	648		648			AloPal_350		Platy-1-2b	AloPal_148	FP
		665	13.4	0	7.6	AloPal_126	500	612	-500	+	Platy-1-5	Unspecified	4	108	0	83		83		768	10.7	0	0	AloPal_350	500	602	-500	C	Platy-1-2a	Unspecified	0	104	2	649		649			AloPal_350		Platy-1-2b	AloPal_149	FP
		782	6.9	0	0	AloPal_127	500	600	-500	+	Platy-1-2a	Unspecified	2	102	-2	84		84		326	17.2	13.3	2.7	AloPal_350	603	653	-449	C	AluSq4	SINE/Alu	-58	364	245	648		648			AloPal_350		Platy-1-1	AloPal_15	FP
		743	11.7	0	0	AloPal_128	500	602	-500	+	Platy-1-2a	Unspecified	2	104	0	85		85		2098	16.8	5.9	2.5	AloPal_358	482	499	-603	C	AluSp	SINE/Alu	-64	384	371	671		671			AloPal_358		Platy-1-2b	AloPal_150	FP
		258	24.4	18.4	2.4	AloPal_128	507	615	-487	+	FLAM_C	SINE/Alu	9	134	-9	86	*	86		799	8.7	0	0	AloPal_358	500	602	-500	C	Platy-1-4a	Unspecified	0	104	2	672		672			AloPal_358		Platy-1-2b	AloPal_151	FP
		348	18.6	18.6	4.7	AloPal_129	483	595	-503	C	FLAM_C	SINE/Alu	-7	136	9	87	*	87		2098	16.8	5.9	2.5	AloPal_358	603	1055	-47	C	AluSp	SINE/Alu	-64	370	1	671		671			AloPal_358		Platy-1-2b	AloPal_152	FP
		768	9.1	0	0	AloPal_129	500	598	-500	C	Platy-1-2a	Unspecified	0	104	6	88		88		1940	19.6	2.9	3.4	AloPal_359	183	499	-608	+	AluSx1	SINE/Alu	1	369	-79	673		673			AloPal_359		Platy-1-2b	AloPal_153	FP
		700	11.7	0	1	AloPal_13	500	603	-500	+	Platy-1-1	Unspecified	2	104	0	89	*	89		807	10.2	0	0	AloPal_359	500	607	-500	+	Platy-1-5	Unspecified	1	108	0	674		674			AloPal_359		Platy-1-2b	AloPal_155	FP
		2082	16.5	2.9	2.7	AloPal_13	503	936	-167	+	AluSg7	SINE/Alu	1	448	0	90		90		1940	19.6	2.9	3.4	AloPal_359	608	629	-478	+	AluSx1	SINE/Alu	370	396	-52	673		673			AloPal_359		Platy-1-2b	AloPal_156	FP
		236	25.4	0	0	AloPal_13	1044	1098	-5	C	L1MA3	LINE/L1	-94	6211	6157	91		91		1738	15.9	6.3	0.2	AloPal_36	481	499	-604	+	AluSx4	SINE/Alu	15	50	-398	675		675			AloPal_36		Platy-1-2b	AloPal_157	FP
		1769	11.4	2.7	6	AloPal_130	1	244	-604	C	AluTa10	SINE/Alu	-52	396	57	92		92		345	26.7	2.9	2.9	AloPal_36	500	603	-500	+	Platy-1-1	Unspecified	1	104	0	676		676			AloPal_36		Platy-1-2b	AloPal_158	MV
		842	5.8	0	1	AloPal_130	245	348	-500	C	Platy-1-2a	Unspecified	0	104	2	93		93		1738	15.9	6.3	0.2	AloPal_36	604	777	-326	+	AluSx4	SINE/Alu	51	401	-47	675		675			AloPal_36		Platy-1-2b	AloPal_159	FP
		1769	11.4	2.7	6	AloPal_130	349	386	-462	C	AluTa10	SINE/Alu	-52	56	2	92		92		1892	14.4	5.3	2.3	AloPal_37	1	499	-603	+	AluSq	SINE/Alu	1	391	-57	696		696			AloPal_37		Platy-1-1	AloPal_16	FP
		2436	4.8	0	0.4	AloPal_130	501	812	-36	+	AluTa10	SINE/Alu	1	287	0	94		94		801	6.8	0	0	AloPal_37	500	602	-500	+	Platy-1-1	Unspecified	2	104	0	697		697			AloPal_37		Platy-1-2b	AloPal_160	FP
		699	10.2	4.1	0	AloPal_131	500	597	-500	+	Platy-1-2a	Unspecified	2	103	-1	95		95		1892	14.4	5.3	2.3	AloPal_37	603	615	-487	+	AluSq	SINE/Alu	392	402	-46	696		696			AloPal_37		Platy-1-2b	AloPal_161	FP
		835	13.7	7.5	0.6	AloPal_131	733	886	-211	+	AluSp	SINE/Alu	1	301	-10	96		96		1536	12.2	3	1.6	AloPal_47	323	499	-567	C	AluSg7	SINE/Alu	-7	302	64	731		731			AloPal_47		Platy-1-2b	AloPal_163	FP
		743	17.5	3.6	0	AloPal_131	956	1092	-5	+	AluSp	SINE/Alu	62	203	-110	97		97		271	23.1	0	3.1	AloPal_47	500	566	-500	C	Platy-1-1	Unspecified	0	104	40	732		732			AloPal_47		Platy-1-2b	AloPal_165	FP
		776	10.7	0	0	AloPal_132	500	602	-500	+	Platy-1-2a	Unspecified	2	104	0	98		98		1536	12.2	3	1.6	AloPal_47	567	582	-484	C	AluSg7	SINE/Alu	-7	63	40	731		731			AloPal_47		Platy-1-2b	AloPal_166	FP
		268	23.9	0	3	AloPal_132	556	624	-478	+	FLAM_C	SINE/Alu	77	143	0	99	*	99		1212	20.9	2.7	2.7	AloPal_52	1	130	-592	C	AluJr	SINE/Alu	-57	255	147	743		743			AloPal_52		Platy-1-2b	AloPal_168	FP
		1824	15.1	2	0	AloPal_132	712	1009	-93	C	AluJo	SINE/Alu	-8	304	1	100		100		285	19.5	9.8	5.2	AloPal_52	131	222	-500	C	Platy-1-1	Unspecified	0	104	9	744		744			AloPal_52		Platy-1-2b	AloPal_170	FP
		363	0	0	0	AloPal_132	1060	1102	0	+	AluJo	SINE/Alu	1	43	-269	101		101		1212	20.9	2.7	2.7	AloPal_52	223	370	-352	C	AluJr	SINE/Alu	-57	146	21	743		743			AloPal_52		Platy-1-2b	AloPal_171	FP
		627	13.8	0	3.9	AloPal_133	500	605	-500	+	Platy-1-2a	Unspecified	2	103	-1	102		102		1932	16.3	7.3	1.6	AloPal_55	187	211	-600	+	AluSp	SINE/Alu	26	53	-395	747		747			AloPal_55		Platy-1-2b	AloPal_172	FP
		861	9.8	2.5	0.5	AloPal_133	747	898	-207	+	AluSp	SINE/Alu	1	132	-179	103		103		652	14	1	0	AloPal_55	212	311	-500	+	Platy-1-1	Unspecified	4	104	0	748		748			AloPal_55		Platy-1-2b	AloPal_173	FP
		569	20.8	0	0	AloPal_134	500	600	-500	+	Platy-1-2b	Unspecified	4	104	0	104		104		1932	16.3	7.3	1.6	AloPal_55	312	612	-199	+	AluSp	SINE/Alu	54	393	-55	747		747			AloPal_55		Platy-1-2b	AloPal_174	FP
		302	25.4	16.7	0	AloPal_135	486	599	-501	C	FLAM_C	SINE/Alu	-6	137	5	105	*	105		1891	15.7	4.3	2.5	AloPal_56	65	89	-600	+	AluSp	SINE/Alu	26	53	-395	749		749			AloPal_56		Platy-1-3	AloPal_175	FP
		742	11.9	0	0	AloPal_135	500	600	-500	C	Platy-1-2b	Unspecified	0	104	4	106		106		628	15	1	0	AloPal_56	90	189	-500	+	Platy-1-1	Unspecified	4	104	0	750		750			AloPal_56		Platy-1-3	AloPal_176	FP
		703	11.9	1	0	AloPal_136	500	600	-500	+	Platy-1-2b	Unspecified	2	103	-1	107		107		1891	15.7	4.3	2.5	AloPal_56	190	488	-201	+	AluSp	SINE/Alu	54	393	-55	749		749			AloPal_56		Platy-1-3	AloPal_177	FP
		316	24.5	17.4	0.8	AloPal_136	506	620	-480	+	FLAM_C	SINE/Alu	8	141	-2	108	*	108		545	23.4	2.2	2.5	AloPal_81	372	508	-590	+	FAM	SINE/Alu	5	242	-70	801	*	801			AloPal_81		Platy-1-3	AloPal_178	FP
		637	14.6	0	4.8	AloPal_137	500	607	-500	C	Platy-1-2b	Unspecified	0	104	2	109		109		608	14.1	4	0	AloPal_81	500	598	-500	+	Platy-1-2a	Unspecified	2	104	0	802		802			AloPal_81		Platy-1-3	AloPal_179	FP
		2286	12.2	0.3	0.5	AloPal_138	21	350	-752	+	AluSx	SINE/Alu	1	390	-58	110		110		2103	18.2	1.8	0.8	AloPal_81	622	1015	-83	+	AluSz6	SINE/Alu	1	448	0	801		801			AloPal_81		Platy-1-1	AloPal_18	FP
		632	17.5	0	0	AloPal_138	500	602	-500	+	Platy-1-2b	Unspecified	2	104	0	111		111		1474	27.3	3.1	0.6	AloPal_86	1	483	-619	+	L1M1	LINE/L1	3695	4189	-1957	813		813			AloPal_86		Platy-1-3	AloPal_180	FP
		230	21.5	3	3	AloPal_138	556	622	-480	+	FLAM_C	SINE/Alu	77	143	0	112	*	112		609	15.5	0	0	AloPal_86	500	602	-500	C	Platy-1-2a	Unspecified	0	104	2	815		815			AloPal_86		Platy-1-3	AloPal_181	poly
		2101	14.5	2.1	1.1	AloPal_138	747	1076	-26	+	AluSx1	SINE/Alu	1	302	-10	113		113		1047	27.7	3.4	3	AloPal_86	604	1102	0	+	L1M1	LINE/L1	4181	4681	-1465	813		813			AloPal_86		Platy-1-3	AloPal_182	FP
		1931	21.1	6.1	1	AloPal_139	91	596	-506	C	AluSp	SINE/Alu	-92	356	1	114		114		967	17.4	5.4	1.2	AloPal_89	363	499	-603	+	AluSp	SINE/Alu	1	121	-191	821		821			AloPal_89		Platy-1-3	AloPal_183	FP
		698	13.6	0	0	AloPal_139	500	602	-500	C	Platy-1-2b	Unspecified	0	104	2	115	*	115		867	5.8	0	0	AloPal_89	500	602	-500	+	Platy-1-2a	Unspecified	2	104	0	822		822			AloPal_89		Platy-1-3	AloPal_184	FP
		848	14.3	0.8	0	AloPal_139	681	813	-289	C	AluSp	SINE/Alu	-179	134	1	116		116		967	17.4	5.4	1.2	AloPal_89	603	713	-389	+	AluSp	SINE/Alu	122	220	-92	821		821			AloPal_89		Platy-1-3	AloPal_185	FP
		603	16.5	0	2.3	AloPal_14	1	112	-991	C	AluJb	SINE/Alu	-101	210	13	117		117																							Platy-1-3	AloPal_187	FP
		646	15.5	0	1	AloPal_14	500	603	-500	+	Platy-1-1	Unspecified	2	104	0	118		118																							Platy-1-3	AloPal_188	FP
		775	9.3	1.5	2.2	AloPal_14	976	1103	0	+	AluSq2	SINE/Alu	1	220	-92	119		119																							Platy-1-3	AloPal_189	FP
		597	11	0.9	11.8	AloPal_140	500	612	-500	+	Platy-1-2b	Unspecified	3	104	0	120		120																							Platy-1-1	AloPal_19	FP
		698	17.5	0	0	AloPal_141	500	602	-500	+	Platy-1-2b	Unspecified	2	104	0	121		121																							Platy-1-3	AloPal_191	LS
		770	8.2	0	0	AloPal_142	500	597	-500	+	Platy-1-2b	Unspecified	2	99	-5	122		122																							Platy-1-3	AloPal_194	MV
		311	19.3	19.3	4.6	AloPal_142	506	619	-478	+	FLAM_C	SINE/Alu	8	137	-6	123	*	123																							Platy-1-3	AloPal_195	FP
		1538	17.3	17.2	0.8	AloPal_143	236	596	-506	C	AluSx1	SINE/Alu	-51	397	5	124		124																							Platy-1-3	AloPal_198	MV
		800	9.7	0	0	AloPal_143	500	602	-500	C	Platy-1-2b	Unspecified	0	104	2	125	*	125																							Platy-1-3	AloPal_199	MV
		702	13.7	0	0	AloPal_144	500	601	-500	+	Platy-1-2b	Unspecified	3	104	0	126		126																							Platy-1-1	AloPal_2	MV
		779	8.7	0	2.9	AloPal_145	500	605	-492	+	Platy-1-2b	Unspecified	2	104	0	127		127																							Platy-1-1	AloPal_20	FP
		483	28.5	7	2.5	AloPal_145	817	1043	-54	C	L1PB1	LINE/L1	-307	5844	5608	128		128																							Platy-1-3	AloPal_200	MV
		1221	15.1	1.6	0	AloPal_146	1	185	-912	+	AluSz6	SINE/Alu	105	292	-20	129		129																							Platy-1-3	AloPal_202	FP
		647	10.3	1	1	AloPal_146	500	597	-500	+	Platy-1-2b	Unspecified	2	99	-5	130		130																							Platy-1-4	AloPal_218	FP
		225	25.4	19	1.7	AloPal_146	509	608	-489	+	FLAM_C	SINE/Alu	11	127	-16	131	*	131																							Platy-1-4	AloPal_219	FP
		721	12.6	0	0	AloPal_147	500	602	-500	+	Platy-1-2b	Unspecified	2	104	0	132		132																							Platy-1-1	AloPal_22	FP
		287	26.6	16.8	0	AloPal_147	506	618	-484	+	FLAM_C	SINE/Alu	8	139	-4	133	*	133																							Platy-1-4	AloPal_220	LS
		712	13.6	0	0	AloPal_148	500	602	-500	+	Platy-1-2b	Unspecified	2	104	0	134		134																							Platy-1-4	AloPal_221	poly
		317	20	0	3.1	AloPal_148	545	611	-491	+	FLAM_C	SINE/Alu	66	130	-13	135	*	135																							Platy-1-4	AloPal_222	LS
		2416	2.8	0.8	1	AloPal_148	612	910	-192	C	AluTa10	SINE/Alu	-3	317	1	136		136																							Platy-1-4a	AloPal_223	LS
		389	28.1	3.9	0.6	AloPal_148	935	1088	-14	+	L1M1	LINE/L1	2238	2396	-3750	137		137																							Platy-1-4a	AloPal_224	LS
		294	19.1	8	2.5	AloPal_149	489	499	-560	C	AluSz6	SINE/Alu	-172	140	66	138		138																							Platy-1-4a	AloPal_225	LS
		485	8.3	0	0	AloPal_149	500	559	-500	C	Platy-1-2b	Unspecified	0	104	45	139		139																							Platy-1-4a	AloPal_226	LS
		1539	11.9	11.3	0.3	AloPal_149	560	815	-244	C	AluSx1	SINE/Alu	-37	275	1	140		140																							Platy-1-4a	AloPal_227	LS
		914	17.2	3.2	0.7	AloPal_149	900	1059	0	+	AluSx1	SINE/Alu	3	220	-92	141		141																							Platy-1-4a	AloPal_229	FP
		1561	13.6	1.2	0	AloPal_15	315	557	-507	C	AluSx1	SINE/Alu	0	312	67	142		142																							Platy-1-1	AloPal_23	FP
		300	17.5	1.5	3.1	AloPal_15	500	564	-500	C	Platy-1-1	Unspecified	0	104	41	143	*	143																							Platy-1-4a	AloPal_230	LS
		293	20.9	2.9	1.4	AloPal_150	490	557	-543	C	AluJr	SINE/Alu	-178	134	66	144	*	144																							Platy-1-4a	AloPal_232	LS
		701	15.8	0	0	AloPal_150	500	600	-500	C	Platy-1-2b	Unspecified	0	104	4	145		145																							Platy-1-4a	AloPal_233	LS
		1218	13.3	2.6	0.1	AloPal_151	1	182	-920	C	AluSz	SINE/Alu	-13	300	2	146		146																							Platy-1-4a	AloPal_234	LS
		885	25.5	1.4	0.1	AloPal_151	183	499	-603	C	L1M1	LINE/L1	-694	5471	5151	147		147																							Platy-1-4a	AloPal_235	LS
		759	12.6	0	0	AloPal_151	500	602	-500	C	Platy-1-2b	Unspecified	0	104	2	148		148																							Platy-1-4a	AloPal_236	LS
		334	24.6	17.3	0	AloPal_152	487	596	-506	C	FLAM_C	SINE/Alu	-7	136	8	149	*	149																							Platy-1-4a	AloPal_237	LS
		615	17.5	0	0	AloPal_152	500	602	-500	C	Platy-1-2b	Unspecified	0	104	2	150		150																							Platy-1-4a	AloPal_238	FP
		1693	11.2	0.8	0.8	AloPal_152	861	1102	0	C	AluSp	SINE/Alu	-70	243	2	151		151																							Platy-1-4a	AloPal_239	poly
		620	9.3	0	13.3	AloPal_153	500	610	-500	+	Platy-1-2b	Unspecified	2	99	-5	152	*	152																							Platy-1-1	AloPal_24	FP
		1704	19.9	0.6	0	AloPal_153	609	924	-186	C	AluSz6	SINE/Alu	-10	302	5	153		153																							Platy-1-4a	AloPal_240	LS
		1678	18	5.8	2.6	AloPal_154	343	499	-598	+	AluSz	SINE/Alu	1	86	-362	154		154																							Platy-1-4a	AloPal_241	LS
		682	11.2	3.1	0	AloPal_154	500	597	-500	+	Platy-1-2b	Unspecified	4	104	0	155		155																							Platy-1-4a	AloPal_242	LS
		1678	18	5.8	2.6	AloPal_154	598	1097	0	+	AluSz	SINE/Alu	87	362	-86	154		154																							Platy-1-4a	AloPal_244	poly
		759	8.9	2	0	AloPal_155	500	600	-500	+	Platy-1-2b	Unspecified	2	104	0	156	*	156																							Platy-1-4a	AloPal_245	FP
		2124	15.6	5.1	1.9	AloPal_155	506	908	-192	+	AluSx	SINE/Alu	2	448	0	157		157																							Platy-1-4a	AloPal_246	LS
		1556	12.8	0.9	0.3	AloPal_156	2	234	-869	C	AluSg7	SINE/Alu	-92	220	1	158		158																							Platy-1-4a	AloPal_247	FP
		440	27.9	10.5	3.1	AloPal_156	235	485	-618	C	L1M1	LINE/L1	-930	5216	4947	159		159																							Platy-1-4a	AloPal_248	poly
		643	16.4	0	0	AloPal_156	500	603	-500	C	Platy-1-2b	Unspecified	0	104	1	160		160																							Platy-1-4a	AloPal_249	LS
		2185	11.4	0.6	3.6	AloPal_156	608	1103	0	C	AluSq	SINE/Alu	-62	386	1	161		161																							Platy-1-1	AloPal_25	FP
		2124	16.8	3.5	3.3	AloPal_157	166	593	-509	C	AluSc8	SINE/Alu	-1	447	1	162		162																							Platy-1-4a	AloPal_250	LS
		797	9.7	0	0	AloPal_157	500	602	-500	C	Platy-1-2b	Unspecified	0	104	2	163	*	163																							Platy-1-4a	AloPal_251	LS
		720	17.6	1.6	1.8	AloPal_157	653	785	-317	C	AluJb	SINE/Alu	-77	211	1	164		164																							Platy-1-4a	AloPal_252	LS
		850	18.1	2.3	1.6	AloPal_157	949	1102	0	+	AluJr4	SINE/Alu	2	297	-15	165		165																							Platy-1-4a	AloPal_253	LS
		236	24.6	0	0	AloPal_158	487	547	-553	C	FAM	SINE/Alu	-8	177	117	166	*	166																							Platy-1-4a	AloPal_254	LS
		488	19.2	1	2	AloPal_158	500	600	-500	C	Platy-1-2b	Unspecified	0	104	5	167		167																							Platy-1-4a	AloPal_255	LS
		1985	13.4	0.7	0.3	AloPal_158	632	924	-176	+	AluSc8	SINE/Alu	1	294	-17	168		168																							Platy-1-4a	AloPal_256	LS
		423	18.8	0	0.8	AloPal_158	1011	1100	0	C	AluJo	SINE/Alu	-7	305	222	169		169																							Platy-1-4a	AloPal_257	LS
		241	23	10.7	1.9	AloPal_159	488	596	-506	C	FLAM_A	SINE/Alu	-173	139	8	170	*	170																							Platy-1-4a	AloPal_258	poly
		675	15.5	0	0	AloPal_159	500	602	-500	C	Platy-1-2b	Unspecified	0	104	2	171		171																							Platy-1-4a	AloPal_259	MV
		768	9.7	0	0	AloPal_16	500	602	-500	+	Platy-1-1	Unspecified	2	104	0	172		172																							Platy-1-1	AloPal_26	FP
		338	23.9	16.2	0	AloPal_16	506	622	-480	+	FLAM_C	SINE/Alu	8	143	0	173	*	173																							Platy-1-4a	AloPal_260	LS
		2008	17.9	1	0.1	AloPal_160	194	556	-541	C	AluSp	SINE/Alu	-14	299	1	174		174																							Platy-1-4a	AloPal_261	LS
		585	14.3	5.1	0	AloPal_160	500	597	-500	C	Platy-1-2b	Unspecified	0	104	2	175	*	175																							Platy-1-4a	AloPal_262	LS
		2169	7.9	0	0	AloPal_161	1	292	-751	+	L1P3	LINE/L1	5271	5562	-592	176		176																							Platy-1-4a	AloPal_264	MV
		278	27.2	16.7	0	AloPal_161	423	536	-507	C	FLAM_C	SINE/Alu	-2	141	9	177	*	177																							Platy-1-4a	AloPal_265	LS
		648	15.5	0	0	AloPal_161	441	543	-500	C	Platy-1-2b	Unspecified	0	104	2	178		178																							Platy-1-4a	AloPal_267	LS
		2160	13.3	4.3	4.1	AloPal_163	1	599	-507	C	AluSz	SINE/Alu	-52	396	1	179		179																							Platy-1-4a	AloPal_268	FP
		701	12.6	0	3.9	AloPal_163	500	606	-500	C	Platy-1-2b	Unspecified	0	104	2	180	*	180																							Platy-1-4a	AloPal_269	LS
		1636	19.7	3.2	0.3	AloPal_163	790	1106	0	+	AluJr	SINE/Alu	1	309	-3	181		181																							Platy-1-1	AloPal_27	FP
		2117	19	5	4.4	AloPal_164	334	499	-601	+	AluSp	SINE/Alu	1	145	-303	182		182																							Platy-1-4a	AloPal_270	LS
		783	9.9	0	0	AloPal_164	500	600	-500	+	Platy-1-2b	Unspecified	3	103	-1	183		183																							Platy-1-4a	AloPal_271	LS
		2117	19	5	4.4	AloPal_164	601	944	-156	+	AluSp	SINE/Alu	146	447	-1	182		182																							Platy-1-4a	AloPal_272	LS
		355	8	2	0	AloPal_165	1	50	-1052	C	AluSx1	SINE/Alu	-261	51	1	184	*	184																							Platy-1-4a	AloPal_273	LS
		1348	17.3	2.9	6.7	AloPal_165	9	451	-651	+	AluSx3	SINE/Alu	2	365	-83	185		185																							Platy-1-4a	AloPal_274	FP
		746	10.7	0	0	AloPal_165	500	602	-500	+	Platy-1-2b	Unspecified	2	104	0	186		186																							Platy-1-4a	AloPal_275	MV
		2258	14.6	0.3	1.9	AloPal_165	622	1102	0	C	AluSx1	SINE/Alu	-62	386	1	187		187																							Platy-1-4a	AloPal_276	LS
		717	15.5	0	0	AloPal_166	500	602	-500	C	Platy-1-2b	Unspecified	0	104	2	188		188																							Platy-1-4a	AloPal_277	LS
		1701	20.7	2.9	4.6	AloPal_166	725	1102	0	C	AluJo	SINE/Alu	-87	361	7	189		189																							Platy-1-4a	AloPal_278	LS
		2573	19.6	0.2	0.2	AloPal_167	1	502	-597	C	L1P3	LINE/L1	-4389	2094	1593	190		190																							Platy-1-4a	AloPal_279	LS
		255	26.4	0	0	AloPal_167	485	556	-543	C	FLAM_C	SINE/Alu	-5	138	67	191	*	191																							Platy-1-1	AloPal_28	FP
		760	9	3	0	AloPal_167	500	599	-500	C	Platy-1-2b	Unspecified	0	104	2	192		192																							Platy-1-4a	AloPal_280	LS
		3062	13.9	2.8	0.2	AloPal_167	601	1099	0	C	L1P3	LINE/L1	-4833	1628	1117	190		190																							Platy-1-4a	AloPal_281	LS
		1451	20.1	6.6	3	AloPal_168	152	596	-512	C	AluSz6	SINE/Alu	0	448	15	193		193																							Platy-1-4a	AloPal_282	LS
		290	24.5	0.9	10	AloPal_168	500	608	-500	C	Platy-1-2b	Unspecified	0	104	5	194	*	194																							Platy-1-4a	AloPal_283	poly
		772	18.8	0	2.3	AloPal_17	1	131	-970	C	FLAM_C	SINE/Alu	-13	130	3	195		195																							Platy-1-4a	AloPal_284	LS
		1935	16.5	4.4	4.4	AloPal_17	390	499	-602	+	AluSp	SINE/Alu	1	86	-362	196		196																							Platy-1-4a	AloPal_286	LS
		658	15.7	0	0	AloPal_17	500	601	-500	+	Platy-1-1	Unspecified	2	103	-1	197		197																							Platy-1-4a	AloPal_287	MV
		1935	16.5	4.4	4.4	AloPal_17	602	993	-108	+	AluSp	SINE/Alu	87	396	-52	196		196																							Platy-1-4a	AloPal_288	LS
		1070	7.5	0	0	AloPal_170	1	134	-968	+	AluSp	SINE/Alu	173	306	-7	198		198																							Platy-1-4a	AloPal_289	MV
		1911	19.2	7.6	0.5	AloPal_170	206	499	-603	C	AluSg4	SINE/Alu	-92	356	4	199		199																							Platy-1-1	AloPal_29	FP
		754	12.6	0	0	AloPal_170	500	602	-500	C	Platy-1-2b	Unspecified	0	104	2	200		200																							Platy-1-4a	AloPal_291	LS
		1845	15	4.6	1.6	AloPal_170	779	1088	-14	C	AluSx	SINE/Alu	-6	306	1	201		201																							Platy-1-4a	AloPal_292	LS
		1862	15.4	3.3	0	AloPal_171	103	406	-695	+	AluSq2	SINE/Alu	2	299	-14	202		202																							Platy-1-4a	AloPal_293	LS
		602	16.7	2	0	AloPal_171	500	601	-500	+	Platy-1-2b	Unspecified	1	104	0	203	*	203																							Platy-1-4a	AloPal_294	FP
		2233	12.6	1.3	1.7	AloPal_171	510	923	-178	+	AluSc	SINE/Alu	1	396	-52	204		204																							Platy-1-4a	AloPal_295	MV
		909	11.5	0	0	AloPal_171	980	1101	0	C	AluSc8	SINE/Alu	-20	291	170	205		205																							Platy-1-4a	AloPal_296	FP
		244	30.6	17.6	0	AloPal_172	113	220	-507	C	FLAM_C	SINE/Alu	-8	135	9	206	*	206																							Platy-1-4a	AloPal_297	poly
		586	19.4	0	0	AloPal_172	125	227	-500	C	Platy-1-2b	Unspecified	0	104	2	207		207																							Platy-1-4a	AloPal_298	LS
		790	8.7	0	0	AloPal_173	500	602	-500	C	Platy-1-2b	Unspecified	0	104	2	208		208																							Platy-1-4a	AloPal_299	FP
		1003	14.2	1.3	0	AloPal_173	947	1101	-1	C	AluSz	SINE/Alu	-15	297	141	209		209																							Platy-1-1	AloPal_3	FP
		359	8.7	0	0	AloPal_174	1	46	-1056	+	AluJb	SINE/Alu	242	287	-25	210		210																							Platy-1-1	AloPal_30	FP
		2092	15.1	4.3	1.7	AloPal_174	173	573	-529	C	AluSc8	SINE/Alu	-62	386	1	211		211																							Platy-1-4a	AloPal_300	LS
		706	15.5	0	0	AloPal_174	500	602	-500	C	Platy-1-1	Unspecified	0	104	2	212	*	212																							Platy-1-4a	AloPal_301	LS
		2404	13.1	0.4	0.9	AloPal_174	605	1052	-50	C	7SLRNA	srpRNA	0	320	1	213		213																							Platy-1-4a	AloPal_302	LS
		854	5.8	0	0	AloPal_175	500	602	-500	+	Platy-1-3	Unspecified	2	104	0	214		214																							Platy-1-4a	AloPal_303	MV
		847	6.9	0	0	AloPal_176	500	601	-500	+	Platy-1-3	Unspecified	3	104	0	215		215																							Platy-1-4a	AloPal_304	MV
		749	11.7	0	0	AloPal_177	500	602	-500	C	Platy-1-3	Unspecified	0	104	2	216		216																							Platy-1-4a	AloPal_306	MV
		634	13.6	0	3.9	AloPal_178	500	606	-500	+	Platy-1-3	Unspecified	2	104	0	217	*	217																							Platy-1-4a	AloPal_307	MV
		2519	8.5	1.9	2.3	AloPal_178	507	945	-161	+	AluTa7	SINE/Alu	1	396	-52	218		218																							Platy-1-4a	AloPal_308	LS
		793	7.9	1	0	AloPal_179	500	600	-500	+	Platy-1-3	Unspecified	2	103	-1	219		219																							Platy-1-4a	AloPal_309	LS
		315	16.9	18.6	4.5	AloPal_179	601	613	-487	+	FLAM_C	SINE/Alu	5	134	-9	220		220																							Platy-1-1	AloPal_31	FP
		1791	15	2.2	0	AloPal_18	1	273	-813	C	AluSp	SINE/Alu	-83	365	8	221		221																							Platy-1-4a	AloPal_310	FP
		1658	11.3	0.4	0.4	AloPal_18	326	557	-529	C	AluSp	SINE/Alu	-14	299	68	222		222																							Platy-1-4a	AloPal_312	LS
		288	25.9	1.1	2.3	AloPal_18	500	586	-500	C	Platy-1-1	Unspecified	0	104	19	223	*	223																							Platy-1-4a	AloPal_314	LS
		608	16.8	1.3	11.8	AloPal_180	1	149	-952	+	L1PA7	LINE/L1	5908	6042	-112	224		224																							Platy-1-4a	AloPal_316	LS
		771	11.8	0	0	AloPal_180	500	601	-500	C	Platy-1-3	Unspecified	0	104	3	225		225																							Platy-1-4a	AloPal_318	poly
		761	9.7	0	0	AloPal_181	500	602	-500	+	Platy-1-3	Unspecified	2	104	0	226		226																							Platy-1-4a	AloPal_319	MV
		249	17.2	3.1	4.1	AloPal_181	547	620	-482	+	FLAM_C	SINE/Alu	68	140	-3	227	*	227																							Platy-1-1	AloPal_32	FP
		1797	15.8	3.4	3.5	AloPal_181	778	1102	0	+	AluSp	SINE/Alu	1	305	-8	228		228																							Platy-1-4a	AloPal_321	FP
		718	26.8	3.6	6.5	AloPal_182	148	476	-625	C	L1M1	LINE/L1	-574	5592	5272	229		229																							Platy-1-4a	AloPal_322	LS
		298	24.3	17.8	2.2	AloPal_182	479	596	-505	C	FLAM_C	SINE/Alu	0	143	8	230	*	230																							Platy-1-4a	AloPal_325	LS
		837	6.9	0	0	AloPal_182	500	601	-500	C	Platy-1-3	Unspecified	0	104	3	231		231																							Platy-1-4a	AloPal_327	LS
		2064	18.1	2.4	4.6	AloPal_183	7	470	-615	+	AluSx1	SINE/Alu	1	298	-14	232		232																							Platy-1-1	AloPal_33	FP
		557	4.7	20.9	0	AloPal_183	500	585	-500	+	Platy-1-3	Unspecified	1	104	0	233		233																							Platy-1-5	AloPal_335	FP
		803	12.4	0	0	AloPal_183	973	1085	0	C	AluTa10	SINE/Alu	-48	239	127	234		234																							Platy-1-5	AloPal_336	FP
		789	17.3	0	3.8	AloPal_184	303	440	-660	+	AluJo	SINE/Alu	2	134	-178	235		235																							Platy-1-5	AloPal_337	FP
		813	6.9	0	0	AloPal_184	500	600	-500	+	Platy-1-3	Unspecified	4	104	0	236		236																							Platy-1-5	AloPal_338	poly
		351	19.2	18.8	2.2	AloPal_184	504	620	-480	+	FLAM_C	SINE/Alu	8	143	0	237	*	237																							Platy-1-5	AloPal_339	FP
		334	19	19.5	2.3	AloPal_185	483	595	-506	C	FLAM_C	SINE/Alu	-3	140	9	238	*	238																							Platy-1-1	AloPal_34	FP
		818	7.8	0	0	AloPal_185	500	601	-500	C	Platy-1-3	Unspecified	0	104	3	239		239																							Platy-1-5	AloPal_340	FP
		1843	9.8	2.3	1.1	AloPal_185	844	1101	0	C	AluSx	SINE/Alu	-13	299	39	240		240																							Platy-1-5	AloPal_343	FP
		308	29.5	5	4.6	AloPal_186	204	468	-634	+	L1P4	LINE/L1	5127	5395	-751	241		241																							Platy-1-5	AloPal_344	poly
		858	6.8	0	0	AloPal_186	500	602	-500	+	Platy-1-3	Unspecified	2	104	0	242		242																							Platy-1-5	AloPal_345	LS
		323	22.6	19.3	2.4	AloPal_186	506	614	-488	+	FLAM_C	SINE/Alu	8	134	-9	243	*	243																							Platy-1-5	AloPal_346	MV
		273	20.8	2.5	2.5	AloPal_186	697	775	-327	+	L1P4	LINE/L1	5693	5771	-390	241		241																							Platy-1-5	AloPal_347	poly
		280	13.1	0	3.3	AloPal_186	1040	1102	0	C	AluSz6	SINE/Alu	0	312	252	244		244																							Platy-1-5	AloPal_348	FP
		802	8.7	0	0	AloPal_187	500	603	-500	+	Platy-1-3	Unspecified	1	104	0	245		245																							Platy-1-5	AloPal_349	FP
		303	23.9	19.5	0	AloPal_187	507	619	-484	+	FLAM_C	SINE/Alu	8	142	-1	246	*	246																							Platy-1-5	AloPal_351	poly
		1836	15.1	3.1	0	AloPal_188	207	497	-606	+	AluJo	SINE/Alu	1	300	-12	247		247																							Platy-1-5	AloPal_352	poly
		818	7.7	0	0	AloPal_188	500	603	-500	+	Platy-1-3	Unspecified	1	104	0	248		248																							Platy-1-5	AloPal_353	LS
		722	11.8	1	0	AloPal_189	500	601	-500	+	Platy-1-3	Unspecified	2	104	0	249		249																							Platy-1-5	AloPal_354	FP
		356	24.6	17.5	0	AloPal_189	506	619	-482	+	FLAM_C	SINE/Alu	8	141	-2	250	*	250																							Platy-1-5	AloPal_355	FP
		705	11.3	0	0	AloPal_19	500	596	-500	+	Platy-1-1	Unspecified	2	98	-6	251		251																							Platy-1-5	AloPal_356	MV
		280	26.8	17.4	0.8	AloPal_19	508	616	-480	+	AluJr	SINE/Alu	10	136	-176	252	*	252																							Platy-1-5	AloPal_357	MV
		2025	15	0.3	0.9	AloPal_191	144	477	-569	+	AluSq	SINE/Alu	1	309	-4	253		253																							Platy-1-5	AloPal_360	FP
		2352	4.8	1.2	0.5	AloPal_191	483	805	-241	C	AluTa10	SINE/Alu	-5	282	1	254		254																							Platy-1-5	AloPal_361	poly
		1999	14.2	3.8	2.2	AloPal_192	1	499	-601	C	AluSc8	SINE/Alu	-48	400	138	255		255																							Platy-1-5	AloPal_362	FP
		652	14.8	0	0	AloPal_192	500	600	-500	C	Platy-1-3	Unspecified	0	104	4	256		256																							Platy-1-5	AloPal_363	FP
		1999	14.2	3.8	2.2	AloPal_192	601	860	-240	C	AluSc8	SINE/Alu	-48	137	1	255		255																							Platy-1-5	AloPal_364	poly
		253	28.2	1.1	2.3	AloPal_192	788	874	-226	C	Platy-1-1	Unspecified	0	104	19	257	*	257																							Platy-1-6	AloPal_368	FP
		829	16.6	4.4	3	AloPal_192	858	1023	-77	C	AluJo	SINE/Alu	-30	282	1	258		258																							Platy-1-6a	AloPal_369	FP
		2263	15.9	2.7	3.6	AloPal_193	1	499	-602	+	AluSx3	SINE/Alu	1	224	-224	259		259																							Platy-1-6e	AloPal_370	FP
		803	4.9	2	0	AloPal_193	500	601	-500	+	Platy-1-3	Unspecified	1	104	0	260		260																							Platy-1-6f	AloPal_371	FP
		2263	15.9	2.7	3.6	AloPal_193	602	1101	0	+	AluSx3	SINE/Alu	225	448	0	259		259																							Platy-1-1	AloPal_38	FP
		1394	21.2	1.8	3.2	AloPal_194	111	429	-672	C	AluJr	SINE/Alu	-51	397	7	261		261																							Platy-1-1	AloPal_39	FP
		311	21.1	17.5	0	AloPal_194	480	593	-508	C	FLAM_C	SINE/Alu	0	143	10	262	*	262																							Platy-1-1	AloPal_4	FP
		730	8.8	1	0	AloPal_194	500	601	-500	C	Platy-1-3	Unspecified	0	104	2	263		263																							Platy-1-1	AloPal_40	FP
		1187	14	0	0	AloPal_194	931	1101	0	+	AluSx3	SINE/Alu	1	171	-140	264		264																							Platy-1-1	AloPal_41	FP
		1425	17.6	7.4	0.4	AloPal_195	239	578	-524	+	AluSg	SINE/Alu	23	390	-58	265		265																							Platy-1-1	AloPal_42	FP
		770	8.7	0	0	AloPal_195	500	602	-500	+	Platy-1-3	Unspecified	2	104	0	266	*	266																							Platy-1-1	AloPal_43	FP
		264	22.7	4	0	AloPal_195	545	619	-483	+	FLAM_A	SINE/Alu	65	142	0	267	*	267																							Platy-1-1	AloPal_44	MV
		2148	19.2	2.4	0	AloPal_196	2	496	-607	+	L1M1	LINE/L1	2937	3443	-2703	268		268																							Platy-1-1	AloPal_45	FP
		695	11.9	0	3	AloPal_196	500	603	-500	+	Platy-1-3	Unspecified	4	104	0	269		269																							Platy-1-1	AloPal_46	FP
		1736	14.5	4.2	7.9	AloPal_196	604	1006	-97	+	L1M1	LINE/L1	3426	3814	-2332	268		268																							Platy-1-1	AloPal_48	FP
		530	0	0	0	AloPal_196	1007	1069	-34	+	AluSq10	SINE/Alu	1	63	-250	270		270																							Platy-1-1	AloPal_49	FP
		1821	15.8	10.1	1.1	AloPal_197	482	499	-592	C	AluSz	SINE/Alu	-55	393	371	271		271																							Platy-1-1	AloPal_5	FP
		609	9.8	9.8	0	AloPal_197	500	591	-500	C	Platy-1-3	Unspecified	0	104	4	272		272																							Platy-1-1	AloPal_50	FP
		1821	15.8	10.1	1.1	AloPal_197	592	872	-219	C	AluSz	SINE/Alu	-55	370	2	271		271																							Platy-1-1	AloPal_51	FP
		708	12.9	0	0	AloPal_198	500	600	-500	+	Platy-1-3	Unspecified	4	104	0	273		273																							Platy-1-1	AloPal_53	FP
		781	18.3	0	0	AloPal_198	970	1100	0	+	AluSx4	SINE/Alu	88	218	-92	274		274																							Platy-1-1	AloPal_6	FP
		1998	17.9	1	3.1	AloPal_199	1	552	-544	C	AluSx	SINE/Alu	-52	396	2	275		275																							Platy-1-2	AloPal_64	FP
		474	15.5	7.2	0	AloPal_199	500	596	-500	C	Platy-1-3	Unspecified	0	104	1	276	*	276																							Platy-1-2	AloPal_65	FP
		561	11	0	0	AloPal_199	1024	1096	0	C	AluSc5	SINE/Alu	-19	290	218	277		277																							Platy-1-2	AloPal_66	FP
		2125	13.5	0.4	1.4	AloPal_2	119	447	-655	C	AluSp	SINE/Alu	-65	383	1	278		278																							Platy-1-2	AloPal_67	FP
		728	11.7	0	0	AloPal_2	500	602	-500	C	Platy-1-1	Unspecified	0	104	2	279		279																							Platy-1-2	AloPal_68	FP
		2039	17.5	3.1	2.1	AloPal_20	174	596	-506	C	AluSx	SINE/Alu	-10	302	1	280		280																							Platy-1-2	AloPal_69	FP
		769	10.7	0	0	AloPal_20	500	602	-500	C	Platy-1-1	Unspecified	0	104	2	281	*	281																							Platy-1-1	AloPal_7	FP
		835	5.9	0	0	AloPal_200	500	600	-500	+	Platy-1-3	Unspecified	4	104	0	282		282																							Platy-1-2	AloPal_70	FP
		252	18.1	4.5	7.8	AloPal_200	543	608	-492	+	FLAM_A	SINE/Alu	65	128	-14	283	*	283																							Platy-1-2	AloPal_71	FP
		884	15.2	0	0	AloPal_200	968	1099	-1	+	AluSx4	SINE/Alu	88	219	-91	284		284																							Platy-1-2	AloPal_72	FP
		274	30.4	4	0.8	AloPal_201	79	175	-927	+	L1PA8A	LINE/L1	5689	5789	-342	285		285																							Platy-1-2	AloPal_73	FP
		2196	17.9	6.1	3.1	AloPal_201	176	499	-603	+	AluSp	SINE/Alu	1	179	-269	286		286																							Platy-1-2	AloPal_74	FP
		846	6.8	0	0	AloPal_201	500	602	-500	+	Platy-1-3	Unspecified	2	104	0	287		287																							Platy-1-2	AloPal_75	FP
		2196	17.9	6.1	3.1	AloPal_201	603	1088	-14	+	AluSp	SINE/Alu	180	448	0	286		286																							Platy-1-2	AloPal_76	FP
		675	13.6	0	0	AloPal_202	27	129	-500	+	Platy-1-3	Unspecified	2	104	0	288		288																							Platy-1-2	AloPal_77	MV
		2090	18.8	4.8	5.1	AloPal_21	10	499	-597	C	AluSq2	SINE/Alu	-52	396	111	289		289																							Platy-1-2	AloPal_78	MV
		338	21.6	0	14.1	AloPal_21	500	596	-500	C	Platy-1-1	Unspecified	0	104	20	290		290																							Platy-1-2a	AloPal_79	FP
		2090	18.8	4.8	5.1	AloPal_21	597	783	-313	C	AluSq2	SINE/Alu	-52	110	1	289		289																							Platy-1-1	AloPal_8	FP
		686	28.1	2.2	0	AloPal_21	841	1095	-1	C	L1M1	LINE/L1	-1055	5091	4822	291		291																							Platy-1-2a	AloPal_80	FP
		1575	12.2	9.3	0	AloPal_218	329	574	-514	C	AluSq	SINE/Alu	-16	297	29	292		292																							Platy-1-2a	AloPal_82	FP
		299	21.2	3.4	4.5	AloPal_218	500	588	-500	C	Platy-1-4	Unspecified	0	104	17	293	*	293																							Platy-1-2a	AloPal_83	FP
		1798	19.5	4	0.8	AloPal_218	701	1027	-61	C	AluSx	SINE/Alu	-1	311	1	294		294																							Platy-1-2a	AloPal_84	FP
		372	30.4	15.2	1.7	AloPal_219	8	479	-632	+	L1P4	LINE/L1	4844	5378	-768	295		295																							Platy-1-2a	AloPal_85	FP
		587	10.7	2.6	9.4	AloPal_219	485	597	-514	C	FLAM_C	SINE/Alu	-9	134	29	296		296																							Platy-1-2a	AloPal_87	FP
		1765	18.4	2	0	AloPal_219	700	1014	-97	C	AluSx	SINE/Alu	-10	302	1	297		297																							Platy-1-2a	AloPal_88	FP
		408	12.5	0	0	AloPal_219	1047	1110	-1	+	AluSg4	SINE/Alu	1	64	-246	298		298																							Platy-1-1	AloPal_9	FP
		1168	15.3	13.7	0.6	AloPal_22	1	224	-872	C	AluSx	SINE/Alu	-100	348	1	299		299																							Platy-1-2a	AloPal_90	FP
		683	13.4	0	0	AloPal_22	500	596	-500	+	Platy-1-1	Unspecified	2	98	-6	300		300																							Platy-1-2a	AloPal_91	FP
		304	25.6	16.2	0	AloPal_22	506	622	-474	+	FLAM_C	SINE/Alu	8	143	0	301	*	301																							Platy-1-2a	AloPal_92	FP
		350	10.6	0	0	AloPal_220	1	47	-1055	C	L1MA1	LINE/L1	-375	5927	5881	302		302																							Platy-1-2a	AloPal_93	FP
		774	8.8	0	1	AloPal_220	500	602	-500	+	Platy-1-4	Unspecified	2	103	-1	303		303																							Platy-1-2a	AloPal_94	FP
		1879	9.3	0	0.4	AloPal_221	1	238	-863	C	AluSc8	SINE/Alu	-58	253	17	304		304																							Platy-1-2a	AloPal_95	FP
		836	6.9	0	0	AloPal_221	500	601	-500	C	Platy-1-4	Unspecified	0	104	3	305		305																							Platy-1-2a	AloPal_96	FP
		759	9.7	0	1	AloPal_222	500	603	-500	+	Platy-1-4	Unspecified	2	104	0	306		306																							Platy-1-2a	AloPal_97	FP
		883	3.9	0	0	AloPal_223	500	601	-500	+	Platy-1-4a	Unspecified	3	104	0	307		307																							Platy-1-2a	AloPal_98	FP
		371	24.8	16.2	0	AloPal_223	505	621	-480	+	FLAM_C	SINE/Alu	8	143	0	308	*	308																							Platy-1-2a	AloPal_99	FP
		966	12.7	1.9	0	AloPal_224	1	157	-945	C	L1P3	LINE/L1	-2858	3288	3129	309		309
		1633	17.4	2.7	3.5	AloPal_224	204	495	-607	+	AluSz6	SINE/Alu	1	290	-22	310		310
		750	9.8	0	1	AloPal_224	500	602	-500	+	Platy-1-4a	Unspecified	3	104	0	311		311
		280	27.3	17.8	0.7	AloPal_224	505	622	-480	+	BC200	scRNA	8	145	0	312	*	312
		864	3.9	0	0	AloPal_225	500	601	-500	+	Platy-1-4a	Unspecified	3	104	0	313		313
		277	27	17	0.8	AloPal_225	505	616	-485	+	AluJr4	SINE/Alu	8	137	-175	314	*	314
		353	26.4	0.8	1.6	AloPal_225	702	824	-277	+	L1P4	LINE/L1	2921	3042	-3104	315		315
		245	17.3	0.3	3.7	AloPal_226	467	558	-541	C	FLAM_C	SINE/Alu	0	143	66	316	*	316
		692	11.1	3	1	AloPal_226	500	599	-500	C	Platy-1-4a	Unspecified	0	104	3	317		317
		807	6.9	0	1	AloPal_227	500	602	-500	+	Platy-1-4a	Unspecified	3	104	0	318		318
		357	23	16	1.5	AloPal_227	505	623	-479	+	FLAM_C	SINE/Alu	8	143	0	319	*	319
		1203	22.4	8.7	2.6	AloPal_228	1	14	-603	C	AluJb	SINE/Alu	-64	384	367	320		320
		757	9.8	0	1	AloPal_228	15	117	-500	C	Platy-1-4a	Unspecified	0	104	3	321		321
		1203	22.4	8.7	2.6	AloPal_228	118	383	-234	C	AluJb	SINE/Alu	-64	366	8	320		320
		454	21.1	0	0	AloPal_228	547	617	0	+	AluJo	SINE/Alu	1	71	-241	322		322
		1689	17.7	3.3	3.6	AloPal_229	61	408	-694	C	AluSq2	SINE/Alu	-72	376	2	323		323
		835	8.7	0	0	AloPal_229	500	602	-500	C	Platy-1-4a	Unspecified	0	104	2	324		324
		2118	16.5	0.3	1.1	AloPal_229	689	1036	-66	C	AluSp	SINE/Alu	-52	396	1	325		325
		302	23.7	0.9	7.8	AloPal_23	500	609	-500	+	Platy-1-1	Unspecified	2	104	0	326	*	326
		1910	12.8	0	0	AloPal_23	515	779	-330	+	AluSg	SINE/Alu	29	293	-17	327		327
		708	11.8	0	5.9	AloPal_230	500	607	-500	+	Platy-1-4a	Unspecified	3	104	0	328		328
		253	28.2	15.8	5.3	AloPal_230	505	624	-483	+	FLAM_C	SINE/Alu	8	139	-4	329	*	329
		1624	20.7	1.2	5.7	AloPal_230	681	1105	-2	+	L1M1	LINE/L1	4457	4863	-1283	330		330
		2021	13.7	7.7	1.1	AloPal_231	479	499	-600	C	AluSq	SINE/Alu	-64	384	360	331		331
		830	4	3	0	AloPal_231	500	599	-500	C	Platy-1-4a	Unspecified	0	104	2	332		332
		2021	13.7	7.7	1.1	AloPal_231	600	887	-212	C	AluSq	SINE/Alu	-64	359	4	331		331
		883	3.9	0	0	AloPal_232	500	601	-500	+	Platy-1-4a	Unspecified	3	104	0	333		333
		336	25.9	17	0	AloPal_232	505	616	-485	+	FLAM_C	SINE/Alu	8	138	-5	334	*	334
		872	4.9	0	0	AloPal_233	500	601	-500	+	Platy-1-4a	Unspecified	3	104	0	335		335
		316	24	15.7	3.7	AloPal_234	477	597	-505	C	FLAM_C	SINE/Alu	-1	142	8	336	*	336
		771	8.8	0	1	AloPal_234	500	602	-500	C	Platy-1-4a	Unspecified	0	104	3	337		337
		886	3.9	0	0	AloPal_235	500	601	-500	C	Platy-1-4a	Unspecified	0	104	3	338		338
		322	24.1	16.1	1.5	AloPal_236	479	596	-506	C	FLAM_C	SINE/Alu	0	143	9	339	*	339
		757	8.8	0	1	AloPal_236	500	602	-500	C	Platy-1-4a	Unspecified	0	104	3	340		340
		262	27.3	0	2.6	AloPal_237	478	499	-557	C	FLAM_C	SINE/Alu	0	143	67	341		341
		454	7	0	0	AloPal_237	500	556	-500	C	Platy-1-4a	Unspecified	0	104	48	342		342
		669	13	3	0	AloPal_238	500	599	-500	+	Platy-1-4a	Unspecified	1	103	-1	343		343
		273	17.9	3.7	7.4	AloPal_238	534	619	-480	+	FLAM_C	SINE/Alu	62	142	-1	344	*	344
		862	5.9	0	0	AloPal_239	500	601	-500	C	Platy-1-4a	Unspecified	0	104	3	345		345
		1987	17.6	2.6	0	AloPal_239	762	1101	0	C	L1PA7	LINE/L1	-11	6143	5795	346		346
		1203	9	0	0.8	AloPal_24	1	163	-934	C	AluSg	SINE/Alu	-94	218	1	347		347
		705	8.2	5.1	0	AloPal_24	500	597	-500	+	Platy-1-1	Unspecified	2	104	0	348	*	348
		2137	13.8	1	2	AloPal_24	541	919	-178	+	AluSx3	SINE/Alu	1	396	-52	349		349
		371	35.3	4.8	2.1	AloPal_240	73	448	-654	C	L1M1	LINE/L1	-504	5800	5415	350		350
		783	8.8	0	1	AloPal_240	500	602	-500	C	Platy-1-4a	Unspecified	0	104	3	351		351
		311	19.6	19.8	3	AloPal_241	482	597	-506	C	FLAM_C	SINE/Alu	-1	142	8	352	*	352
		814	6.8	0	1	AloPal_241	500	603	-500	C	Platy-1-4a	Unspecified	0	104	2	353		353
		516	17.4	2	0	AloPal_241	1003	1100	-3	+	L1P4e	LINE/L1	1	100	-6191	354		354
		782	7.8	0	1	AloPal_242	500	602	-500	+	Platy-1-4a	Unspecified	3	104	0	355		355
		320	25.4	16.2	2.3	AloPal_242	505	621	-481	+	FLAM_C	SINE/Alu	8	140	-3	356	*	356
		317	31.4	8.3	2.8	AloPal_243	89	497	-605	+	L1M1	LINE/L1	2129	2559	-3587	357		357
		721	12.7	0	1	AloPal_243	500	602	-500	+	Platy-1-4a	Unspecified	2	103	-1	358		358
		547	28.6	5.9	1.9	AloPal_243	746	1101	-1	+	L1M1	LINE/L1	2638	3007	-3139	357		357
		242	28.6	0	0	AloPal_244	487	556	-544	C	FLAM_C	SINE/Alu	-7	136	67	359	*	359
		813	6.9	0	0	AloPal_244	500	600	-500	C	Platy-1-4a	Unspecified	0	104	4	360		360
		1274	13	0	2.1	AloPal_245	1	197	-904	C	AluSq2	SINE/Alu	-94	218	1	361		361
		959	9.6	3.9	1.3	AloPal_245	303	462	-639	+	AluSq2	SINE/Alu	1	310	-2	362		362
		758	7.9	1	1	AloPal_245	500	601	-500	+	Platy-1-4a	Unspecified	3	104	0	363		363
		268	21	21.2	3	AloPal_245	505	617	-484	+	FLAM_C	SINE/Alu	8	140	-3	364	*	364
		293	31.6	4.5	1.9	AloPal_245	734	888	-213	+	L1P1	LINE/L1	5197	5355	-791	365		365
		773	8.8	0	1	AloPal_246	500	602	-500	+	Platy-1-4a	Unspecified	2	103	-1	366		366
		273	20.1	20.4	3	AloPal_246	506	618	-484	+	FLAM_C	SINE/Alu	8	139	-4	367	*	367
		257	3	0	0	AloPal_247	1	33	-1070	C	AluJr	SINE/Alu	-278	34	2	368		368
		1677	16.5	6.5	0.3	AloPal_247	137	433	-670	+	AluJr	SINE/Alu	12	397	-51	369		369
		849	6.7	0	0	AloPal_247	500	603	-500	+	Platy-1-4a	Unspecified	1	104	0	370		370
		352	22.5	17.9	0.8	AloPal_247	507	618	-485	+	FLAM_C	SINE/Alu	8	138	-5	371	*	371
		281	14.3	0	0	AloPal_247	1062	1103	0	+	AluSx	SINE/Alu	27	68	-244	372		372
		822	8.8	0	0	AloPal_248	500	601	-500	+	Platy-1-4a	Unspecified	3	104	0	373		373
		287	19.5	19.8	3.1	AloPal_248	505	615	-486	+	FLAM_C	SINE/Alu	8	136	-7	374	*	374
		833	13.4	0	0	AloPal_249	1	127	-975	+	AluSq	SINE/Alu	176	302	-11	375		375
		772	7.8	0	1	AloPal_249	500	602	-500	+	Platy-1-4a	Unspecified	2	103	-1	376		376
		307	23.1	15.2	2.9	AloPal_249	603	621	-481	+	FLAM_C	SINE/Alu	4	140	-3	377		377
		1772	16.3	1.7	0.3	AloPal_25	84	378	-724	C	AluSz6	SINE/Alu	-9	303	5	378		378
		693	14.6	0	0	AloPal_25	500	602	-500	+	Platy-1-1	Unspecified	2	104	0	379	*	379
		2471	10.4	2.9	3.6	AloPal_25	506	937	-165	+	AluTa10	SINE/Alu	2	448	0	380		380
		2215	22.8	0.4	0.2	AloPal_250	1	501	-602	+	L1M1	LINE/L1	4745	5246	-900	381		381
		822	8.7	0	0	AloPal_250	500	603	-500	+	Platy-1-4a	Unspecified	1	104	0	382	*	382
		346	23.7	16.5	0.8	AloPal_250	508	622	-481	+	FLAM_C	SINE/Alu	9	141	-2	383	*	383
		2176	17.7	3.5	0.8	AloPal_250	624	1102	-1	+	L1PB	LINE/L1	5236	5728	-438	384		384
		1705	20.6	0.6	2.2	AloPal_251	98	422	-680	C	AluJo	SINE/Alu	-4	308	1	385		385
		801	7.8	0	1	AloPal_251	500	602	-500	+	Platy-1-4a	Unspecified	3	104	0	386		386
		252	22.9	19.7	2.9	AloPal_251	505	621	-481	+	FLAM_C	SINE/Alu	8	143	0	387	*	387
		229	28.3	0	0	AloPal_251	809	868	-234	+	L1P3	LINE/L1	5698	5757	-415	388		388
		1452	21	4.1	1	AloPal_252	60	353	-750	+	AluJo	SINE/Alu	1	303	-9	389		389
		711	10.7	0	1	AloPal_252	500	603	-500	+	Platy-1-4a	Unspecified	1	103	-1	390		390
		284	20.5	18.4	6.5	AloPal_252	504	628	-475	+	FLAM_C	SINE/Alu	5	143	0	391	*	391
		820	6.9	0	1	AloPal_253	500	602	-500	+	Platy-1-4a	Unspecified	3	104	0	392		392
		267	21.4	20.7	3.1	AloPal_253	505	615	-487	+	FLAM_C	SINE/Alu	8	137	-6	393	*	393
		1095	16.5	0	1.1	AloPal_253	925	1102	0	C	AluSx3	SINE/Alu	-17	294	119	394		394
		762	8.8	0	1	AloPal_254	500	602	-500	+	Platy-1-4a	Unspecified	2	103	-1	395		395
		883	15.7	1.2	6.7	AloPal_254	786	1102	0	+	AluTa7	SINE/Alu	1	356	-92	396		396
		737	9.8	0	1	AloPal_255	500	602	-500	+	Platy-1-4a	Unspecified	2	103	-1	397		397
		268	26.4	15.7	2.9	AloPal_255	506	626	-476	+	FLAM_C	SINE/Alu	8	143	0	398	*	398
		478	23.8	1.5	0.2	AloPal_255	606	752	-350	+	L1P4	LINE/L1	2900	3045	-3101	399	*	399
		1444	12.4	3.1	0.4	AloPal_255	749	974	-128	C	L1PA13	LINE/L1	-137	6031	5800	400		400
		545	6.7	17.1	0.8	AloPal_255	970	1074	-28	+	L1PA13	LINE/L1	6042	6163	0	400	*	400
		2989	11.2	2.5	0.6	AloPal_256	1	486	-615	C	L1PB	LINE/L1	-2888	3258	2764	401		401
		883	3.9	0	0	AloPal_256	500	601	-500	+	Platy-1-4a	Unspecified	3	104	0	402		402
		245	24.7	22.3	2.2	AloPal_256	505	616	-485	+	AluSx3	SINE/Alu	8	141	-170	403	*	403
		3354	10.5	2	0	AloPal_256	605	1101	0	C	L1PB	LINE/L1	-3386	2760	2254	404		404
		776	7.9	0	1	AloPal_257	500	601	-500	+	Platy-1-4a	Unspecified	3	103	-1	405		405
		267	20.1	20.4	3	AloPal_257	505	617	-484	+	FLAM_C	SINE/Alu	8	139	-4	406	*	406
		753	9.8	0	1	AloPal_258	500	602	-500	+	Platy-1-4a	Unspecified	2	103	-1	407		407
		291	20.2	19.3	4.4	AloPal_258	506	624	-478	+	FLAM_C	SINE/Alu	8	143	0	408	*	408
		2449	14.9	0.7	5.6	AloPal_259	18	464	-637	C	L1PA7	LINE/L1	-5	6149	5724	409		409
		275	25.5	17.2	3.6	AloPal_259	475	596	-505	C	BC200	scRNA	0	145	8	410	*	410
		825	7.8	0	0	AloPal_259	500	601	-500	C	Platy-1-4a	Unspecified	0	104	3	411		411
		306	22.8	7	0	AloPal_26	480	565	-517	C	AluSx3	SINE/Alu	0	143	52	412	*	412
		559	15.7	0	0	AloPal_26	500	582	-500	C	Platy-1-1	Unspecified	0	104	22	413		413
		801	7.8	0	1	AloPal_260	500	602	-500	+	Platy-1-4a	Unspecified	3	104	0	414		414
		285	21.7	20.2	3	AloPal_260	505	618	-484	+	FLAM_C	SINE/Alu	8	140	-3	415	*	415
		796	7.8	0	1	AloPal_261	500	602	-500	+	Platy-1-4a	Unspecified	3	104	0	416		416
		2116	11.6	0	3.6	AloPal_262	16	328	-774	C	AluSx1	SINE/Alu	-10	302	1	417		417
		725	10.8	0	1	AloPal_262	500	602	-500	+	Platy-1-4a	Unspecified	2	103	-1	418		418
		326	20.6	18.9	4.3	AloPal_262	503	624	-478	+	FLAM_C	SINE/Alu	5	143	0	419	*	419
		763	8.8	0	1	AloPal_264	500	602	-500	C	Platy-1-4a	Unspecified	0	104	3	420		420
		2441	3.9	0	0	AloPal_264	629	936	-166	+	AluTa10	SINE/Alu	1	285	-2	421		421
		431	33	2.5	0.7	AloPal_265	1	278	-823	C	L1P4	LINE/L1	-2196	3950	3668	422		422
		340	26.5	16.2	0	AloPal_265	480	596	-505	C	FLAM_C	SINE/Alu	0	143	8	423	*	423
		894	2.9	0	0	AloPal_265	500	601	-500	C	Platy-1-4a	Unspecified	0	104	3	424		424
		1993	12.7	2	2.7	AloPal_265	667	985	-116	C	AluSz	SINE/Alu	-14	298	1	425		425
		791	8.8	0	0	AloPal_267	500	601	-500	+	Platy-1-4a	Unspecified	3	104	0	426		426
		363	22.2	16.2	0	AloPal_267	505	621	-480	+	FLAM_C	SINE/Alu	8	143	0	427	*	427
		795	8.7	0	0	AloPal_268	500	602	-500	+	Platy-1-4a	Unspecified	2	104	0	428		428
		320	18.3	19.6	2.3	AloPal_268	507	618	-484	+	FLAM_C	SINE/Alu	9	139	-4	429	*	429
		248	21.2	20.5	3	AloPal_269	486	597	-505	C	FLAM_C	SINE/Alu	-5	138	8	430	*	430
		801	7.8	0	1	AloPal_269	500	602	-500	C	Platy-1-4a	Unspecified	0	104	3	431		431
		681	15.5	0	0	AloPal_27	2	98	-1004	+	AluSq2	SINE/Alu	194	290	-23	432		432
		2205	17.3	4	2	AloPal_27	174	596	-506	C	AluSx4	SINE/Alu	-1	447	1	433		433
		766	9.7	0	0	AloPal_27	500	602	-500	C	Platy-1-1	Unspecified	0	104	2	434	*	434
		743	9.7	0	1	AloPal_270	500	603	-500	+	Platy-1-4a	Unspecified	2	104	0	435		435
		311	20.7	19	4.3	AloPal_270	503	623	-480	+	FLAM_C	SINE/Alu	5	142	-1	436	*	436
		3612	9	2.8	0	AloPal_271	1	502	-600	+	L1P3	LINE/L1	3380	3895	-2251	437		437
		771	8.8	0	1	AloPal_271	500	602	-500	+	Platy-1-4a	Unspecified	3	104	0	438	*	438
		325	23	16	1.5	AloPal_271	505	623	-479	+	FLAM_C	SINE/Alu	8	143	0	439	*	439
		2630	11.1	1.3	0.2	AloPal_271	613	1001	-101	+	L1P3	LINE/L1	3867	4259	-1887	440		440
		800	7.3	0.9	0	AloPal_271	993	1102	0	+	L1P3	LINE/L1	4700	4810	-1336	440	*	440
		3140	11.9	4.5	0	AloPal_272	6	499	-603	+	L1PA10	LINE/L1	1747	2262	-4091	441		441
		783	7.8	0	1	AloPal_272	500	602	-500	+	Platy-1-4a	Unspecified	2	103	-1	442		442
		257	22.1	15.1	6.6	AloPal_272	506	631	-471	+	FLAM_C	SINE/Alu	8	143	0	443	*	443
		3047	8.7	0.3	0.2	AloPal_272	632	1102	0	+	L1PA10	LINE/L1	2249	2720	-3611	444		444
		722	10.8	0	1	AloPal_273	500	602	-500	+	Platy-1-4a	Unspecified	2	103	-1	445		445
		317	19.7	18.1	7.9	AloPal_273	503	629	-473	+	FLAM_C	SINE/Alu	5	143	0	446	*	446
		739	9.7	0	1	AloPal_274	16	119	-500	+	Platy-1-4a	Unspecified	1	103	-1	447		447
		311	20.7	19	4.3	AloPal_274	20	140	-479	+	FLAM_C	SINE/Alu	5	142	-1	448	*	448
		647	13.3	1.6	0.8	AloPal_274	116	244	-375	+	L1P1	LINE/L1	3075	3204	-2942	449		449
		286	23.5	2	4	AloPal_275	363	464	-638	+	L1M1	LINE/L1	2868	2967	-4598	450		450
		323	22.8	17.4	0.8	AloPal_275	482	596	-506	C	FLAM_C	SINE/Alu	-2	141	8	451	*	451
		765	6.9	1	1	AloPal_275	500	602	-500	C	Platy-1-4a	Unspecified	0	104	2	452		452
		2482	2.8	0.1	0.7	AloPal_275	623	922	-180	+	AluTa10	SINE/Alu	1	316	-4	453		453
		289	25.4	18.3	0.7	AloPal_276	483	597	-505	C	BC200	scRNA	-3	142	8	454	*	454
		778	8.8	0	1	AloPal_276	500	602	-500	C	Platy-1-4a	Unspecified	0	104	3	455		455
		712	10.8	0	1	AloPal_277	500	602	-500	+	Platy-1-4a	Unspecified	2	103	-1	456		456
		2022	13.8	5.6	0.3	AloPal_278	161	483	-621	C	AluSq2	SINE/Alu	-83	365	3	457		457
		719	9.8	0	2.9	AloPal_278	500	604	-500	+	Platy-1-4a	Unspecified	3	104	0	458		458
		666	22	4.2	5.6	AloPal_278	505	777	-327	+	AluSg4	SINE/Alu	5	390	-58	459	*	459
		1962	14	0	0	AloPal_278	819	1104	0	C	AluSg7	SINE/Alu	0	309	24	460		460
		411	31	5.7	1.9	AloPal_279	132	483	-619	C	L1M1	LINE/L1	-3650	2496	2132	461		461
		762	8.8	0	1	AloPal_279	500	602	-500	+	Platy-1-4a	Unspecified	3	104	0	462		462
		1973	10.5	0.4	0	AloPal_28	1	267	-835	+	AluSx	SINE/Alu	41	308	-4	463		463
		782	19.8	1	3	AloPal_28	365	554	-548	+	AluJo	SINE/Alu	1	191	-121	464		464
		700	11.7	0	0	AloPal_28	500	602	-500	+	Platy-1-1	Unspecified	2	104	0	465	*	465
		1919	16.6	0.3	0	AloPal_280	72	366	-736	+	AluSz6	SINE/Alu	3	298	-14	466		466
		807	6.9	0	1	AloPal_280	500	602	-500	C	Platy-1-4a	Unspecified	0	104	3	467		467
		604	0	1.3	4	AloPal_281	255	332	-771	+	L1PA8	LINE/L1	6090	6165	-7	468		468
		783	8.7	0	1	AloPal_281	500	603	-500	+	Platy-1-4a	Unspecified	2	104	0	469		469
		986	18.4	9.5	1.8	AloPal_282	334	598	-505	C	AluSq2	SINE/Alu	-1	311	2	470		470
		826	5.9	0	2	AloPal_282	500	603	-500	C	Platy-1-4a	Unspecified	0	104	3	471	*	471
		426	24.1	12.8	0.6	AloPal_283	2	195	-906	C	L1M1	LINE/L1	-668	5636	5413	472		472
		721	22.6	6.1	1.2	AloPal_283	254	482	-619	C	L1M1	LINE/L1	-750	5396	5157	472		472
		378	17.5	18.8	2.2	AloPal_283	480	596	-505	C	FLAM_C	SINE/Alu	0	143	8	473	*	473
		869	4.9	0	0	AloPal_283	500	601	-500	C	Platy-1-4a	Unspecified	0	104	3	474		474
		663	10	0	0	AloPal_284	9	98	-1003	+	AluSx1	SINE/Alu	208	297	-15	475		475
		963	31.1	2.1	2.9	AloPal_284	111	497	-604	C	L1MA2	LINE/L1	-328	5976	5593	476		476
		850	6.9	0	0	AloPal_284	500	601	-500	C	Platy-1-4a	Unspecified	0	104	3	477		477
		523	27.1	0	3.2	AloPal_284	605	764	-337	C	L1P4	LINE/L1	-561	5604	5450	478		478
		1846	10.4	6.3	0	AloPal_284	834	1101	0	+	AluSx1	SINE/Alu	1	285	-27	479		479
		1043	20.9	17.2	0.9	AloPal_285	3	282	-820	+	AluSq10	SINE/Alu	1	309	-4	480		480
		1096	22.3	8.2	3.5	AloPal_285	285	499	-603	+	AluJb	SINE/Alu	5	345	-103	481		481
		710	10.8	0	1	AloPal_285	500	602	-500	+	Platy-1-4a	Unspecified	2	103	-1	482		482
		1096	22.3	8.2	3.5	AloPal_285	603	630	-472	+	AluJb	SINE/Alu	346	392	-56	481		481
		261	0	0	0	AloPal_285	615	643	-459	+	AluYc3	SINE/Alu	271	295	-153	483	*	483
		1765	16.8	4	1.1	AloPal_285	644	973	-129	+	AluSg4	SINE/Alu	1	386	-62	481		481
		384	14.8	0	0	AloPal_285	1041	1101	-1	C	AluSp	SINE/Alu	-12	301	241	484		484
		762	8.8	0	1	AloPal_286	500	602	-500	+	Platy-1-4a	Unspecified	2	103	-1	485		485
		728	22.9	9.7	6.4	AloPal_286	603	781	-321	+	FLAM_C	SINE/Alu	4	301	-9	486		486
		1776	15.7	7	0	AloPal_286	807	1093	-9	C	AluSz	SINE/Alu	-5	307	1	487		487
		342	16.6	18.2	4.2	AloPal_287	1	19	-604	C	FLAM_C	SINE/Alu	0	143	4	488		488
		783	7.8	0	1	AloPal_287	20	123	-500	C	Platy-1-4a	Unspecified	0	104	2	489		489
		437	19.8	0	0	AloPal_287	543	623	0	C	AluSz6	SINE/Alu	0	312	232	490		490
		822	6.9	0	0	AloPal_288	500	601	-500	+	Platy-1-4a	Unspecified	3	104	0	491		491
		279	26.6	17.3	0.8	AloPal_288	505	614	-487	+	FLAM_C	SINE/Alu	8	135	-8	492	*	492
		632	15.6	3.7	0	AloPal_289	1	109	-995	+	AluJo	SINE/Alu	199	311	-1	493		493
		2450	7.6	1.5	1.1	AloPal_289	178	573	-531	+	AluTa10	SINE/Alu	1	396	-52	494		494
		776	8.7	0	1	AloPal_289	500	604	-500	+	Platy-1-4a	Unspecified	1	104	0	495	*	495
		2044	13.1	0	3.9	AloPal_289	619	961	-143	+	AluSx3	SINE/Alu	1	396	-52	496		496
		853	12.3	0.7	0	AloPal_29	1	136	-962	+	AluSg4	SINE/Alu	150	291	-21	497		497
		1757	11.7	2	0	AloPal_29	332	578	-520	C	AluSx3	SINE/Alu	-15	296	45	498		498
		268	26.8	2	2	AloPal_29	500	598	-500	C	Platy-1-1	Unspecified	0	104	6	499	*	499
		670	11.9	5.9	6.7	AloPal_29	617	751	-347	+	AluSc	SINE/Alu	166	299	-10	500		500
		245	16.9	6.2	0	AloPal_29	880	944	-154	C	L1PA17	LINE/L1	-40	6126	6058	501		501
		825	18.8	0.1	0	AloPal_29	952	1098	0	+	AluJo	SINE/Alu	2	139	-238	502		502
		1754	16.4	4.4	3.7	AloPal_290	324	499	-594	C	AluY	SINE/Alu	0	448	324	503		503
		823	4.3	0	0	AloPal_290	500	593	-500	C	Platy-1-4a	Unspecified	0	104	11	504		504
		1754	16.4	4.4	3.7	AloPal_290	594	1042	-51	C	AluY	SINE/Alu	0	323	2	503		503
		788	7.8	0	1	AloPal_291	500	602	-500	+	Platy-1-4a	Unspecified	3	104	0	505		505
		240	23	20.5	3	AloPal_291	505	616	-486	+	FLAM_C	SINE/Alu	8	138	-5	506	*	506
		795	7.8	0	1	AloPal_292	500	602	-500	+	Platy-1-4a	Unspecified	3	104	0	507		507
		721	10.7	0	1	AloPal_293	500	603	-500	+	Platy-1-4a	Unspecified	2	104	0	508		508
		311	25	15.7	0.7	AloPal_293	503	623	-480	+	FLAM_C	SINE/Alu	5	143	0	509	*	509
		624	21.1	5.6	0.3	AloPal_293	839	988	-115	C	FLAM_A	SINE/Alu	-95	217	4	510		510
		682	4.3	12	0	AloPal_294	500	591	-500	C	Platy-1-4a	Unspecified	0	104	2	511		511
		907	14.4	0.7	0	AloPal_294	792	930	-161	C	FLAM_C	SINE/Alu	-2	141	2	512		512
		2312	9.8	5.3	1.3	AloPal_295	209	597	-506	C	AluTa10	SINE/Alu	-87	361	2	513		513
		769	8.7	0	1	AloPal_295	500	603	-500	C	Platy-1-4a	Unspecified	0	104	2	514	*	514
		314	12.5	0	0	AloPal_296	158	205	-896	C	AluSx3	SINE/Alu	-191	118	71	515	*	515
		1986	16.5	6.8	0.5	AloPal_296	200	594	-507	C	AluSx3	SINE/Alu	-87	361	1	516		516
		773	7.8	2	0	AloPal_296	500	601	-500	C	Platy-1-4a	Unspecified	0	104	1	517	*	517
		690	14.4	0	0	AloPal_297	1	111	-991	+	AluSg7	SINE/Alu	199	309	0	518		518
		316	33.6	4.2	1.9	AloPal_297	136	396	-706	+	L1MA1	LINE/L1	5618	5884	-418	519		519
		870	5.8	0	0	AloPal_297	500	602	-500	+	Platy-1-4a	Unspecified	2	104	0	520		520
		333	25.6	16.2	0	AloPal_297	506	622	-480	+	FLAM_C	SINE/Alu	8	143	0	521	*	521
		2289	11.1	0	0.3	AloPal_298	88	407	-695	+	AluSc	SINE/Alu	2	396	-52	522		522
		778	9.8	0	1	AloPal_298	500	602	-500	+	Platy-1-4a	Unspecified	3	104	0	523		523
		1838	12.1	2.6	0	AloPal_298	839	1102	0	C	AluSx1	SINE/Alu	-13	299	29	524		524
		2174	11.8	0.1	0.5	AloPal_299	62	385	-717	+	AluSg4	SINE/Alu	1	386	-62	525		525
		818	8.7	0	0	AloPal_299	500	602	-500	+	Platy-1-4a	Unspecified	2	104	0	526		526
		294	24.3	17.8	2.2	AloPal_299	506	623	-479	+	FLAM_C	SINE/Alu	8	143	0	527	*	527
		1406	24.1	5.5	5.9	AloPal_3	164	595	-507	C	AluJr	SINE/Alu	-83	365	3	528		528
		760	11.7	0	0	AloPal_3	500	602	-500	C	Platy-1-1	Unspecified	0	104	2	529	*	529
		759	13.5	0	0	AloPal_30	500	603	-500	+	Platy-1-1	Unspecified	1	104	0	530	*	530
		1945	16.1	5.7	8	AloPal_30	508	951	-152	+	AluSg	SINE/Alu	3	365	-83	531		531
		250	28.6	1.4	0	AloPal_300	336	405	-697	C	L1P5	LINE/L1	-293	5858	5788	532		532
		238	25	8.4	5.7	AloPal_300	462	580	-522	+	AluYc3	SINE/Alu	271	392	-56	533	*	533
		732	9.8	0	1	AloPal_300	500	602	-500	+	Platy-1-4a	Unspecified	2	103	-1	534		534
		796	7.8	0	1	AloPal_301	500	602	-500	+	Platy-1-4a	Unspecified	3	104	0	535		535
		1633	2.1	0	0	AloPal_301	917	1102	0	+	AluTa10	SINE/Alu	2	187	-100	536		536
		1564	19.8	3.1	2.9	AloPal_302	1	349	-752	+	L1M1	LINE/L1	5343	5692	-613	537		537
		862	5.9	0	0	AloPal_302	500	601	-500	+	Platy-1-4a	Unspecified	3	104	0	538		538
		1186	18.9	0	3.4	AloPal_302	698	910	-191	C	AluJb	SINE/Alu	-106	206	1	539		539
		311	28.4	0.6	12.3	AloPal_302	921	1101	0	+	L1M1	LINE/L1	5088	5249	-897	540		540
		1224	10.4	16.3	0.4	AloPal_303	34	235	-867	C	AluSz6	SINE/Alu	-12	300	67	541		541
		816	5.9	0	1	AloPal_303	500	602	-500	+	Platy-1-4a	Unspecified	3	104	0	542	*	542
		2485	9.8	3.2	1.3	AloPal_303	503	927	-175	+	AluTa10	SINE/Alu	1	448	0	543		543
		1367	14	3.5	1.7	AloPal_304	1	226	-876	C	AluSz	SINE/Alu	-82	230	1	544		544
		299	18.2	20.4	3	AloPal_304	485	597	-505	C	FLAM_C	SINE/Alu	-4	139	8	545	*	545
		773	9.8	0	1	AloPal_304	500	602	-500	C	Platy-1-4a	Unspecified	0	104	3	546		546
		845	6.9	0	0	AloPal_306	500	601	-500	+	Platy-1-4a	Unspecified	3	104	0	547	*	547
		919	17.2	10	1.4	AloPal_306	505	760	-341	+	AluSp	SINE/Alu	1	308	-4	548		548
		749	14.5	0	0	AloPal_307	1	117	-984	+	AluSq	SINE/Alu	194	310	-3	549		549
		841	5.9	0	0	AloPal_307	500	601	-500	+	Platy-1-4a	Unspecified	3	104	0	550		550
		877	5.8	0	0	AloPal_308	500	603	-500	+	Platy-1-4a	Unspecified	1	104	0	551		551
		320	27	17.1	0	AloPal_308	507	617	-486	+	FLAM_C	SINE/Alu	8	137	-6	552	*	552
		2142	13.2	0.7	0	AloPal_309	71	372	-731	+	AluSq2	SINE/Alu	1	304	-9	553		553
		764	8.7	0	1	AloPal_309	500	603	-500	C	Platy-1-4a	Unspecified	0	104	2	554		554
		1705	19.6	2.9	0.9	AloPal_309	684	1015	-88	C	AluSx1	SINE/Alu	-93	355	1	555		555
		448	14.1	6.4	0	AloPal_309	1026	1103	0	+	AluTa15	SINE/Alu	1	83	-205	556		556
		634	14.9	1.1	0	AloPal_31	500	593	-500	+	Platy-1-1	Unspecified	4	98	-6	557		557
		1279	14.2	0	1.5	AloPal_310	1	211	-891	C	AluSz6	SINE/Alu	-91	221	3	558		558
		464	28.8	13.2	0.1	AloPal_310	212	507	-595	C	L1M1	LINE/L1	-1172	4974	4627	559		559
		240	22.6	3.2	1.6	AloPal_310	494	556	-546	C	FLAM_C	SINE/Alu	-14	129	66	560	*	560
		638	13.9	3	0	AloPal_310	502	602	-500	C	Platy-1-4a	Unspecified	0	104	1	561		561
		613	25.8	3.9	0.4	AloPal_310	551	754	-348	C	FLAM_A	SINE/Alu	-86	226	11	562	*	562
		918	19.6	2	0.2	AloPal_312	143	309	-792	C	AluJr4	SINE/Alu	-27	285	119	563		563
		352	25.9	16.4	0	AloPal_312	481	596	-505	C	FLAM_C	SINE/Alu	-1	142	8	564	*	564
		850	6.9	0	0	AloPal_312	500	601	-500	C	Platy-1-4a	Unspecified	0	104	3	565		565
		774	9.7	0	1	AloPal_314	500	603	-500	+	Platy-1-4a	Unspecified	2	104	0	566		566
		311	18.4	19	5.9	AloPal_314	506	626	-477	+	FLAM_C	SINE/Alu	8	143	0	567	*	567
		993	11.6	3.1	0	AloPal_316	138	285	-817	C	AluSq2	SINE/Alu	-180	133	1	568		568
		786	7.8	0	1	AloPal_316	500	602	-500	C	Platy-1-4a	Unspecified	0	104	3	569	*	569
		1517	16.1	12.8	2.8	AloPal_316	531	883	-219	C	AluSp	SINE/Alu	-64	384	2	570		570
		941	18.6	7.7	5	AloPal_317	325	499	-604	+	AluSq2	SINE/Alu	1	284	-164	571		571
		730	9.8	0	2	AloPal_317	500	603	-500	+	Platy-1-4a	Unspecified	3	104	0	572		572
		941	18.6	7.7	5	AloPal_317	604	643	-460	+	AluSq2	SINE/Alu	285	352	-96	571		571
		2403	8.2	0.5	0.5	AloPal_317	777	1101	-2	+	AluSc	SINE/Alu	1	309	0	573		573
		741	2.4	0	0	AloPal_318	500	582	-500	C	Platy-1-4a	Unspecified	0	104	22	574		574
		2478	10	6.2	1.7	AloPal_319	61	489	-506	C	AluTa10	SINE/Alu	-52	396	1	575		575
		799	7.8	0	1	AloPal_319	393	495	-500	C	Platy-1-4a	Unspecified	0	104	3	576	*	576
		1581	18.9	0	3	AloPal_319	724	995	0	C	AluJb	SINE/Alu	-26	286	23	577		577
		887	17.2	0	0.8	AloPal_32	1	148	-952	C	AluSx	SINE/Alu	-79	209	1	578		578
		1907	13.1	0	0	AloPal_32	315	588	-512	C	AluSx	SINE/Alu	-2	310	37	579		579
		230	20.6	3	18.2	AloPal_32	500	600	-500	C	Platy-1-2b	Unspecified	0	104	17	580	*	580
		2003	18.6	2.2	4.7	AloPal_320	3	82	-603	+	AluSx4	SINE/Alu	1	75	-373	581		581
		757	9.8	0	1	AloPal_320	83	185	-500	+	Platy-1-4a	Unspecified	3	104	0	582		582
		2003	18.6	2.2	4.7	AloPal_320	186	511	-174	+	AluSx4	SINE/Alu	76	386	-62	581		581
		732	9.8	0	1	AloPal_321	500	602	-500	+	Platy-1-4a	Unspecified	2	103	-1	583		583
		753	21.6	0	0	AloPal_321	692	830	-272	C	FAM	SINE/Alu	-46	139	1	584		584
		2461	5.3	0	0.3	AloPal_322	24	347	-756	+	AluTa10	SINE/Alu	1	396	-52	585		585
		779	7.8	0	1	AloPal_322	500	603	-500	+	Platy-1-4a	Unspecified	1	103	-1	586		586
		258	16.3	17.2	12.9	AloPal_322	504	637	-466	+	FLAM_C	SINE/Alu	5	143	0	587	*	587
		1948	14.5	0.2	6.5	AloPal_322	765	1103	0	+	AluSx1	SINE/Alu	1	297	-15	588		588
		1312	16.5	11.6	8.3	AloPal_323	210	233	-604	C	AluSx3	SINE/Alu	-58	390	362	589		589
		734	9.7	0	1	AloPal_323	234	337	-500	C	Platy-1-4a	Unspecified	0	104	2	590		590
		1312	16.5	11.6	8.3	AloPal_323	338	627	-210	C	AluSx3	SINE/Alu	-58	361	1	589		589
		2208	12.8	0	0.7	AloPal_325	28	355	-747	+	AluSx1	SINE/Alu	2	309	-3	591		591
		804	17.1	0.1	0.2	AloPal_325	356	483	-619	C	AluJo	SINE/Alu	-92	220	1	592		592
		775	8.8	0	1	AloPal_325	500	602	-500	+	Platy-1-4a	Unspecified	3	104	0	593		593
		268	26.3	17.4	0.8	AloPal_325	505	619	-483	+	FLAM_C	SINE/Alu	8	141	-2	594	*	594
		424	8.6	0	0	AloPal_325	1029	1102	0	+	AluSx1	SINE/Alu	1	53	-259	595		595
		260	24.6	1.5	0	AloPal_327	82	146	-955	+	L1P4	LINE/L1	4092	4157	-1989	596		596
		843	5.9	0	0	AloPal_327	500	601	-500	+	Platy-1-4a	Unspecified	3	104	0	597		597
		379	23	16.8	0	AloPal_327	505	617	-484	+	FLAM_C	SINE/Alu	8	139	-4	598	*	598
		1365	20.1	3.8	2.2	AloPal_33	319	583	-518	C	AluJr	SINE/Alu	-2	310	42	599		599
		306	23.9	0	9.7	AloPal_33	500	601	-500	C	Platy-1-1	Unspecified	0	104	12	600	*	600
		2184	13	0.8	1.6	AloPal_335	195	598	-523	+	AluSg	SINE/Alu	1	393	-55	601		601
		268	29.1	0	20.2	AloPal_335	497	621	-500	+	Platy-1-1	Unspecified	1	104	0	602	*	602
		593	9	2.4	20.6	AloPal_336	500	625	-500	+	Platy-1-5	Unspecified	2	108	0	603		603
		227	20.3	4.5	4.5	AloPal_337	491	557	-536	C	FLAM_A	SINE/Alu	-11	131	65	604	*	604
		717	8.5	0	0	AloPal_337	500	593	-500	C	Platy-1-4a	Unspecified	0	104	11	605		605
		969	6.1	0	6.1	AloPal_338	156	294	-812	+	L1PA7	LINE/L1	6024	6154	0	606		606
		855	7.5	0	0	AloPal_338	500	606	-500	+	Platy-1-5	Unspecified	2	108	0	607		607
		318	27.9	12.3	0	AloPal_338	503	624	-482	+	FLAM_C	SINE/Alu	5	141	-2	608	*	608
		1948	16.6	0.7	0	AloPal_339	52	352	-776	+	AluSz	SINE/Alu	2	304	-8	609		609
		746	14.9	0.7	1.3	AloPal_339	496	642	-486	C	AluJr4	SINE/Alu	-77	210	9	610		610
		608	18.3	0	0	AloPal_34	500	603	-500	C	Platy-1-1	Unspecified	0	104	1	611		611
		1046	12	2.4	0.8	AloPal_34	944	1103	0	+	AluSp	SINE/Alu	1	299	-12	612		612
		1809	6.2	0	0.5	AloPal_340	1	225	-878	+	AluSp	SINE/Alu	55	278	-35	613		613
		815	5.8	0	1	AloPal_340	500	603	-500	+	Platy-1-2a	Unspecified	2	104	0	614		614
		306	19.7	19	3.8	AloPal_340	506	621	-482	+	FLAM_C	SINE/Alu	8	140	-3	615	*	615
		2086	11.6	0.1	1	AloPal_341	104	403	-704	+	AluSx	SINE/Alu	2	288	-24	616		616
		2172	10.4	4.9	1.3	AloPal_341	480	499	-608	C	AluSc	SINE/Alu	-95	353	332	617		617
		762	11.1	0	0	AloPal_341	500	607	-500	C	Platy-1-5	Unspecified	0	108	1	618		618
		2172	10.4	4.9	1.3	AloPal_341	608	892	-215	C	AluSc	SINE/Alu	-95	331	1	617		617
		1072	8.3	4.5	0	AloPal_342	3	159	-948	+	L1M1	LINE/L1	2925	3088	-3058	619		619
		1292	16.6	0.5	1.2	AloPal_342	160	378	-729	+	AluSq2	SINE/Alu	1	240	-73	620		620
		314	24.6	13.8	2.2	AloPal_342	467	499	-608	+	FLAM_C	SINE/Alu	5	87	-56	621		621
		870	8.3	0	0	AloPal_342	500	607	-500	+	Platy-1-5	Unspecified	1	108	0	622		622
		314	24.6	13.8	2.2	AloPal_342	608	627	-480	+	FLAM_C	SINE/Alu	88	143	0	621		621
		2588	12.7	3.8	1	AloPal_342	631	1107	0	+	L1M1	LINE/L1	3073	3562	-2584	623		623
		290	12.2	0	0	AloPal_343	1	49	-628	C	L1P3	LINE/L1	-2438	3708	3660	624		624
		276	20.2	1.6	22.8	AloPal_343	49	170	-507	C	Platy-1-5	Unspecified	0	108	8	625	*	625
		793	12.7	0	0	AloPal_343	62	171	-506	C	AluJr4	SINE/Alu	-196	116	7	626		626
		746	11.3	0	0	AloPal_344	500	605	-500	+	Platy-1-5	Unspecified	3	108	0	627		627
		262	29	12.1	0	AloPal_344	502	625	-480	+	FLAM_C	SINE/Alu	5	143	0	628	*	628
		1820	8.1	2.4	0.4	AloPal_344	854	1102	-3	C	AluSz	SINE/Alu	-58	254	1	629		629
		888	21.4	0	0	AloPal_345	168	321	-786	+	AluJr	SINE/Alu	133	286	-26	630		630
		651	3.7	0.4	0	AloPal_345	481	571	-536	+	AluTa15	SINE/Alu	1	76	-212	631		631
		557	20.4	0.4	0.6	AloPal_345	991	1107	0	+	AluSz6	SINE/Alu	2	216	-93	632		632
		1771	13.3	1.4	7.8	AloPal_346	1	322	-781	C	AluSx1	SINE/Alu	0	311	1	633		633
		836	6.7	0	0	AloPal_346	500	603	-500	C	Platy-1-2a	Unspecified	0	104	1	634		634
		1707	1.6	0	0	AloPal_346	914	1103	0	C	AluTa10	SINE/Alu	-90	197	8	635		635
		868	5.7	0	0	AloPal_347	500	605	-500	C	Platy-1-5	Unspecified	0	108	3	636		636
		1971	14.6	1.4	0.3	AloPal_348	37	331	-800	+	AluSx	SINE/Alu	1	298	-14	637		637
		776	18.6	0.1	0.9	AloPal_348	490	620	-511	+	AluJr4	SINE/Alu	1	118	-194	638		638
		280	21.8	0	23.4	AloPal_348	500	631	-500	+	Platy-1-5	Unspecified	2	108	0	639	*	639
		313	10	0	0	AloPal_348	672	711	-420	+	L1PB1	LINE/L1	5932	5971	-180	640		640
		1218	10.4	4.9	0	AloPal_348	738	920	-211	+	L1PB1	LINE/L1	5959	6150	-1	640		640
		774	16.4	0	0	AloPal_349	1	116	-984	+	AluSx3	SINE/Alu	179	294	-17	641		641
		1572	13.2	2.6	0	AloPal_349	267	494	-606	+	AluSx3	SINE/Alu	1	234	-77	642		642
		758	6.9	4	0	AloPal_349	500	600	-500	+	Platy-1-5	Unspecified	2	106	-2	643	*	643
		3159	10.8	3.8	3.6	AloPal_349	597	1096	-4	+	L1PA7	LINE/L1	5550	6050	-104	644		644
		887	14.7	0	0	AloPal_35	1	136	-965	+	AluSz6	SINE/Alu	177	312	0	645		645
		2089	17	4.2	3	AloPal_35	185	499	-602	C	AluSp	SINE/Alu	-74	374	109	646		646
		721	11.8	1	0	AloPal_35	500	601	-500	C	Platy-1-1	Unspecified	0	104	2	647		647
		2089	17	4.2	3	AloPal_35	602	728	-373	C	AluSp	SINE/Alu	-74	108	1	646		646
		326	17.2	13.3	2.7	AloPal_350	488	499	-603	C	AluSq4	SINE/Alu	-58	390	365	648		648
		768	10.7	0	0	AloPal_350	500	602	-500	C	Platy-1-2a	Unspecified	0	104	2	649		649
		326	17.2	13.3	2.7	AloPal_350	603	653	-449	C	AluSq4	SINE/Alu	-58	364	245	648		648
		1759	1.5	0	0	AloPal_350	754	950	-152	C	AluTa10	SINE/Alu	-90	197	1	650		650
		1783	16.4	2.8	0.4	AloPal_351	88	395	-711	+	AluJb	SINE/Alu	1	298	-14	651		651
		354	19.8	14.9	3.7	AloPal_351	483	603	-503	C	FLAM_C	SINE/Alu	-5	138	5	652	*	652
		868	4.7	0	0	AloPal_351	500	606	-500	C	Platy-1-5	Unspecified	0	108	2	653		653
		1411	13.7	7.1	0	AloPal_351	896	1106	0	C	AluSz6	SINE/Alu	-17	295	70	654		654
		815	7.5	0	0	AloPal_352	500	605	-500	+	Platy-1-5	Unspecified	3	108	0	655		655
		333	20.6	12.7	3.6	AloPal_352	502	627	-478	+	FLAM_C	SINE/Alu	5	141	-2	656	*	656
		252	28.9	12.4	0	AloPal_353	480	600	-505	C	AluJr	SINE/Alu	-169	143	8	657	*	657
		754	10.4	0	0	AloPal_353	500	605	-500	C	Platy-1-5	Unspecified	0	108	3	658		658
		2443	10.4	4.8	1	AloPal_354	202	603	-503	C	AluTa10	SINE/Alu	-2	446	1	659		659
		930	3.7	0	0	AloPal_354	500	606	-500	C	Platy-1-5	Unspecified	0	108	2	660	*	660
		304	33.2	3.6	1.2	AloPal_354	607	853	-253	C	L1MA3	LINE/L1	-432	5873	5621	661		661
		1318	18.4	0.5	0.5	AloPal_354	889	1106	0	+	AluJb	SINE/Alu	2	219	-93	662		662
		774	11.5	0	0	AloPal_355	500	603	-500	+	Platy-1-2a	Unspecified	1	104	0	663		663
		293	26.6	17.4	0	AloPal_355	509	617	-486	+	FLAM_C	SINE/Alu	10	137	-6	664	*	664
		244	12.8	2.6	0	AloPal_355	1065	1103	0	C	AluSz6	SINE/Alu	-20	292	253	665		665
		727	21.6	0	6.1	AloPal_356	121	293	-777	+	AluJr	SINE/Alu	146	308	-4	666		666
		1643	10.2	4.2	0	AloPal_356	324	559	-511	C	AluSz	SINE/Alu	-1	311	66	667		667
		265	29	0	2.9	AloPal_356	500	570	-500	C	Platy-1-4	Unspecified	0	104	36	668	*	668
		813	8.5	0	1.9	AloPal_357	500	607	-500	C	Platy-1-5	Unspecified	0	108	3	669	*	669
		2542	7.8	0.3	4.3	AloPal_357	558	941	-166	C	AluTa10	SINE/Alu	0	287	1	670		670
		2098	16.8	5.9	2.5	AloPal_358	482	499	-603	C	AluSp	SINE/Alu	-64	384	371	671		671
		799	8.7	0	0	AloPal_358	500	602	-500	C	Platy-1-4a	Unspecified	0	104	2	672		672
		2098	16.8	5.9	2.5	AloPal_358	603	1055	-47	C	AluSp	SINE/Alu	-64	370	1	671		671
		1940	19.6	2.9	3.4	AloPal_359	183	499	-608	+	AluSx1	SINE/Alu	1	369	-79	673		673
		807	10.2	0	0	AloPal_359	500	607	-500	+	Platy-1-5	Unspecified	1	108	0	674		674
		1940	19.6	2.9	3.4	AloPal_359	608	629	-478	+	AluSx1	SINE/Alu	370	396	-52	673		673
		1738	15.9	6.3	0.2	AloPal_36	481	499	-604	+	AluSx4	SINE/Alu	15	50	-398	675		675
		345	26.7	2.9	2.9	AloPal_36	500	603	-500	+	Platy-1-1	Unspecified	1	104	0	676		676
		1738	15.9	6.3	0.2	AloPal_36	604	777	-326	+	AluSx4	SINE/Alu	51	401	-47	675		675
		919	23.9	5.8	2.3	AloPal_360	8	298	-803	C	L1MA3	LINE/L1	-121	6184	5884	677		677
		681	13.5	0.8	0.8	AloPal_360	297	423	-678	+	L1P1	LINE/L1	3079	3205	-2941	678	*	678
		713	8.8	4.9	0	AloPal_360	500	601	-500	+	Platy-1-5	Unspecified	2	108	0	679		679
		302	24.1	17.7	0.8	AloPal_360	502	614	-487	+	AluJr	SINE/Alu	5	136	-176	680	*	680
		853	6.5	0	0	AloPal_361	500	606	-500	+	Platy-1-5	Unspecified	2	108	0	681		681
		274	22.3	15	3	AloPal_361	503	622	-484	+	FLAM_C	SINE/Alu	5	138	-5	682	*	682
		1363	5.5	0	0	AloPal_362	1	164	-938	+	AluSp	SINE/Alu	141	304	-9	683		683
		328	20.2	18.6	3.7	AloPal_362	483	600	-502	C	FLAM_C	SINE/Alu	-4	139	5	684	*	684
		859	3.9	3.9	0	AloPal_362	500	602	-500	C	Platy-1-5	Unspecified	0	108	2	685		685
		1417	18.8	1.5	3.8	AloPal_362	824	1094	-8	+	AluJr4	SINE/Alu	1	265	-47	686		686
		2084	14.2	0.3	0.5	AloPal_363	133	448	-656	+	AluSx	SINE/Alu	2	396	-52	687		687
		749	12.4	0	0	AloPal_363	500	604	-500	C	Platy-1-5	Unspecified	0	108	4	688		688
		590	17.7	0	4.4	AloPal_364	8	125	-987	+	AluJb	SINE/Alu	192	304	-8	689		689
		266	25.7	0	12.7	AloPal_364	500	511	-601	+	Platy-1-6f	Unspecified	3	4	-100	690		690
		1282	20.7	3.9	4.5	AloPal_364	512	1106	-6	+	AluSq2	SINE/Alu	1	393	-55	691		691
		652	16.7	0	1	AloPal_368	500	602	-500	+	Platy-1-6	Unspecified	3	104	0	692	*	692
		2024	17.9	4	1.6	AloPal_368	506	922	-180	+	AluSc	SINE/Alu	5	447	-1	693		693
		2171	10.3	0.7	0	AloPal_369	1	290	-809	+	AluSg	SINE/Alu	5	296	-14	694		694
		402	23.6	0.1	0.3	AloPal_369	500	599	-500	C	Platy-1-1	Unspecified	0	104	6	695		695
		1892	14.4	5.3	2.3	AloPal_37	1	499	-603	+	AluSq	SINE/Alu	1	391	-57	696		696
		801	6.8	0	0	AloPal_37	500	602	-500	+	Platy-1-1	Unspecified	2	104	0	697		697
		1892	14.4	5.3	2.3	AloPal_37	603	615	-487	+	AluSq	SINE/Alu	392	402	-46	696		696
		2132	13.5	0.4	4.4	AloPal_37	627	974	-128	+	AluSp	SINE/Alu	1	383	-65	696		696
		325	22.9	18.8	2.3	AloPal_370	485	596	-498	C	AluJr	SINE/Alu	-176	136	7	698	*	698
		504	18.9	2.2	0.1	AloPal_370	500	600	-494	C	Platy-1-1	Unspecified	0	104	3	699		699
		1422	15.6	0	3.3	AloPal_370	847	1094	0	+	AluSq2	SINE/Alu	2	223	-90	700		700
		699	10.2	4.1	0	AloPal_371	500	597	-519	+	Platy-1-2a	Unspecified	2	103	-1	701		701
		835	13.7	7.5	0.6	AloPal_371	733	886	-230	+	AluSp	SINE/Alu	1	301	-10	702		702
		744	12.8	1.9	0.3	AloPal_371	956	1116	0	+	AluSp	SINE/Alu	62	383	-65	703		703
		1359	11.5	0	0.6	AloPal_38	3	186	-888	C	AluSc	SINE/Alu	-125	184	2	704		704
		233	20.8	3.6	3.6	AloPal_38	212	266	-808	C	L1P5	LINE/L1	-684	5467	5413	705		705
		1568	14.2	0.4	0.8	AloPal_38	325	565	-509	C	AluSz6	SINE/Alu	-13	299	60	706		706
		283	23.3	2.7	2.7	AloPal_38	500	574	-500	C	Platy-1-1	Unspecified	0	104	30	707	*	707
		846	18.1	0	0	AloPal_38	731	863	-211	C	AluJr	SINE/Alu	-179	133	1	708		708
		481	22.7	0	0	AloPal_39	500	596	-500	+	Platy-1-1	Unspecified	2	98	-6	709		709
		332	24.8	16.8	0	AloPal_39	504	616	-480	+	FLAM_C	SINE/Alu	6	137	-6	710	*	710
		760	10.7	0	0	AloPal_4	500	602	-500	+	Platy-1-1	Unspecified	2	104	0	711		711
		275	23.5	0	3.1	AloPal_4	546	611	-491	+	FLAM_A	SINE/Alu	66	129	-13	712	*	712
		377	33.2	6.9	1.1	AloPal_40	85	416	-680	+	L1M1	LINE/L1	4720	5070	-1076	713		713
		2076	15.9	4.1	2	AloPal_40	507	915	-181	+	AluSc8	SINE/Alu	1	448	0	714		714
		1560	19.6	9.8	2.8	AloPal_41	16	436	-665	C	AluJb	SINE/Alu	-1	447	1	715		715
		749	8.8	1	0	AloPal_41	500	601	-500	+	Platy-1-1	Unspecified	2	104	0	716		716
		1837	15.5	0.4	0	AloPal_41	825	1101	0	C	AluSx1	SINE/Alu	-7	305	28	717		717
		1767	11.3	1.1	0	AloPal_42	315	575	-493	C	AluSp	SINE/Alu	-2	311	40	718		718
		225	15.2	0	0	AloPal_42	645	677	-391	C	AluSp	SINE/Alu	-280	33	1	718		718
		662	14.4	0	0	AloPal_43	500	596	-500	+	Platy-1-1	Unspecified	2	98	-6	719		719
		253	27	17.1	0	AloPal_44	485	595	-507	C	FLAM_C	SINE/Alu	-5	138	9	720	*	720
		669	15.5	0	0	AloPal_44	500	602	-500	C	Platy-1-1	Unspecified	0	104	2	721		721
		2284	14.5	0.5	7.9	AloPal_44	683	1102	0	C	L1PA7	LINE/L1	-9	6145	5755	722		722
		1625	15.4	1.4	6.8	AloPal_45	147	573	-516	C	AluSp	SINE/Alu	0	448	7	723		723
		256	20.6	10	3.1	AloPal_45	500	589	-500	C	Platy-1-1	Unspecified	0	104	9	724	*	724
		973	23	7.1	0.8	AloPal_45	570	866	-223	C	AluJo	SINE/Alu	-18	294	1	725		725
		721	13.3	0	0	AloPal_45	885	989	-100	+	AluSz6	SINE/Alu	198	302	-10	726		726
		1277	14.5	0.7	0.6	AloPal_46	1	203	-900	+	AluSc5	SINE/Alu	5	213	-96	727		727
		377	17.2	4.4	4.5	AloPal_46	266	392	-711	+	AluJb	SINE/Alu	184	312	0	728		728
		785	9.6	0	0	AloPal_46	500	603	-500	+	Platy-1-1	Unspecified	1	104	0	729		729
		268	25.7	0	2.6	AloPal_46	546	625	-478	+	FLAM_C	SINE/Alu	66	143	0	730	*	730
		1536	12.2	3	1.6	AloPal_47	323	499	-567	C	AluSg7	SINE/Alu	-7	302	64	731		731
		271	23.1	0	3.1	AloPal_47	500	566	-500	C	Platy-1-1	Unspecified	0	104	40	732		732
		1536	12.2	3	1.6	AloPal_47	567	582	-484	C	AluSg7	SINE/Alu	-7	63	40	731		731
		1909	13.4	3.9	0	AloPal_47	657	940	-126	C	AluJb	SINE/Alu	-17	295	1	733		733
		467	10.8	0.7	0.1	AloPal_48	178	276	-486	C	AluJo	SINE/Alu	0	145	40	734		734
		1735	15.5	0	0	AloPal_49	336	586	-532	C	AluSz	SINE/Alu	-23	289	39	735		735
		308	22.3	1.7	21	AloPal_49	500	618	-500	C	Platy-1-1	Unspecified	0	104	5	736	*	736
		605	19.4	0	0	AloPal_5	500	602	-500	C	Platy-1-1	Unspecified	0	104	2	737		737
		2032	18.7	4.7	0.7	AloPal_50	197	595	-507	C	AluSc	SINE/Alu	-83	365	2	738		738
		675	18.4	0	0	AloPal_50	500	602	-500	C	Platy-1-1	Unspecified	0	104	2	739	*	739
		253	22.9	11.3	0.9	AloPal_51	470	566	-533	+	AluYc3	SINE/Alu	275	381	-67	740	*	740
		622	16	1	0	AloPal_51	500	599	-500	+	Platy-1-1	Unspecified	4	104	0	741	*	741
		1848	16.3	1.9	0.8	AloPal_51	543	901	-198	+	AluSp	SINE/Alu	26	296	-17	742		742
		1212	20.9	2.7	2.7	AloPal_52	1	130	-592	C	AluJr	SINE/Alu	-57	255	147	743		743
		285	19.5	9.8	5.2	AloPal_52	131	222	-500	C	Platy-1-1	Unspecified	0	104	9	744		744
		1212	20.9	2.7	2.7	AloPal_52	223	370	-352	C	AluJr	SINE/Alu	-57	146	21	743		743
		644	13	1	0	AloPal_53	428	527	-500	+	Platy-1-1	Unspecified	4	104	0	745	*	745
		2022	14.4	4.4	2	AloPal_53	470	831	-196	+	AluSp	SINE/Alu	26	448	0	746		746
		1932	16.3	7.3	1.6	AloPal_55	187	211	-600	+	AluSp	SINE/Alu	26	53	-395	747		747
		652	14	1	0	AloPal_55	212	311	-500	+	Platy-1-1	Unspecified	4	104	0	748		748
		1932	16.3	7.3	1.6	AloPal_55	312	612	-199	+	AluSp	SINE/Alu	54	393	-55	747		747
		1891	15.7	4.3	2.5	AloPal_56	65	89	-600	+	AluSp	SINE/Alu	26	53	-395	749		749
		628	15	1	0	AloPal_56	90	189	-500	+	Platy-1-1	Unspecified	4	104	0	750		750
		1891	15.7	4.3	2.5	AloPal_56	190	488	-201	+	AluSp	SINE/Alu	54	393	-55	749		749
		663	17.2	0	0	AloPal_6	500	598	-500	+	Platy-1-1	Unspecified	3	101	-3	751		751
		243	25.6	20	3.3	AloPal_6	506	610	-488	+	AluJr	SINE/Alu	9	130	-182	752	*	752
		2257	17.8	4.3	0.7	AloPal_64	168	596	-504	C	AluSp	SINE/Alu	-3	445	1	753		753
		794	9.9	0	0	AloPal_64	500	600	-500	C	Platy-1-2	Unspecified	0	104	4	754	*	754
		233	20.4	4.3	7.5	AloPal_65	488	556	-545	C	AluJr4	SINE/Alu	-179	133	67	755	*	755
		798	9.8	0	0	AloPal_65	500	601	-500	C	Platy-1-2	Unspecified	0	104	3	756		756
		1997	11.2	2.5	2.4	AloPal_65	755	1061	-40	+	AluSx3	SINE/Alu	1	305	-7	757		757
		774	11.7	0	0	AloPal_66	500	602	-500	+	Platy-1-2	Unspecified	2	104	0	758		758
		705	14.4	0	0	AloPal_67	500	603	-500	+	Platy-1-2	Unspecified	1	104	0	759		759
		1689	20.3	0	2.7	AloPal_67	794	1102	-1	C	AluJr	SINE/Alu	-7	305	5	760		760
		800	7.8	0	0	AloPal_68	500	602	-500	+	Platy-1-2	Unspecified	2	104	0	761		761
		562	21.1	0.4	2.3	AloPal_69	158	290	-812	C	FLAM_A	SINE/Alu	-9	133	2	762		762
		798	9.7	0	0	AloPal_69	500	602	-500	C	Platy-1-2	Unspecified	0	104	2	763		763
		237	23.9	0	3	AloPal_7	485	553	-552	C	FLAM_C	SINE/Alu	-5	138	72	764	*	764
		752	9.6	0	1.9	AloPal_7	500	605	-500	C	Platy-1-1	Unspecified	0	104	1	765	*	765
		2066	14.3	1.6	1.1	AloPal_7	526	914	-191	C	AluSq	SINE/Alu	-58	390	1	766		766
		781	6.9	1	1	AloPal_70	500	602	-500	+	Platy-1-2	Unspecified	2	104	0	767		767
		666	14.8	0	0	AloPal_71	500	600	-500	+	Platy-1-2	Unspecified	4	104	0	768		768
		806	8.7	0	0	AloPal_72	500	602	-500	+	Platy-1-2	Unspecified	2	104	0	769		769
		311	20.8	19.5	2.3	AloPal_72	506	618	-484	+	FLAM_C	SINE/Alu	8	139	-4	770	*	770
		421	18.9	0	3.5	AloPal_73	1	88	-1017	+	AluSq2	SINE/Alu	229	313	0	771		771
		681	10.7	0	2.9	AloPal_73	500	605	-500	C	Platy-1-2	Unspecified	0	104	2	772		772
		2154	14.2	5.5	0.5	AloPal_74	205	595	-506	C	AluSp	SINE/Alu	-81	367	2	773		773
		679	11.8	1	0	AloPal_74	500	601	-500	C	Platy-1-2	Unspecified	0	104	2	774	*	774
		713	11.7	0	1	AloPal_75	500	603	-500	+	Platy-1-2	Unspecified	2	104	0	775		775
		234	22.4	4.4	1.4	AloPal_75	545	612	-491	+	AluSz6	SINE/Alu	66	135	-177	776	*	776
		1368	6	0	0	AloPal_75	937	1103	0	+	AluSc	SINE/Alu	1	167	-142	777		777
		440	18.2	0	3.2	AloPal_76	386	494	-608	+	AluJr	SINE/Alu	44	143	0	778		778
		772	9.7	0	0	AloPal_76	500	602	-500	+	Platy-1-2	Unspecified	2	104	0	779		779
		256	18.9	3.8	6.5	AloPal_76	546	624	-478	+	FLAM_C	SINE/Alu	67	143	0	780	*	780
		1703	8.9	1.4	0.2	AloPal_76	865	1102	0	+	AluSc	SINE/Alu	1	223	-86	781		781
		362	17.2	0	1.6	AloPal_77	307	371	-736	C	FRAM	SINE/Alu	-23	153	90	782		782
		536	13.2	0	0	AloPal_77	484	566	-541	C	FLAM_C	SINE/Alu	-5	138	56	783		783
		291	12.9	6.5	13.9	AloPal_77	500	607	-500	C	Platy-1-2	Unspecified	0	104	4	784	*	784
		868	17.3	0	4.3	AloPal_77	590	734	-373	+	AluJr4	SINE/Alu	1	139	-173	785		785
		1409	13.5	5.1	0	AloPal_78	1	215	-887	C	AluSg	SINE/Alu	-84	226	1	786		786
		1197	21.2	2.5	0.8	AloPal_78	319	556	-546	C	AluSx1	SINE/Alu	-4	308	67	787		787
		663	11.8	1	1	AloPal_78	500	602	-500	C	Platy-1-2	Unspecified	0	104	2	788	*	788
		947	15.9	0.9	1.5	AloPal_78	528	737	-365	C	AluSg7	SINE/Alu	-107	205	1	789		789
		1739	12.9	3.5	1.4	AloPal_78	814	1097	-5	C	AluSz	SINE/Alu	-9	303	14	790		790
		1255	15.1	0	0	AloPal_79	3	194	-909	+	AluSc5	SINE/Alu	108	299	-10	791		791
		376	16.7	17.9	3	AloPal_79	481	597	-506	C	FLAM_C	SINE/Alu	-2	141	8	792	*	792
		787	7.8	0	1	AloPal_79	500	603	-500	C	Platy-1-2a	Unspecified	0	104	2	793		793
		1692	12.3	0	1.2	AloPal_8	1	256	-840	+	AluSc	SINE/Alu	57	309	0	794		794
		225	35.1	0	0	AloPal_8	293	386	-710	+	L1P4a	LINE/L1	2006	2099	-4404	795		795
		596	17.5	0	0	AloPal_8	500	596	-500	+	Platy-1-1	Unspecified	2	98	-6	796		796
		1171	13	0	0	AloPal_8	936	1096	0	+	AluSx1	SINE/Alu	1	161	-151	797		797
		347	16.9	20	2.2	AloPal_80	481	595	-506	C	FLAM_C	SINE/Alu	-1	142	8	798	*	798
		694	12.8	1	0	AloPal_80	500	601	-500	C	Platy-1-2a	Unspecified	0	104	2	799		799
		267	22.2	4.8	4.8	AloPal_80	819	922	-179	C	L1P4	LINE/L1	-733	5432	5329	800		800
		545	23.4	2.2	2.5	AloPal_81	372	508	-590	+	FAM	SINE/Alu	5	242	-70	801	*	801
		608	14.1	4	0	AloPal_81	500	598	-500	+	Platy-1-2a	Unspecified	2	104	0	802		802
		2103	18.2	1.8	0.8	AloPal_81	622	1015	-83	+	AluSz6	SINE/Alu	1	448	0	801		801
		2089	13.8	0.3	0	AloPal_82	35	331	-771	C	AluSz	SINE/Alu	-14	298	1	803		803
		841	6.8	0	0	AloPal_82	500	602	-500	+	Platy-1-2a	Unspecified	2	104	0	804		804
		1895	3.6	0	0	AloPal_82	883	1102	0	C	7SLRNA	srpRNA	0	320	101	805		805
		1532	13.4	0.1	1.1	AloPal_83	1	229	-873	C	AluSq2	SINE/Alu	-52	396	1	806		806
		694	14.6	0	0	AloPal_83	500	602	-500	C	Platy-1-2a	Unspecified	0	104	2	807	*	807
		1377	18.9	11.7	4.1	AloPal_83	530	899	-203	C	AluSz6	SINE/Alu	-61	387	1	808		808
		1453	14.9	5.4	1.5	AloPal_84	1	258	-844	+	AluSz6	SINE/Alu	44	311	-1	809		809
		851	5.8	0	0	AloPal_84	500	602	-500	C	Platy-1-2a	Unspecified	0	104	2	810		810
		795	9.7	0	0	AloPal_85	500	602	-500	C	Platy-1-2a	Unspecified	0	104	2	811		811
		289	28.9	0	0	AloPal_85	907	996	-106	C	L1PB	LINE/L1	-3128	3018	2929	812		812
		1474	27.3	3.1	0.6	AloPal_86	1	483	-619	+	L1M1	LINE/L1	3695	4189	-1957	813		813
		315	16.9	21.6	3.9	AloPal_86	485	595	-507	C	FLAM_C	SINE/Alu	-5	138	9	814	*	814
		609	15.5	0	0	AloPal_86	500	602	-500	C	Platy-1-2a	Unspecified	0	104	2	815		815
		1047	27.7	3.4	3	AloPal_86	604	1102	0	+	L1M1	LINE/L1	4181	4681	-1465	813		813
		678	11	0	3	AloPal_87	500	602	-500	C	Platy-1-2a	Unspecified	0	104	5	816		816
		2029	14.2	0.1	1.9	AloPal_88	1	323	-779	C	AluSx1	SINE/Alu	-17	295	2	817		817
		872	4.8	0	0	AloPal_88	500	602	-500	+	Platy-1-2a	Unspecified	2	104	0	818		818
		295	19.1	20.4	3.2	AloPal_88	507	614	-488	+	AluJr	SINE/Alu	9	134	-178	819	*	819
		246	2.6	0	0	AloPal_88	684	722	-380	+	AluSz6	SINE/Alu	265	303	-9	820		820
		967	17.4	5.4	1.2	AloPal_89	363	499	-603	+	AluSp	SINE/Alu	1	121	-191	821		821
		867	5.8	0	0	AloPal_89	500	602	-500	+	Platy-1-2a	Unspecified	2	104	0	822		822
		967	17.4	5.4	1.2	AloPal_89	603	713	-389	+	AluSp	SINE/Alu	122	220	-92	821		821
		1332	19.8	0.5	3.8	AloPal_89	814	1102	0	+	AluJo	SINE/Alu	2	383	-65	823		823
		830	6.8	0	0	AloPal_9	500	602	-500	+	Platy-1-1	Unspecified	2	104	0	824		824
		320	23.1	17.6	0	AloPal_9	507	614	-488	+	AluSq4	SINE/Alu	9	135	-176	825	*	825
		718	12.8	0	5.9	AloPal_90	500	607	-500	+	Platy-1-2a	Unspecified	3	104	0	826		826
		835	5.8	0	1	AloPal_91	500	603	-500	+	Platy-1-2a	Unspecified	2	104	0	827		827
		286	19.3	19.5	3.9	AloPal_91	507	619	-484	+	FLAM_C	SINE/Alu	9	138	-5	828	*	828
		680	14.7	0	0	AloPal_92	500	601	-500	+	Platy-1-1	Unspecified	3	104	0	829		829
		967	17.1	3.7	0	AloPal_92	938	1101	0	C	AluSz	SINE/Alu	-1	311	142	830		830
		858	4.8	0	0	AloPal_93	500	602	-500	+	Platy-1-2a	Unspecified	2	104	0	831		831
		254	19.9	11.7	3.7	AloPal_93	507	617	-485	+	FLAM_A	SINE/Alu	9	143	-169	832	*	832
		2037	16.3	2.1	3.5	AloPal_93	618	1101	-1	C	AluSc8	SINE/Alu	-47	401	2	833		833
		745	18.5	3	0	AloPal_94	267	401	-701	C	FLAM_A	SINE/Alu	-3	139	1	834		834
		262	22.8	19.6	2.3	AloPal_94	485	596	-506	C	FLAM_C	SINE/Alu	-5	138	8	835	*	835
		812	7.8	0	0	AloPal_94	500	602	-500	C	Platy-1-2a	Unspecified	0	104	2	836		836
		1529	19.4	1.2	0	AloPal_94	844	1101	-1	C	AluSz6	SINE/Alu	-45	267	7	837		837
		840	7.8	0	0	AloPal_95	500	602	-500	+	Platy-1-2a	Unspecified	2	104	0	838		838
		225	27.3	0	0	AloPal_95	556	621	-481	+	FLAM_C	SINE/Alu	77	142	-1	839	*	839
		638	6.6	12.1	0	AloPal_96	500	590	-500	C	Platy-1-2a	Unspecified	0	104	3	840		840
		850	6.9	0	0	AloPal_97	500	601	-500	C	Platy-1-2a	Unspecified	0	104	3	841		841
		635	31.5	5.3	7.1	AloPal_98	1	417	-686	+	L1M1	LINE/L1	4450	4859	-1287	842		842
		762	10.7	0	1	AloPal_98	500	603	-500	C	Platy-1-2a	Unspecified	0	104	2	843		843
		951	16.7	8.3	0	AloPal_99	1	168	-920	C	AluJb	SINE/Alu	-130	182	1	844		844
		607	6.7	14.6	0	AloPal_99	500	588	-500	+	Platy-1-2a	Unspecified	3	104	0	845		845
		261	11.5	5	5.8	AloPal_99	532	603	-485	+	AluJr	SINE/Alu	67	137	-6	846	*	846
		2057	16.6	0.5	0	AloPal_99	711	1052	-36	+	7SLRNA	srpRNA	3	319	-1	847		847
[truncated: 17 more columns]

## Sheet: AteGeo
																					Sort by no cell color on top, then by locus name; delete those with no color and count
		SW	perc	perc	perc	query	position	in	query		matching	repeat	position	in	repeat
		score	div.	del.	ins.	sequence	begin	end	(left)	Strand	repeat	class/family	begin	end	(left)	ID		Duplicate ID
		907	15.1	0	4.6	AteGeo_1	24	183	-886	C	AluJb	SINE/Alu	-8	304	152	1		1		907	15.1	0	4.6	AteGeo_1	24	183	-886	C	AluJb	SINE/Alu	-8	304	152	1		1		2271	9.8	2.8	1.6	AteGeo_102	488	499	-603	C	AluSc	SINE/Alu	-52
		1492	13.7	4.4	0	AteGeo_1	334	559	-510	C	AluSg	SINE/Alu	-11	299	64	2		2		1492	13.7	4.4	0	AteGeo_1	334	559	-510	C	AluSg	SINE/Alu	-11	299	64	2		2		858	5.8	0	0	AteGeo_102	500	602	-500	C	Platy-1-2a	Unspecified	0
		287	23.6	0	2.9	AteGeo_1	500	569	-500	C	Platy-1-1	Unspecified	0	104	37	3	*	3		287	23.6	0	2.9	AteGeo_1	500	569	-500	C	Platy-1-1	Unspecified	0	104	37	3	*	3		2271	9.8	2.8	1.6	AteGeo_102	603	912	-190	C	AluSc	SINE/Alu	-52
		2004	13	3.3	0.7	AteGeo_1	653	966	-103	+	AluSc	SINE/Alu	1	401	-47	4		4		2004	13	3.3	0.7	AteGeo_1	653	966	-103	+	AluSc	SINE/Alu	1	401	-47	4		4		475	18.4	28	1.3	AteGeo_105	483	499	-603	C	AluSz6	SINE/Alu	-64
		2286	12.9	1.9	0.5	AteGeo_10	1	366	-736	C	AluSq2	SINE/Alu	-83	365	1	5		5		2286	12.9	1.9	0.5	AteGeo_10	1	366	-736	C	AluSq2	SINE/Alu	-83	365	1	5		5		822	8.7	0	0	AteGeo_105	500	602	-500	C	Platy-1-2a	Unspecified	0
		664	17.5	0	0	AteGeo_10	500	602	-500	C	Platy-1-1	Unspecified	0	104	2	6		6		664	17.5	0	0	AteGeo_10	500	602	-500	C	Platy-1-1	Unspecified	0	104	2	6		6		475	18.4	28	1.3	AteGeo_105	603	705	-397	C	AluSz6	SINE/Alu	-64
		1842	15.5	1.7	0	AteGeo_10	724	1019	-83	+	AluSz6	SINE/Alu	5	305	-7	7		7		1842	15.5	1.7	0	AteGeo_10	724	1019	-83	+	AluSz6	SINE/Alu	5	305	-7	7		7		2018	17.1	4.5	3.4	AteGeo_106	1	499	-617	C	AluJb	SINE/Alu	-58
		238	24.6	7.7	0	AteGeo_100	493	557	-545	C	AluJr4	SINE/Alu	-177	135	66	8	*	8		238	24.6	7.7	0	AteGeo_100	493	557	-545	C	AluJr4	SINE/Alu	-177	135	66	8	*	8		657	10.7	0	12.5	AteGeo_106	500	616	-500	C	Platy-1-2a	Unspecified	0
		782	10.7	0	0	AteGeo_100	500	602	-500	C	Platy-1-2a	Unspecified	0	104	2	9		9		782	10.7	0	0	AteGeo_100	500	602	-500	C	Platy-1-2a	Unspecified	0	104	2	9		9		2018	17.1	4.5	3.4	AteGeo_106	617	750	-366	C	AluJb	SINE/Alu	-58
		289	28.9	0	0	AteGeo_100	907	996	-106	C	L1PB	LINE/L1	-3128	3018	2929	10		10		289	28.9	0	0	AteGeo_100	907	996	-106	C	L1PB	LINE/L1	-3128	3018	2929	10		10		1488	27.3	3.1	0.6	AteGeo_112	2	491	-610	+	L1M1	LINE/L1	3689
		709	13	1	0	AteGeo_101	500	599	-500	+	Platy-1-2a	Unspecified	3	103	-1	11		11		709	13	1	0	AteGeo_101	500	599	-500	+	Platy-1-2a	Unspecified	3	103	-1	11		11		657	13.7	0	0	AteGeo_112	500	601	-500	C	Platy-1-2a	Unspecified	0
		266	18.6	20.9	2.4	AteGeo_101	507	611	-488	+	FLAM_C	SINE/Alu	10	133	-10	12	*	12		266	18.6	20.9	2.4	AteGeo_101	507	611	-488	+	FLAM_C	SINE/Alu	10	133	-10	12	*	12		1072	27.5	4.4	2.6	AteGeo_112	602	1098	-3	+	L1M1	LINE/L1	4179
		781	27.9	9.8	1.9	AteGeo_102	30	325	-777	+	L1MA2	LINE/L1	5695	6013	-291	13		13		781	27.9	9.8	1.9	AteGeo_102	30	325	-777	+	L1MA2	LINE/L1	5695	6013	-291	13		13		2042	14.6	3.9	4.1	AteGeo_12	1	499	-597	+	AluSc8	SINE/Alu	1
		2271	9.8	2.8	1.6	AteGeo_102	488	499	-603	C	AluSc	SINE/Alu	-52	396	383	14		14		1105	15.7	0	0	AteGeo_102	931	1102	0	+	AluSp	SINE/Alu	137	308	-5	16		16		672	15.5	0	0	AteGeo_12	500	596	-500	+	Platy-1-1	Unspecified	2
		858	5.8	0	0	AteGeo_102	500	602	-500	C	Platy-1-2a	Unspecified	0	104	2	15		15		1607	17.4	5.3	3	AteGeo_103	55	392	-710	C	AluSq2	SINE/Alu	-72	376	2	17		17		2042	14.6	3.9	4.1	AteGeo_12	597	839	-257	+	AluSc8	SINE/Alu	302
		2271	9.8	2.8	1.6	AteGeo_102	603	912	-190	C	AluSc	SINE/Alu	-52	382	1	14		14		275	17.6	16.9	12.6	AteGeo_103	467	596	-506	C	FLAM_C	SINE/Alu	-1	142	8	18	*	18		304	34	3.8	3.1	AteGeo_120	18	491	-600	C	L1M1	LINE/L1	-4708
		1105	15.7	0	0	AteGeo_102	931	1102	0	+	AluSp	SINE/Alu	137	308	-5	16		16		818	9.7	0	0	AteGeo_103	500	602	-500	C	Platy-1-2a	Unspecified	0	104	2	19		19		322	23.4	0	0	AteGeo_120	481	557	-534	C	FLAM_C	SINE/Alu	-1
		1607	17.4	5.3	3	AteGeo_103	55	392	-710	C	AluSq2	SINE/Alu	-72	376	2	17		17		2081	16.2	0.3	1.1	AteGeo_103	689	1036	-66	C	AluSp	SINE/Alu	-52	396	1	20		20		709	3.3	10.9	0	AteGeo_120	500	591	-500	C	Platy-1-2a	Unspecified	0
		275	17.6	16.9	12.6	AteGeo_103	467	596	-506	C	FLAM_C	SINE/Alu	-1	142	8	18	*	18		1089	15.8	3.4	0	AteGeo_104	3	179	-922	+	AluSz	SINE/Alu	129	311	-1	21		21		272	29.6	0.7	0.7	AteGeo_120	594	729	-362	C	L1M1	LINE/L1	-5164
		818	9.7	0	0	AteGeo_103	500	602	-500	C	Platy-1-2a	Unspecified	0	104	2	19		19		653	16.7	0	0	AteGeo_104	500	601	-500	C	Platy-1-1	Unspecified	0	104	3	22		22		2211	17.9	5.1	3.5	AteGeo_123	185	499	-604	+	AluSp	SINE/Alu	1
		2081	16.2	0.3	1.1	AteGeo_103	689	1036	-66	C	AluSp	SINE/Alu	-52	396	1	20		20		551	28.2	5.4	8.2	AteGeo_105	1	489	-613	C	L1M1	LINE/L1	-409	5756	5281	23		23		738	9.8	1	1.9	AteGeo_123	500	603	-500	+	Platy-1-2a	Unspecified	2
		1089	15.8	3.4	0	AteGeo_104	3	179	-922	+	AluSz	SINE/Alu	129	311	-1	21		21		359	14.1	0	0	AteGeo_106	1053	1116	0	C	FLAM_C	SINE/Alu	0	143	80	28		28		2211	17.9	5.1	3.5	AteGeo_123	604	1086	-17	+	AluSp	SINE/Alu	178
		653	16.7	0	0	AteGeo_104	500	601	-500	C	Platy-1-1	Unspecified	0	104	3	22		22		844	6.8	0	0	AteGeo_107	500	602	-500	+	Platy-1-2a	Unspecified	2	104	0	29		29		2037	15.9	6.6	3.2	AteGeo_125	363	499	-599	+	AluSg	SINE/Alu	1
		551	28.2	5.4	8.2	AteGeo_105	1	489	-613	C	L1M1	LINE/L1	-409	5756	5281	23		23		310	20.1	19.5	3	AteGeo_107	507	619	-483	+	FLAM_C	SINE/Alu	9	139	-4	30	*	30		858	4	0	0	AteGeo_125	500	598	-500	+	Platy-1-2a	Unspecified	2
		475	18.4	28	1.3	AteGeo_105	483	499	-603	C	AluSz6	SINE/Alu	-64	384	335	24	*	24		703	14.2	1.8	0	AteGeo_108	1	113	-989	+	AluSg7	SINE/Alu	189	303	-6	31		31		2037	15.9	6.6	3.2	AteGeo_125	599	1070	-28	+	AluSg	SINE/Alu	101
		822	8.7	0	0	AteGeo_105	500	602	-500	C	Platy-1-2a	Unspecified	0	104	2	25		25		328	12	1.4	4.4	AteGeo_108	109	178	-924	+	L1PA17	LINE/L1	5959	6026	-140	32	*	32		2086	18.1	1.8	0.9	AteGeo_131	94	488	-613	C	AluSz6	SINE/Alu	0
		475	18.4	28	1.3	AteGeo_105	603	705	-397	C	AluSz6	SINE/Alu	-64	334	8	24		24		226	22.2	1.5	4.7	AteGeo_108	491	556	-546	C	FLAM_A	SINE/Alu	-13	129	66	33	*	33		701	12.8	1	0	AteGeo_131	500	601	-500	C	Platy-1-2a	Unspecified	0
		2018	17.1	4.5	3.4	AteGeo_106	1	499	-617	C	AluJb	SINE/Alu	-58	390	84	26		26		719	10.7	0	0	AteGeo_108	500	602	-500	C	Platy-1-2a	Unspecified	0	104	2	34		34		523	23.1	1	3.2	AteGeo_131	593	729	-372	C	FAM	SINE/Alu	-70
		657	10.7	0	12.5	AteGeo_106	500	616	-500	C	Platy-1-2a	Unspecified	0	104	1	27		27		313	19.7	0	0	AteGeo_108	1028	1088	-14	C	AluJb	SINE/Alu	-10	302	242	35		35		307	22.5	17	1.9	AteGeo_133	470	499	-604	+	FLAM_C	SINE/Alu	10
		2018	17.1	4.5	3.4	AteGeo_106	617	750	-366	C	AluJb	SINE/Alu	-58	83	1	26		26		749	8.7	0.9	1.9	AteGeo_109	500	604	-500	+	Platy-1-2a	Unspecified	1	104	0	36		36		797	9.7	0	1	AteGeo_133	500	603	-500	+	Platy-1-2a	Unspecified	2
		359	14.1	0	0	AteGeo_106	1053	1116	0	C	FLAM_C	SINE/Alu	0	143	80	28		28		1498	16.7	0	0	AteGeo_11	331	570	-512	C	AluJb	SINE/Alu	-18	294	55	37		37		307	22.5	17	1.9	AteGeo_133	604	623	-480	+	FLAM_C	SINE/Alu	87
		844	6.8	0	0	AteGeo_107	500	602	-500	+	Platy-1-2a	Unspecified	2	104	0	29		29		295	11	7.2	12.7	AteGeo_11	500	582	-500	C	Platy-1-1	Unspecified	0	104	26	38	*	38		2038	14.8	11.8	2.9	AteGeo_137	1	331	-603	C	AluSx3	SINE/Alu	0
		310	20.1	19.5	3	AteGeo_107	507	619	-483	+	FLAM_C	SINE/Alu	9	139	-4	30	*	30		1962	14.3	1.4	1.4	AteGeo_11	612	908	-174	C	AluSz6	SINE/Alu	-15	297	1	39		39		869	5.8	0	0	AteGeo_137	332	434	-500	C	Platy-1-2a	Unspecified	0
		703	14.2	1.8	0	AteGeo_108	1	113	-989	+	AluSg7	SINE/Alu	189	303	-6	31		31		277	30.8	9	4.3	AteGeo_110	177	464	-637	+	L1P4	LINE/L1	5329	5629	-545	40		40		2038	14.8	11.8	2.9	AteGeo_137	435	717	-217	C	AluSx3	SINE/Alu	0
		328	12	1.4	4.4	AteGeo_108	109	178	-924	+	L1PA17	LINE/L1	5959	6026	-140	32	*	32		732	9.8	1	0	AteGeo_110	500	601	-500	+	Platy-1-2a	Unspecified	2	104	0	41		41		2477	15.5	3	2.4	AteGeo_153	50	499	-603	+	7SLRNA	srpRNA	1
		226	22.2	1.5	4.7	AteGeo_108	491	556	-546	C	FLAM_A	SINE/Alu	-13	129	66	33	*	33		338	16.7	19.7	2.9	AteGeo_110	506	622	-479	+	FLAM_C	SINE/Alu	8	143	0	42	*	42		810	9.7	0	0	AteGeo_153	500	602	-500	+	Platy-1-2b	Unspecified	2
		719	10.7	0	0	AteGeo_108	500	602	-500	C	Platy-1-2a	Unspecified	0	104	2	34		34		826	6.9	1	0	AteGeo_111	500	601	-500	+	Platy-1-2a	Unspecified	2	104	0	43		43		2477	15.5	3	2.4	AteGeo_153	603	751	-351	+	7SLRNA	srpRNA	296
		313	19.7	0	0	AteGeo_108	1028	1088	-14	C	AluJb	SINE/Alu	-10	302	242	35		35		1545	13	0.1	1.1	AteGeo_113	1	232	-870	C	AluSq2	SINE/Alu	-52	396	1	46		46		1581	20.3	6.2	2.8	AteGeo_166	197	499	-603	C	AluJr	SINE/Alu	-9
		749	8.7	0.9	1.9	AteGeo_109	500	604	-500	+	Platy-1-2a	Unspecified	1	104	0	36		36		743	11.7	0	0	AteGeo_113	500	602	-500	C	Platy-1-2a	Unspecified	0	104	2	47	*	47		654	15.5	0	0	AteGeo_166	500	602	-500	C	Platy-1-1	Unspecified	0
		1498	16.7	0	0	AteGeo_11	331	570	-512	C	AluJb	SINE/Alu	-18	294	55	37		37		1381	18.5	11.5	4	AteGeo_113	530	901	-201	C	AluSz6	SINE/Alu	-61	387	1	48		48		1581	20.3	6.2	2.8	AteGeo_166	603	745	-357	C	AluJr	SINE/Alu	-9
		295	11	7.2	12.7	AteGeo_11	500	582	-500	C	Platy-1-1	Unspecified	0	104	26	38	*	38		789	10.6	0	0	AteGeo_114	500	603	-500	+	Platy-1-2a	Unspecified	1	104	0	49		49		2221	17.3	5.6	4.3	AteGeo_178	315	499	-602	+	AluSp	SINE/Alu	1
		1962	14.3	1.4	1.4	AteGeo_11	612	908	-174	C	AluSz6	SINE/Alu	-15	297	1	39		39		256	21.7	2.8	2.8	AteGeo_114	546	616	-487	+	FLAM_C	SINE/Alu	66	136	-7	50	*	50		795	9.8	0	0	AteGeo_178	500	601	-500	+	Platy-1-1	Unspecified	2
		277	30.8	9	4.3	AteGeo_110	177	464	-637	+	L1P4	LINE/L1	5329	5629	-545	40		40		977	11.1	3.9	0	AteGeo_114	761	910	-193	+	AluSq10	SINE/Alu	1	134	-179	51		51		2221	17.3	5.6	4.3	AteGeo_178	602	951	-150	+	AluSp	SINE/Alu	136
		732	9.8	1	0	AteGeo_110	500	601	-500	+	Platy-1-2a	Unspecified	2	104	0	41		41		773	10.7	0	0	AteGeo_115	500	602	-500	+	Platy-1-2a	Unspecified	2	104	0	52		52		2268	17.1	3.2	2.6	AteGeo_192	1	499	-602	+	AluSc	SINE/Alu	1
		338	16.7	19.7	2.9	AteGeo_110	506	622	-479	+	FLAM_C	SINE/Alu	8	143	0	42	*	42		276	25.4	17.9	1.5	AteGeo_115	506	617	-485	+	FLAM_C	SINE/Alu	8	137	-6	53	*	53		855	4.9	0	0	AteGeo_192	500	601	-500	+	Platy-1-3	Unspecified	3
		826	6.9	1	0	AteGeo_111	500	601	-500	+	Platy-1-2a	Unspecified	2	104	0	43		43		1265	11.9	0	0	AteGeo_116	1	168	-936	C	AluSz	SINE/Alu	-144	168	1	54		54		2268	17.1	3.2	2.6	AteGeo_192	602	1101	0	+	AluSc	SINE/Alu	225
		1488	27.3	3.1	0.6	AteGeo_112	2	491	-610	+	L1M1	LINE/L1	3689	4190	-1956	44		44		764	9.7	0	1.9	AteGeo_116	500	604	-500	+	Platy-1-2a	Unspecified	2	104	0	55	*	55		1482	17.9	8.8	0.6	AteGeo_196	239	499	-603	+	AluSg	SINE/Alu	8
		657	13.7	0	0	AteGeo_112	500	601	-500	C	Platy-1-2a	Unspecified	0	104	3	45		45		1666	18.2	2.3	8.7	AteGeo_116	508	952	-152	+	AluSx1	SINE/Alu	3	356	-92	56		56		800	6.8	0	0	AteGeo_196	500	602	-500	+	Platy-1-3	Unspecified	2
		1072	27.5	4.4	2.6	AteGeo_112	602	1098	-3	+	L1M1	LINE/L1	4179	4684	-1462	44		44		790	9.8	0	0	AteGeo_117	500	601	-497	+	Platy-1-2a	Unspecified	1	102	-2	57		57		1482	17.9	8.8	0.6	AteGeo_196	603	616	-486	+	AluSg	SINE/Alu	369
		1545	13	0.1	1.1	AteGeo_113	1	232	-870	C	AluSq2	SINE/Alu	-52	396	1	46		46		875	4.8	0	0	AteGeo_118	500	602	-500	C	Platy-1-2a	Unspecified	0	104	2	58		58		303	34.4	0.8	0	AteGeo_201	220	347	-756	C	L1M1	LINE/L1	-1231
		743	11.7	0	0	AteGeo_113	500	602	-500	C	Platy-1-2a	Unspecified	0	104	2	47	*	47		856	7.8	0	0	AteGeo_119	500	602	-500	+	Platy-1-2a	Unspecified	2	104	0	59		59		728	11.7	0	1	AteGeo_201	500	603	-500	+	Platy-1-3	Unspecified	2
		1381	18.5	11.5	4	AteGeo_113	530	901	-201	C	AluSz6	SINE/Alu	-61	387	1	48		48		654	12.2	16.8	0	AteGeo_119	697	803	-299	C	AluJb	SINE/Alu	-187	125	1	60		60		684	32.3	2.9	4.1	AteGeo_201	684	1103	0	C	L1M1	LINE/L1	-1287
		789	10.6	0	0	AteGeo_114	500	603	-500	+	Platy-1-2a	Unspecified	1	104	0	49		49		904	26.2	6.2	1	AteGeo_12	818	1091	-5	+	L1MA3	LINE/L1	5649	5936	-369	63	*	63		711	21.6	7.3	0	AteGeo_214	350	551	-549	+	FLAM_A	SINE/Alu	11
		256	21.7	2.8	2.8	AteGeo_114	546	616	-487	+	FLAM_C	SINE/Alu	66	136	-7	50	*	50		304	34	3.8	3.1	AteGeo_120	18	491	-600	C	L1M1	LINE/L1	-4708	2857	2381	64	*	64		679	12.9	3	0	AteGeo_214	500	600	-500	+	Platy-1-4a	Unspecified	1
		977	11.1	3.9	0	AteGeo_114	761	910	-193	+	AluSq10	SINE/Alu	1	134	-179	51		51		821	7.8	0	0	AteGeo_121	500	602	-500	+	Platy-1-2a	Unspecified	2	104	0	67		67		231	27	1.4	0	AteGeo_214	546	619	-481	+	FLAM_C	SINE/Alu	66
		773	10.7	0	0	AteGeo_115	500	602	-500	+	Platy-1-2a	Unspecified	2	104	0	52		52		271	14.1	4.4	6	AteGeo_121	556	623	-479	+	FLAM_C	SINE/Alu	77	143	0	68	*	68		424	27.7	13.8	1.5	AteGeo_214	642	903	-197	+	L1P3	LINE/L1	4678
		276	25.4	17.9	1.5	AteGeo_115	506	617	-485	+	FLAM_C	SINE/Alu	8	137	-6	53	*	53		1719	13.7	1.1	0	AteGeo_121	731	992	-110	C	AluJo	SINE/Alu	-47	265	1	69		69		1113	16.8	0	1.6	AteGeo_214	904	1100	0	+	AluSz6	SINE/Alu	3
		1265	11.9	0	0	AteGeo_116	1	168	-936	C	AluSz	SINE/Alu	-144	168	1	54		54		1748	10.4	1.2	0.4	AteGeo_122	232	483	-601	C	AluSc	SINE/Alu	-2	307	54	70		70		1766	17.5	4.3	4.6	AteGeo_221	2	140	-594	C	AluY	SINE/Alu	0
		764	9.7	0	1.9	AteGeo_116	500	604	-500	+	Platy-1-2a	Unspecified	2	104	0	55	*	55		248	25.4	3.2	0	AteGeo_122	491	553	-531	C	FLAM_C	SINE/Alu	-13	130	66	71	*	71		772	6.4	0	0	AteGeo_221	141	234	-500	C	Platy-1-4a	Unspecified	0
		1666	18.2	2.3	8.7	AteGeo_116	508	952	-152	+	AluSx1	SINE/Alu	3	356	-92	56		56		413	14.1	20	0	AteGeo_122	500	584	-500	C	Platy-1-2a	Unspecified	0	104	3	72		72		1766	17.5	4.3	4.6	AteGeo_221	235	671	-63	C	AluY	SINE/Alu	0
		790	9.8	0	0	AteGeo_117	500	601	-497	+	Platy-1-2a	Unspecified	1	102	-2	57		57		1977	14	0.8	3.5	AteGeo_122	587	910	-174	C	AluSc5	SINE/Alu	-10	299	1	73		73		2017	17.6	2	2.3	AteGeo_228	479	499	-610	C	AluSx1	SINE/Alu	-52
		875	4.8	0	0	AteGeo_118	500	602	-500	C	Platy-1-2a	Unspecified	0	104	2	58		58		299	28.2	4.8	1.5	AteGeo_123	88	184	-919	+	L1PA8A	LINE/L1	5689	5789	-342	74		74		811	7.4	0	1.9	AteGeo_228	500	609	-500	C	Platy-1-5	Unspecified	0
		856	7.8	0	0	AteGeo_119	500	602	-500	+	Platy-1-2a	Unspecified	2	104	0	59		59		2006	14.8	0.7	0.5	AteGeo_124	137	444	-646	C	AluSc	SINE/Alu	-52	396	1	77		77		2017	17.6	2	2.3	AteGeo_228	610	947	-162	C	AluSx1	SINE/Alu	-52
		654	12.2	16.8	0	AteGeo_119	697	803	-299	C	AluJb	SINE/Alu	-187	125	1	60		60		545	12.1	13.2	0	AteGeo_124	500	590	-500	C	Platy-1-2a	Unspecified	0	104	2	78		78		2048	13.5	1.5	0.3	AteGeo_24	127	445	-657	C	AluSp	SINE/Alu	0
		2042	14.6	3.9	4.1	AteGeo_12	1	499	-597	+	AluSc8	SINE/Alu	1	301	-147	61		61		921	11.5	2.9	0.3	AteGeo_124	690	839	-251	C	AluSg	SINE/Alu	-77	211	1	79		79		700	12.6	0	0	AteGeo_24	500	602	-500	C	Platy-1-1	Unspecified	0
		672	15.5	0	0	AteGeo_12	500	596	-500	+	Platy-1-1	Unspecified	2	98	-6	62		62		309	19.7	20	3.1	AteGeo_126	487	596	-504	C	FLAM_C	SINE/Alu	-8	135	8	82	*	82		1929	13	2.9	2.5	AteGeo_24	528	1102	0	C	AluSq	SINE/Alu	0
		2042	14.6	3.9	4.1	AteGeo_12	597	839	-257	+	AluSc8	SINE/Alu	302	448	0	61		61		843	5.9	0	0	AteGeo_126	500	600	-500	C	Platy-1-2a	Unspecified	0	104	4	83		83		2127	17.2	5.3	3.8	AteGeo_245	478	499	-603	C	AluSp	SINE/Alu	0
		904	26.2	6.2	1	AteGeo_12	818	1091	-5	+	L1MA3	LINE/L1	5649	5936	-369	63	*	63		765	18.1	0	3.8	AteGeo_126	660	797	-303	C	AluJo	SINE/Alu	-178	134	2	84		84		765	8.7	3.9	0	AteGeo_245	500	602	-500	C	Platy-1-5	Unspecified	0
		304	34	3.8	3.1	AteGeo_120	18	491	-600	C	L1M1	LINE/L1	-4708	2857	2381	64	*	64		2141	13.2	0.3	0.2	AteGeo_127	131	450	-650	+	AluSx	SINE/Alu	2	305	-7	85		85		2127	17.2	5.3	3.8	AteGeo_245	603	1081	-21	C	AluSp	SINE/Alu	0
		322	23.4	0	0	AteGeo_120	481	557	-534	C	FLAM_C	SINE/Alu	-1	142	66	65	*	65		768	8.7	1	0	AteGeo_127	500	602	-498	C	Platy-1-5	Unspecified	0	108	5	86		86		1955	18	2.8	2.9	AteGeo_40	5	499	-603	+	AluSq2	SINE/Alu	1
		709	3.3	10.9	0	AteGeo_120	500	591	-500	C	Platy-1-2a	Unspecified	0	104	3	66		66		2158	11.1	0	0.5	AteGeo_128	80	386	-716	+	AluSg4	SINE/Alu	1	386	-62	87		87		581	19.6	0	1	AteGeo_40	500	602	-500	+	Platy-1-1	Unspecified	2
		272	29.6	0.7	0.7	AteGeo_120	594	729	-362	C	L1M1	LINE/L1	-5164	2401	2266	64		64		826	7.8	0	0	AteGeo_128	500	602	-500	+	Platy-1-2a	Unspecified	2	104	0	88		88		1955	18	2.8	2.9	AteGeo_40	603	622	-480	+	AluSq2	SINE/Alu	381
		821	7.8	0	0	AteGeo_121	500	602	-500	+	Platy-1-2a	Unspecified	2	104	0	67		67		301	22.5	17.8	2.2	AteGeo_128	506	623	-479	+	FLAM_C	SINE/Alu	8	143	0	89	*	89		1885	15.5	4.1	4.2	AteGeo_45	375	499	-604	+	AluSp	SINE/Alu	1
		271	14.1	4.4	6	AteGeo_121	556	623	-479	+	FLAM_C	SINE/Alu	77	143	0	68	*	68		774	19.1	2.2	0	AteGeo_129	261	396	-706	C	FLAM_A	SINE/Alu	-3	139	1	90		90		721	12.6	0	1	AteGeo_45	500	603	-500	+	Platy-1-1	Unspecified	2
		1719	13.7	1.1	0	AteGeo_121	731	992	-110	C	AluJo	SINE/Alu	-47	265	1	69		69		339	21	18.8	2.2	AteGeo_129	480	596	-506	C	FLAM_C	SINE/Alu	0	143	8	91	*	91		1885	15.5	4.1	4.2	AteGeo_45	604	972	-131	+	AluSp	SINE/Alu	101
		1748	10.4	1.2	0.4	AteGeo_122	232	483	-601	C	AluSc	SINE/Alu	-2	307	54	70		70		832	7.8	0	0	AteGeo_129	500	602	-500	C	Platy-1-2a	Unspecified	0	104	2	92		92		2145	14	3.4	2.9	AteGeo_52	30	213	-600	C	AluSz	SINE/Alu	0
		248	25.4	3.2	0	AteGeo_122	491	553	-531	C	FLAM_C	SINE/Alu	-13	130	66	71	*	71		1674	17.1	1.1	0	AteGeo_129	830	1093	-9	C	AluSz6	SINE/Alu	-45	267	1	93		93		307	20.3	0	16.3	AteGeo_52	214	313	-500	C	Platy-1-1	Unspecified	0
		413	14.1	20	0	AteGeo_122	500	584	-500	C	Platy-1-2a	Unspecified	0	104	3	72		72		1495	11.9	1.3	0.9	AteGeo_13	329	557	-507	C	AluSx1	SINE/Alu	-16	296	67	94		94		2145	14	3.4	2.9	AteGeo_52	314	608	-205	C	AluSz	SINE/Alu	0
		1977	14	0.8	3.5	AteGeo_122	587	910	-174	C	AluSc5	SINE/Alu	-10	299	1	73		73		290	17.5	1.5	3.1	AteGeo_13	500	564	-500	C	Platy-1-1	Unspecified	0	104	41	95	*	95		1213	14.3	10.2	0	AteGeo_76	276	491	-611	C	L1PA14	LINE/L1	-114
		299	28.2	4.8	1.5	AteGeo_123	88	184	-919	+	L1PA8A	LINE/L1	5689	5789	-342	74		74		234	31.2	10.8	0	AteGeo_130	490	582	-520	C	FLAM_A	SINE/Alu	-10	132	30	96	*	96		754	8.7	1	0	AteGeo_76	500	602	-500	C	Platy-1-2	Unspecified	0
		2211	17.9	5.1	3.5	AteGeo_123	185	499	-604	+	AluSp	SINE/Alu	1	177	-271	75		75		704	12.6	0	0	AteGeo_130	500	602	-500	C	Platy-1-2a	Unspecified	0	104	2	97		97		3206	12.8	1	0	AteGeo_76	603	1086	-16	C	L1PA14	LINE/L1	-333
		738	9.8	1	1.9	AteGeo_123	500	603	-500	+	Platy-1-2a	Unspecified	2	104	0	76		76		2095	16.4	3.5	2.8	AteGeo_132	2	484	-618	+	AluSc8	SINE/Alu	1	396	-52	100		100		2130	14.8	1.3	1.8	AteGeo_90	484	499	-603	C	AluSq2	SINE/Alu	-58
		2211	17.9	5.1	3.5	AteGeo_123	604	1086	-17	+	AluSp	SINE/Alu	178	448	0	75		75		262	7.8	5.5	7.4	AteGeo_132	492	546	-556	C	FLAM_A	SINE/Alu	-13	129	76	101	*	101		836	7.8	0	0	AteGeo_90	500	602	-500	C	Platy-1-2a	Unspecified	0
		2006	14.8	0.7	0.5	AteGeo_124	137	444	-646	C	AluSc	SINE/Alu	-52	396	1	77		77		848	5.8	0	0	AteGeo_132	500	602	-500	C	Platy-1-2a	Unspecified	0	104	2	102		102		2130	14.8	1.3	1.8	AteGeo_90	603	920	-182	C	AluSq2	SINE/Alu	-58
		545	12.1	13.2	0	AteGeo_124	500	590	-500	C	Platy-1-2a	Unspecified	0	104	2	78		78		239	31.7	0.8	0	AteGeo_133	305	424	-679	+	L1P4a	LINE/L1	1614	1734	-4769	103		103		345	30.9	3.8	3.3	AteGeo_92	205	468	-634	+	L1P4	LINE/L1	5127
		921	11.5	2.9	0.3	AteGeo_124	690	839	-251	C	AluSg	SINE/Alu	-77	211	1	79		79		1932	12	4	3.6	AteGeo_133	685	1013	-90	+	AluSx1	SINE/Alu	1	305	-7	106		106		850	6.8	0	0	AteGeo_92	500	602	-500	+	Platy-1-2a	Unspecified	2
		2037	15.9	6.6	3.2	AteGeo_125	363	499	-599	+	AluSg	SINE/Alu	1	100	-348	80		80		723	10.7	0	1	AteGeo_134	500	603	-500	+	Platy-1-2a	Unspecified	2	104	0	107		107		269	20.8	2.5	2.5	AteGeo_92	695	773	-329	+	L1P4	LINE/L1	5693
		858	4	0	0	AteGeo_125	500	598	-500	+	Platy-1-2a	Unspecified	2	100	-4	81		81		1673	6.7	0	0.5	AteGeo_135	1	211	-874	+	AluSp	SINE/Alu	69	278	-35	108		108
		2037	15.9	6.6	3.2	AteGeo_125	599	1070	-28	+	AluSg	SINE/Alu	101	448	0	80		80		653	1.2	19.8	0	AteGeo_135	500	585	-500	+	Platy-1-2a	Unspecified	2	104	0	109		109
		309	19.7	20	3.1	AteGeo_126	487	596	-504	C	FLAM_C	SINE/Alu	-8	135	8	82	*	82		267	15.4	4.3	5.9	AteGeo_135	529	597	-488	+	FLAM_A	SINE/Alu	66	133	-9	110	*	110
		843	5.9	0	0	AteGeo_126	500	600	-500	C	Platy-1-2a	Unspecified	0	104	4	83		83		272	20.1	18.3	4.4	AteGeo_136	484	499	-603	C	FLAM_C	SINE/Alu	-4	139	5	111		111
		765	18.1	0	3.8	AteGeo_126	660	797	-303	C	AluJo	SINE/Alu	-178	134	2	84		84		760	10.7	0	0	AteGeo_136	500	602	-500	C	Platy-1-2a	Unspecified	0	104	2	112		112
		2141	13.2	0.3	0.2	AteGeo_127	131	450	-650	+	AluSx	SINE/Alu	2	305	-7	85		85		1182	12.6	1.5	4	AteGeo_138	34	239	-863	+	AluSp	SINE/Alu	43	243	-70	115		115
		768	8.7	1	0	AteGeo_127	500	602	-498	C	Platy-1-5	Unspecified	0	108	5	86		86		604	17.5	0	0	AteGeo_138	500	602	-500	+	Platy-1-2b	Unspecified	2	104	0	116		116
		2158	11.1	0	0.5	AteGeo_128	80	386	-716	+	AluSg4	SINE/Alu	1	386	-62	87		87		275	25.9	17.6	0	AteGeo_138	507	614	-488	+	FLAM_C	SINE/Alu	9	135	-8	117	*	117
		826	7.8	0	0	AteGeo_128	500	602	-500	+	Platy-1-2a	Unspecified	2	104	0	88		88		226	25.4	7.5	0	AteGeo_139	491	557	-529	C	AluSx3	SINE/Alu	-176	135	64	118	*	118
		301	22.5	17.8	2.2	AteGeo_128	506	623	-479	+	FLAM_C	SINE/Alu	8	143	0	89	*	89		541	13.9	1.1	1.1	AteGeo_139	500	586	-500	C	Platy-1-2b	Unspecified	0	104	18	119		119
		774	19.1	2.2	0	AteGeo_129	261	396	-706	C	FLAM_A	SINE/Alu	-3	139	1	90		90		717	11.7	0	0	AteGeo_14	500	602	-500	+	Platy-1-1	Unspecified	2	104	0	120		120
		339	21	18.8	2.2	AteGeo_129	480	596	-506	C	FLAM_C	SINE/Alu	0	143	8	91	*	91		1803	17.8	0.3	0	AteGeo_14	625	917	-185	C	AluJr	SINE/Alu	-13	299	6	121		121
		832	7.8	0	0	AteGeo_129	500	602	-500	C	Platy-1-2a	Unspecified	0	104	2	92		92		606	12.8	9.6	0	AteGeo_140	500	593	-500	+	Platy-1-2b	Unspecified	2	104	0	122		122
		1674	17.1	1.1	0	AteGeo_129	830	1093	-9	C	AluSz6	SINE/Alu	-45	267	1	93		93		1125	15.9	0.1	0.9	AteGeo_141	1	175	-926	C	AluSz	SINE/Alu	-86	226	2	123		123
		1495	11.9	1.3	0.9	AteGeo_13	329	557	-507	C	AluSx1	SINE/Alu	-16	296	67	94		94		809	26.1	1.3	0.8	AteGeo_141	176	499	-602	C	L1M1	LINE/L1	-689	5476	5151	124		124
		290	17.5	1.5	3.1	AteGeo_13	500	564	-500	C	Platy-1-1	Unspecified	0	104	41	95	*	95		695	13.7	0	0	AteGeo_141	500	601	-500	C	Platy-1-2b	Unspecified	0	104	3	125		125
		234	31.2	10.8	0	AteGeo_130	490	582	-520	C	FLAM_A	SINE/Alu	-10	132	30	96	*	96		755	9.7	0	1.9	AteGeo_142	500	604	-500	+	Platy-1-2b	Unspecified	2	104	0	126		126
		704	12.6	0	0	AteGeo_130	500	602	-500	C	Platy-1-2a	Unspecified	0	104	2	97		97		297	18.9	19.8	4.7	AteGeo_142	509	619	-485	+	FLAM_C	SINE/Alu	11	137	-6	127	*	127
		2086	18.1	1.8	0.9	AteGeo_131	94	488	-613	C	AluSz6	SINE/Alu	0	448	1	98		98		547	13.7	8.4	0	AteGeo_143	500	594	-500	+	Platy-1-2b	Unspecified	2	104	0	128		128
		701	12.8	1	0	AteGeo_131	500	601	-500	C	Platy-1-2a	Unspecified	0	104	2	99		99		255	18.5	3.1	0	AteGeo_143	548	612	-482	+	FLAM_C	SINE/Alu	77	143	0	129	*	129
		523	23.1	1	3.2	AteGeo_131	593	729	-372	C	FAM	SINE/Alu	-70	242	5	98	*	98		624	16.8	0	0	AteGeo_144	500	600	-500	+	Platy-1-2b	Unspecified	4	104	0	130		130
		2095	16.4	3.5	2.8	AteGeo_132	2	484	-618	+	AluSc8	SINE/Alu	1	396	-52	100		100		706	14.8	0	0	AteGeo_145	500	600	-500	+	Platy-1-2b	Unspecified	4	104	0	131		131
		262	7.8	5.5	7.4	AteGeo_132	492	546	-556	C	FLAM_A	SINE/Alu	-13	129	76	101	*	101		278	25	1.5	0	AteGeo_145	543	610	-490	+	AluJr	SINE/Alu	66	134	-178	132	*	132
		848	5.8	0	0	AteGeo_132	500	602	-500	C	Platy-1-2a	Unspecified	0	104	2	102		102		286	22.2	4.2	0	AteGeo_146	486	557	-502	C	AluSz6	SINE/Alu	-172	140	66	133	*	133
		239	31.7	0.8	0	AteGeo_133	305	424	-679	+	L1P4a	LINE/L1	1614	1734	-4769	103		103		461	10	0	0	AteGeo_146	500	559	-500	C	Platy-1-2b	Unspecified	0	104	45	134		134
		307	22.5	17	1.9	AteGeo_133	470	499	-604	+	FLAM_C	SINE/Alu	10	86	-57	104		104		1549	11.8	10.8	0.7	AteGeo_146	560	818	-241	C	AluSx1	SINE/Alu	-37	275	1	135		135
		797	9.7	0	1	AteGeo_133	500	603	-500	+	Platy-1-2a	Unspecified	2	104	0	105		105		1017	14	0	0.3	AteGeo_146	908	1058	-1	+	AluSx1	SINE/Alu	3	217	-95	136		136
		307	22.5	17	1.9	AteGeo_133	604	623	-480	+	FLAM_C	SINE/Alu	87	143	0	104		104		232	17.5	0	0	AteGeo_147	1	57	-1045	+	AluSz6	SINE/Alu	254	310	-2	137		137
		1932	12	4	3.6	AteGeo_133	685	1013	-90	+	AluSx1	SINE/Alu	1	305	-7	106		106		712	6.9	0.9	3.9	AteGeo_147	497	602	-500	C	Platy-1-2b	Unspecified	0	104	2	138		138
		723	10.7	0	1	AteGeo_134	500	603	-500	+	Platy-1-2a	Unspecified	2	104	0	107		107		1255	12.8	1.7	0	AteGeo_147	924	1102	0	C	AluSz6	SINE/Alu	-20	292	111	139		139
		1673	6.7	0	0.5	AteGeo_135	1	211	-874	+	AluSp	SINE/Alu	69	278	-35	108		108		773	8.8	0	1	AteGeo_148	500	602	-500	+	Platy-1-2b	Unspecified	3	104	0	140		140
		653	1.2	19.8	0	AteGeo_135	500	585	-500	+	Platy-1-2a	Unspecified	2	104	0	109		109		271	23.6	17.1	2.2	AteGeo_148	506	622	-480	+	FLAM_C	SINE/Alu	9	142	-1	141	*	141
		267	15.4	4.3	5.9	AteGeo_135	529	597	-488	+	FLAM_A	SINE/Alu	66	133	-9	110	*	110		2012	17.6	5.5	0.3	AteGeo_149	210	595	-506	C	AluSc8	SINE/Alu	-83	365	1	142		142
		272	20.1	18.3	4.4	AteGeo_136	484	499	-603	C	FLAM_C	SINE/Alu	-4	139	5	111		111		782	7.8	1	0	AteGeo_149	500	601	-500	C	Platy-1-2b	Unspecified	0	104	2	143	*	143
		760	10.7	0	0	AteGeo_136	500	602	-500	C	Platy-1-2a	Unspecified	0	104	2	112		112		331	29.9	4.4	0.6	AteGeo_15	3	160	-943	+	L1MA3	LINE/L1	6048	6211	-94	144		144
		2038	14.8	11.8	2.9	AteGeo_137	1	331	-603	C	AluSx3	SINE/Alu	0	448	208	113		113		2007	16.4	4.2	2.4	AteGeo_15	191	600	-503	C	AluSg7	SINE/Alu	-94	354	1	145		145
		869	5.8	0	0	AteGeo_137	332	434	-500	C	Platy-1-2a	Unspecified	0	104	2	114		114		743	8.7	0	1	AteGeo_15	500	603	-500	C	Platy-1-1	Unspecified	0	104	2	146	*	146
		2038	14.8	11.8	2.9	AteGeo_137	435	717	-217	C	AluSx3	SINE/Alu	0	207	1	113		113		1736	13.6	1.1	2.1	AteGeo_150	39	327	-774	C	AluSx1	SINE/Alu	-17	295	1	147		147
		1182	12.6	1.5	4	AteGeo_138	34	239	-863	+	AluSp	SINE/Alu	43	243	-70	115		115		263	24.5	19	1.5	AteGeo_150	480	595	-506	C	FLAM_C	SINE/Alu	0	143	8	148	*	148
		604	17.5	0	0	AteGeo_138	500	602	-500	+	Platy-1-2b	Unspecified	2	104	0	116		116		628	15.7	1	0	AteGeo_150	500	601	-500	C	Platy-1-2b	Unspecified	0	104	2	149		149
		275	25.9	17.6	0	AteGeo_138	507	614	-488	+	FLAM_C	SINE/Alu	9	135	-8	117	*	117		2301	12.4	1	0.1	AteGeo_150	749	1076	-25	C	AluSx	SINE/Alu	0	312	1	150		150
		226	25.4	7.5	0	AteGeo_139	491	557	-529	C	AluSx3	SINE/Alu	-176	135	64	118	*	118		760	11.7	0	0	AteGeo_151	500	602	-500	+	Platy-1-2b	Unspecified	2	104	0	151		151
		541	13.9	1.1	1.1	AteGeo_139	500	586	-500	C	Platy-1-2b	Unspecified	0	104	18	119		119		339	29.8	6.4	1.1	AteGeo_151	612	784	-318	+	L1M1	LINE/L1	2238	2419	-3727	152		152
		717	11.7	0	0	AteGeo_14	500	602	-500	+	Platy-1-1	Unspecified	2	104	0	120		120		1369	13.3	0	0	AteGeo_152	1	195	-902	+	AluSx1	SINE/Alu	102	296	-16	153		153
		1803	17.8	0.3	0	AteGeo_14	625	917	-185	C	AluJr	SINE/Alu	-13	299	6	121		121		613	17.4	0	0	AteGeo_152	500	597	-500	+	Platy-1-2b	Unspecified	3	100	-4	154		154
		606	12.8	9.6	0	AteGeo_140	500	593	-500	+	Platy-1-2b	Unspecified	2	104	0	122		122		1553	12.7	0	0.5	AteGeo_152	618	839	-258	+	AluSc	SINE/Alu	83	303	-6	155		155
		1125	15.9	0.1	0.9	AteGeo_141	1	175	-926	C	AluSz	SINE/Alu	-86	226	2	123		123		916	20.7	0	1.8	AteGeo_153	810	981	-121	+	AluJb	SINE/Alu	133	301	-11	156		156
		809	26.1	1.3	0.8	AteGeo_141	176	499	-602	C	L1M1	LINE/L1	-689	5476	5151	124		124		2228	15	3.2	1.5	AteGeo_154	33	591	-504	+	AluSx1	SINE/Alu	1	442	-6	158		158
		695	13.7	0	0	AteGeo_141	500	601	-500	C	Platy-1-2b	Unspecified	0	104	3	125		125		2246	11	0.4	0.9	AteGeo_154	594	918	-177	C	AluSx1	SINE/Alu	-58	390	1	159		159
		755	9.7	0	1.9	AteGeo_142	500	604	-500	+	Platy-1-2b	Unspecified	2	104	0	126		126		1350	8.3	0	2.2	AteGeo_154	908	1094	-1	+	AluTa7	SINE/Alu	1	196	-98	160	*	160
		297	18.9	19.8	4.7	AteGeo_142	509	619	-485	+	FLAM_C	SINE/Alu	11	137	-6	127	*	127		657	12.7	0	9.7	AteGeo_155	500	612	-500	C	Platy-1-2b	Unspecified	0	104	2	161		161
		547	13.7	8.4	0	AteGeo_143	500	594	-500	+	Platy-1-2b	Unspecified	2	104	0	128		128		2025	17.4	4	4.2	AteGeo_156	165	595	-508	C	AluSg	SINE/Alu	-83	365	3	162		162
		255	18.5	3.1	0	AteGeo_143	548	612	-482	+	FLAM_C	SINE/Alu	77	143	0	129	*	129		750	14.4	0	0	AteGeo_156	500	603	-500	C	Platy-1-2b	Unspecified	0	104	1	163	*	163
		624	16.8	0	0	AteGeo_144	500	600	-500	+	Platy-1-2b	Unspecified	4	104	0	130		130		244	23.3	0	0	AteGeo_157	487	546	-553	C	FLAM_C	SINE/Alu	-7	136	77	164	*	164
		706	14.8	0	0	AteGeo_145	500	600	-500	+	Platy-1-2b	Unspecified	4	104	0	131		131		625	13	3	0	AteGeo_157	500	599	-500	C	Platy-1-2b	Unspecified	0	104	2	165		165
		278	25	1.5	0	AteGeo_145	543	610	-490	+	AluJr	SINE/Alu	66	134	-178	132	*	132		901	13.6	3.7	0.1	AteGeo_158	292	442	-660	+	AluSp	SINE/Alu	1	302	-146	166		166
		286	22.2	4.2	0	AteGeo_146	486	557	-502	C	AluSz6	SINE/Alu	-172	140	66	133	*	133		717	11.7	0	0	AteGeo_158	500	602	-500	+	Platy-1-2b	Unspecified	2	104	0	167	*	167
		461	10	0	0	AteGeo_146	500	559	-500	C	Platy-1-2b	Unspecified	0	104	45	134		134		1993	17.1	6.3	0.1	AteGeo_158	511	891	-211	+	AluSp	SINE/Alu	1	356	-92	168		168
		1549	11.8	10.8	0.7	AteGeo_146	560	818	-241	C	AluSx1	SINE/Alu	-37	275	1	135		135		683	19.4	0	0	AteGeo_158	888	1011	-91	+	AluJr	SINE/Alu	156	279	-33	169	*	169
		1017	14	0	0.3	AteGeo_146	908	1058	-1	+	AluSx1	SINE/Alu	3	217	-95	136		136		723	15.5	0	0	AteGeo_159	500	602	-500	C	Platy-1-2b	Unspecified	0	104	2	170		170
		232	17.5	0	0	AteGeo_147	1	57	-1045	+	AluSz6	SINE/Alu	254	310	-2	137		137		780	9.7	0	0	AteGeo_16	500	602	-500	+	Platy-1-1	Unspecified	2	104	0	171		171
		712	6.9	0.9	3.9	AteGeo_147	497	602	-500	C	Platy-1-2b	Unspecified	0	104	2	138		138		417	20.5	16.2	0	AteGeo_16	506	622	-480	+	FLAM_C	SINE/Alu	8	143	0	172	*	172
		1255	12.8	1.7	0	AteGeo_147	924	1102	0	C	AluSz6	SINE/Alu	-20	292	111	139		139		287	25.8	16	2.2	AteGeo_160	477	595	-506	C	FLAM_C	SINE/Alu	0	143	9	173	*	173
		773	8.8	0	1	AteGeo_148	500	602	-500	+	Platy-1-2b	Unspecified	3	104	0	140		140		734	12.8	0	0	AteGeo_160	500	601	-500	C	Platy-1-2b	Unspecified	0	104	3	174		174
		271	23.6	17.1	2.2	AteGeo_148	506	622	-480	+	FLAM_C	SINE/Alu	9	142	-1	141	*	141		1089	5.9	0	0	AteGeo_161	1	135	-967	+	AluSp	SINE/Alu	170	304	-9	175		175
		2012	17.6	5.5	0.3	AteGeo_149	210	595	-506	C	AluSc8	SINE/Alu	-83	365	1	142		142		2026	17.9	7.4	0.3	AteGeo_161	205	499	-603	C	AluSg4	SINE/Alu	-92	356	4	176		176
		782	7.8	1	0	AteGeo_149	500	601	-500	C	Platy-1-2b	Unspecified	0	104	2	143	*	143		750	12.6	0	0	AteGeo_161	500	602	-500	C	Platy-1-2b	Unspecified	0	104	2	177		177
		331	29.9	4.4	0.6	AteGeo_15	3	160	-943	+	L1MA3	LINE/L1	6048	6211	-94	144		144		1797	15.4	4.6	2.3	AteGeo_161	780	1088	-14	C	AluSx	SINE/Alu	-64	384	1	178		178
		2007	16.4	4.2	2.4	AteGeo_15	191	600	-503	C	AluSg7	SINE/Alu	-94	354	1	145		145		554	14.6	1	3.1	AteGeo_162	500	598	-500	+	Platy-1-2b	Unspecified	2	98	-6	179		179
		743	8.7	0	1	AteGeo_15	500	603	-500	C	Platy-1-1	Unspecified	0	104	2	146	*	146		340	30.8	1.5	0.7	AteGeo_162	965	1098	0	C	L1PB3	LINE/L1	0	6154	6020	180		180
		1736	13.6	1.1	2.1	AteGeo_150	39	327	-774	C	AluSx1	SINE/Alu	-17	295	1	147		147		622	18.3	0	0	AteGeo_163	500	603	-500	+	Platy-1-2b	Unspecified	1	104	0	181		181
		263	24.5	19	1.5	AteGeo_150	480	595	-506	C	FLAM_C	SINE/Alu	0	143	8	148	*	148		764	8.9	2	0	AteGeo_164	500	600	-500	+	Platy-1-2b	Unspecified	2	104	0	182	*	182
		628	15.7	1	0	AteGeo_150	500	601	-500	C	Platy-1-2b	Unspecified	0	104	2	149		149		2180	12.4	3.2	1.6	AteGeo_164	506	916	-184	+	AluSg	SINE/Alu	2	396	-52	183		183
		2301	12.4	1	0.1	AteGeo_150	749	1076	-25	C	AluSx	SINE/Alu	0	312	1	150		150		300	26.3	16.7	0	AteGeo_165	486	599	-501	C	FLAM_C	SINE/Alu	-6	137	5	184	*	184
		760	11.7	0	0	AteGeo_151	500	602	-500	+	Platy-1-2b	Unspecified	2	104	0	151		151		773	9.9	0	0	AteGeo_165	500	600	-500	C	Platy-1-2b	Unspecified	0	104	4	185		185
		339	29.8	6.4	1.1	AteGeo_151	612	784	-318	+	L1M1	LINE/L1	2238	2419	-3727	152		152		508	7	1.4	0	AteGeo_166	1	71	-1031	+	AluSp	SINE/Alu	231	302	-11	186		186
		1369	13.3	0	0	AteGeo_152	1	195	-902	+	AluSx1	SINE/Alu	102	296	-16	153		153		473	12.8	1.3	1.3	AteGeo_166	959	1037	-65	+	AluSx3	SINE/Alu	45	123	-188	189		189
		613	17.4	0	0	AteGeo_152	500	597	-500	+	Platy-1-2b	Unspecified	3	100	-4	154		154		2215	15	3	0.9	AteGeo_167	1	479	-622	+	AluSz	SINE/Alu	1	448	0	190		190
		1553	12.7	0	0.5	AteGeo_152	618	839	-258	+	AluSc	SINE/Alu	83	303	-6	155		155		680	13.7	0	0	AteGeo_167	500	601	-500	C	Platy-1-2b	Unspecified	0	104	3	191		191
		2477	15.5	3	2.4	AteGeo_153	50	499	-603	+	7SLRNA	srpRNA	1	295	-153	156		156		1375	16.6	3.8	4.5	AteGeo_167	647	1086	-15	C	AluYc3	SINE/Alu	-83	365	2	192		192
		810	9.7	0	0	AteGeo_153	500	602	-500	+	Platy-1-2b	Unspecified	2	104	0	157		157		399	7	1.8	0	AteGeo_167	1045	1101	0	+	AluSz	SINE/Alu	1	58	-254	193	*	193
		2477	15.5	3	2.4	AteGeo_153	603	751	-351	+	7SLRNA	srpRNA	296	393	-55	156		156		688	11.8	0	0	AteGeo_168	500	601	-500	+	Platy-1-2b	Unspecified	2	103	-1	194		194
		916	20.7	0	1.8	AteGeo_153	810	981	-121	+	AluJb	SINE/Alu	133	301	-11	156		156		254	25.9	17.4	0.8	AteGeo_168	506	614	-487	+	FLAM_C	SINE/Alu	8	134	-9	195	*	195
		2228	15	3.2	1.5	AteGeo_154	33	591	-504	+	AluSx1	SINE/Alu	1	442	-6	158		158		763	11.7	0	0	AteGeo_169	500	602	-500	+	Platy-1-2b	Unspecified	2	104	0	196		196
		2246	11	0.4	0.9	AteGeo_154	594	918	-177	C	AluSx1	SINE/Alu	-58	390	1	159		159		455	27.2	3.5	2.9	AteGeo_169	843	1016	-86	C	L1P5	LINE/L1	-334	5817	5643	197		197
		1350	8.3	0	2.2	AteGeo_154	908	1094	-1	+	AluTa7	SINE/Alu	1	196	-98	160	*	160		1567	13	2.9	0.8	AteGeo_17	318	557	-544	C	AluSg	SINE/Alu	0	310	66	198		198
		657	12.7	0	9.7	AteGeo_155	500	612	-500	C	Platy-1-2b	Unspecified	0	104	2	161		161		2002	11.2	1.4	0.4	AteGeo_17	584	860	-241	+	AluSg	SINE/Alu	1	280	-30	199		199
		2025	17.4	4	4.2	AteGeo_156	165	595	-508	C	AluSg	SINE/Alu	-83	365	3	162		162		2050	16.9	2	1.9	AteGeo_170	189	594	-507	C	AluSz	SINE/Alu	-13	299	1	200		200
		750	14.4	0	0	AteGeo_156	500	603	-500	C	Platy-1-2b	Unspecified	0	104	1	163	*	163		706	11.8	1	0	AteGeo_170	500	601	-500	C	Platy-1-2b	Unspecified	0	104	2	201	*	201
		244	23.3	0	0	AteGeo_157	487	546	-553	C	FLAM_C	SINE/Alu	-7	136	77	164	*	164		1601	17.6	3.6	0	AteGeo_170	823	1101	0	+	AluJb	SINE/Alu	15	303	-9	202		202
		625	13	3	0	AteGeo_157	500	599	-500	C	Platy-1-2b	Unspecified	0	104	2	165		165		1028	20.5	16.2	1	AteGeo_171	189	459	-635	+	AluJb	SINE/Alu	1	312	0	203		203
		901	13.6	3.7	0.1	AteGeo_158	292	442	-660	+	AluSp	SINE/Alu	1	302	-146	166		166		638	10.5	2.1	0	AteGeo_171	500	543	-551	+	Platy-1-1	Unspecified	2	47	-57	204		204
		717	11.7	0	0	AteGeo_158	500	602	-500	+	Platy-1-2b	Unspecified	2	104	0	167	*	167		2232	14.3	3.1	1.8	AteGeo_171	544	940	-154	+	AluSx1	SINE/Alu	1	310	-2	205		205
		1993	17.1	6.3	0.1	AteGeo_158	511	891	-211	+	AluSp	SINE/Alu	1	356	-92	168		168		768	10.7	0	0	AteGeo_172	500	602	-500	+	Platy-1-2b	Unspecified	2	104	0	206	*	206
		683	19.4	0	0	AteGeo_158	888	1011	-91	+	AluJr	SINE/Alu	156	279	-33	169	*	169		2103	15.6	3.7	5.4	AteGeo_172	506	946	-156	+	AluSp	SINE/Alu	1	356	-92	207		207
		723	15.5	0	0	AteGeo_159	500	602	-500	C	Platy-1-2b	Unspecified	0	104	2	170		170		256	11.3	5.3	7.1	AteGeo_173	490	546	-556	C	FLAM_C	SINE/Alu	-11	132	77	208	*	208
		780	9.7	0	0	AteGeo_16	500	602	-500	+	Platy-1-1	Unspecified	2	104	0	171		171		799	9.7	0	0	AteGeo_173	500	602	-500	C	Platy-1-2b	Unspecified	0	104	2	209		209
		417	20.5	16.2	0	AteGeo_16	506	622	-480	+	FLAM_C	SINE/Alu	8	143	0	172	*	172		1517	17.2	15.2	0.5	AteGeo_174	238	596	-506	C	AluSx1	SINE/Alu	-52	396	5	210		210
		287	25.8	16	2.2	AteGeo_160	477	595	-506	C	FLAM_C	SINE/Alu	0	143	9	173	*	173		749	12.6	0	0	AteGeo_174	500	602	-500	C	Platy-1-2b	Unspecified	0	104	2	211	*	211
		734	12.8	0	0	AteGeo_160	500	601	-500	C	Platy-1-2b	Unspecified	0	104	3	174		174		818	17.8	4.4	1.5	AteGeo_175	1	153	-949	C	AluJr4	SINE/Alu	-15	297	1	212		212
		1089	5.9	0	0	AteGeo_161	1	135	-967	+	AluSp	SINE/Alu	170	304	-9	175		175		717	17.6	1.5	0.5	AteGeo_175	317	449	-653	+	AluJb	SINE/Alu	1	211	-77	213		213
		2026	17.9	7.4	0.3	AteGeo_161	205	499	-603	C	AluSg4	SINE/Alu	-92	356	4	176		176		798	10.7	0	0	AteGeo_175	500	602	-500	+	Platy-1-2b	Unspecified	2	104	0	214	*	214
		750	12.6	0	0	AteGeo_161	500	602	-500	C	Platy-1-2b	Unspecified	0	104	2	177		177		2073	16.5	2.2	4.3	AteGeo_175	509	943	-159	+	AluSc	SINE/Alu	1	445	-3	215		215
		1797	15.4	4.6	2.3	AteGeo_161	780	1088	-14	C	AluSx	SINE/Alu	-64	384	1	178		178		2140	17.5	6	1.1	AteGeo_176	183	596	-506	C	AluSx	SINE/Alu	-11	301	1	216		216
		554	14.6	1	3.1	AteGeo_162	500	598	-500	+	Platy-1-2b	Unspecified	2	98	-6	179		179		801	10.7	0	0	AteGeo_176	500	602	-500	C	Platy-1-2b	Unspecified	0	104	2	217	*	217
		340	30.8	1.5	0.7	AteGeo_162	965	1098	0	C	L1PB3	LINE/L1	0	6154	6020	180		180		225	23.1	3	3	AteGeo_177	491	557	-545	C	FLAM_A	SINE/Alu	-11	131	65	218	*	218
		622	18.3	0	0	AteGeo_163	500	603	-500	+	Platy-1-2b	Unspecified	1	104	0	181		181		792	8.7	0	0	AteGeo_177	500	602	-500	C	Platy-1-2b	Unspecified	0	104	2	219		219
		764	8.9	2	0	AteGeo_164	500	600	-500	+	Platy-1-2b	Unspecified	2	104	0	182	*	182		1732	21.2	2	3.4	AteGeo_177	730	1102	0	C	AluJo	SINE/Alu	0	448	1	220		220
		2180	12.4	3.2	1.6	AteGeo_164	506	916	-184	+	AluSg	SINE/Alu	2	396	-52	183		183		231	23.2	2.8	2.8	AteGeo_179	487	557	-545	C	FLAM_C	SINE/Alu	-7	136	66	223	*	223
		300	26.3	16.7	0	AteGeo_165	486	599	-501	C	FLAM_C	SINE/Alu	-6	137	5	184	*	184		710	14.6	0	0	AteGeo_179	500	602	-500	C	Platy-1-2b	Unspecified	0	104	2	224		224
		773	9.9	0	0	AteGeo_165	500	600	-500	C	Platy-1-2b	Unspecified	0	104	4	185		185		749	10.3	0	0	AteGeo_18	500	596	-500	+	Platy-1-1	Unspecified	2	98	-6	225		225
		508	7	1.4	0	AteGeo_166	1	71	-1031	+	AluSp	SINE/Alu	231	302	-11	186		186		271	27.3	6	0	AteGeo_18	507	622	-474	+	AluJo	SINE/Alu	9	142	0	226	*	226
		1581	20.3	6.2	2.8	AteGeo_166	197	499	-603	C	AluJr	SINE/Alu	-9	303	99	187		187		701	13.6	0	0	AteGeo_180	500	602	-500	+	Platy-1-2b	Unspecified	2	104	0	227		227
		654	15.5	0	0	AteGeo_166	500	602	-500	C	Platy-1-1	Unspecified	0	104	2	188		188		1842	18.9	1.3	0.6	AteGeo_183	112	437	-665	+	AluJo	SINE/Alu	1	306	-6	228		228
		1581	20.3	6.2	2.8	AteGeo_166	603	745	-357	C	AluJr	SINE/Alu	-9	98	1	187		187		805	6.8	0	0	AteGeo_183	500	602	-500	+	Platy-1-3	Unspecified	2	104	0	229	*	229
		473	12.8	1.3	1.3	AteGeo_166	959	1037	-65	+	AluSx3	SINE/Alu	45	123	-188	189		189		972	20.2	12.8	0.6	AteGeo_183	506	855	-247	+	FLAM_C	SINE/Alu	1	299	-149	230		230
		2215	15	3	0.9	AteGeo_167	1	479	-622	+	AluSz	SINE/Alu	1	448	0	190		190		251	6.2	0	0	AteGeo_183	853	884	-218	+	AluSc8	SINE/Alu	80	111	-200	231	*	231
		680	13.7	0	0	AteGeo_167	500	601	-500	C	Platy-1-2b	Unspecified	0	104	3	191		191		834	13.3	1.6	0	AteGeo_183	884	1011	-91	C	AluSp	SINE/Alu	-183	130	1	232		232
		1375	16.6	3.8	4.5	AteGeo_167	647	1086	-15	C	AluYc3	SINE/Alu	-83	365	2	192		192		289	19.3	23.1	3.9	AteGeo_184	488	595	-507	C	AluJr	SINE/Alu	-176	136	9	233	*	233
		399	7	1.8	0	AteGeo_167	1045	1101	0	+	AluSz	SINE/Alu	1	58	-254	193	*	193		858	4.8	0	0	AteGeo_184	500	602	-500	C	Platy-1-3	Unspecified	0	104	2	234		234
		688	11.8	0	0	AteGeo_168	500	601	-500	+	Platy-1-2b	Unspecified	2	103	-1	194		194		1938	14.9	0	1.7	AteGeo_184	802	1102	0	+	AluSx1	SINE/Alu	2	297	-15	235		235
		254	25.9	17.4	0.8	AteGeo_168	506	614	-487	+	FLAM_C	SINE/Alu	8	134	-9	195	*	195		256	6.5	0	0	AteGeo_185	325	355	-728	+	AluSq10	SINE/Alu	147	177	-136	236		236
		763	11.7	0	0	AteGeo_169	500	602	-500	+	Platy-1-2b	Unspecified	2	104	0	196		196		436	14.7	1.2	3.6	AteGeo_185	489	573	-510	C	FLAM_C	SINE/Alu	-10	133	51	237		237
		455	27.2	3.5	2.9	AteGeo_169	843	1016	-86	C	L1P5	LINE/L1	-334	5817	5643	197		197		316	16.5	0	13.5	AteGeo_185	500	583	-500	C	Platy-1-3	Unspecified	0	104	31	238	*	238
		1567	13	2.9	0.8	AteGeo_17	318	557	-544	C	AluSg	SINE/Alu	0	310	66	198		198		851	5.9	0	0	AteGeo_186	500	601	-500	+	Platy-1-3	Unspecified	3	104	0	239		239
		2002	11.2	1.4	0.4	AteGeo_17	584	860	-241	+	AluSg	SINE/Alu	1	280	-30	199		199		285	22.8	19.6	2.3	AteGeo_186	505	616	-485	+	FLAM_C	SINE/Alu	8	138	-5	240	*	240
		2050	16.9	2	1.9	AteGeo_170	189	594	-507	C	AluSz	SINE/Alu	-13	299	1	200		200		570	18.4	0	10.6	AteGeo_186	955	1100	-1	C	L1PA7	LINE/L1	-112	6042	5911	241		241
		706	11.8	1	0	AteGeo_170	500	601	-500	C	Platy-1-2b	Unspecified	0	104	2	201	*	201		294	23.9	19.5	0	AteGeo_187	484	596	-507	C	FLAM_C	SINE/Alu	-1	142	8	242	*	242
		1601	17.6	3.6	0	AteGeo_170	823	1101	0	+	AluJb	SINE/Alu	15	303	-9	202		202		919	2.9	0	0	AteGeo_187	500	603	-500	C	Platy-1-3	Unspecified	0	104	1	243		243
		1028	20.5	16.2	1	AteGeo_171	189	459	-635	+	AluJb	SINE/Alu	1	312	0	203		203		2171	16.4	4.9	5.6	AteGeo_188	8	470	-621	+	AluSx1	SINE/Alu	1	306	-6	244		244
		638	10.5	2.1	0	AteGeo_171	500	543	-551	+	Platy-1-1	Unspecified	2	47	-57	204		204		672	4.3	13	0	AteGeo_188	500	591	-500	+	Platy-1-3	Unspecified	1	104	0	245		245
		2232	14.3	3.1	1.8	AteGeo_171	544	940	-154	+	AluSx1	SINE/Alu	1	310	-2	205		205		905	10.7	0	0	AteGeo_188	970	1091	0	C	AluSq2	SINE/Alu	-69	244	123	246		246
		768	10.7	0	0	AteGeo_172	500	602	-500	+	Platy-1-2b	Unspecified	2	104	0	206	*	206		263	27.7	17.1	2.4	AteGeo_189	486	596	-505	C	AluSx3	SINE/Alu	-177	134	8	247	*	247
		2103	15.6	3.7	5.4	AteGeo_172	506	946	-156	+	AluSp	SINE/Alu	1	356	-92	207		207		871	4.9	0	0	AteGeo_189	500	601	-500	C	Platy-1-3	Unspecified	0	104	3	248		248
		256	11.3	5.3	7.1	AteGeo_173	490	546	-556	C	FLAM_C	SINE/Alu	-11	132	77	208	*	208		1813	18.8	0.7	1.6	AteGeo_19	489	827	-218	C	7SLRNA	srpRNA	-6	314	1	249		249
		799	9.7	0	0	AteGeo_173	500	602	-500	C	Platy-1-2b	Unspecified	0	104	2	209		209		842	6.8	0	0	AteGeo_190	500	602	-500	C	Platy-1-3	Unspecified	0	104	2	250		250
		1517	17.2	15.2	0.5	AteGeo_174	238	596	-506	C	AluSx1	SINE/Alu	-52	396	5	210		210		470	10	1.4	0	AteGeo_191	1	70	-1033	C	AluSq4	SINE/Alu	-240	71	1	251		251
		749	12.6	0	0	AteGeo_174	500	602	-500	C	Platy-1-2b	Unspecified	0	104	2	211	*	211		852	5.8	0	0	AteGeo_191	500	603	-500	+	Platy-1-3	Unspecified	1	104	0	252		252
		818	17.8	4.4	1.5	AteGeo_175	1	153	-949	C	AluJr4	SINE/Alu	-15	297	1	212		212		366	19.2	18.8	2.2	AteGeo_191	507	623	-480	+	FLAM_C	SINE/Alu	8	143	0	253	*	253
		717	17.6	1.5	0.5	AteGeo_175	317	449	-653	+	AluJb	SINE/Alu	1	211	-77	213		213		1166	10.4	1.2	0.6	AteGeo_193	1	164	-937	C	AluSp	SINE/Alu	-148	165	1	256		256
		798	10.7	0	0	AteGeo_175	500	602	-500	+	Platy-1-2b	Unspecified	2	104	0	214	*	214		706	10.8	1	0	AteGeo_193	500	601	-500	+	Platy-1-3	Unspecified	2	104	0	257		257
		2073	16.5	2.2	4.3	AteGeo_175	509	943	-159	+	AluSc	SINE/Alu	1	445	-3	215		215		257	22.6	0	9.2	AteGeo_193	533	615	-486	+	FLAM_C	SINE/Alu	62	137	-6	258	*	258
		2140	17.5	6	1.1	AteGeo_176	183	596	-506	C	AluSx	SINE/Alu	-11	301	1	216		216		1475	20.9	1.5	2	AteGeo_193	707	1011	-90	+	AluJr	SINE/Alu	7	298	-14	259		259
		801	10.7	0	0	AteGeo_176	500	602	-500	C	Platy-1-2b	Unspecified	0	104	2	217	*	217		1632	9.3	0.6	0.5	AteGeo_194	1	225	-878	C	AluSg7	SINE/Alu	-52	396	1	260		260
		225	23.1	3	3	AteGeo_177	491	557	-545	C	FLAM_A	SINE/Alu	-11	131	65	218	*	218		387	29.9	7.9	4.5	AteGeo_194	226	485	-618	C	L1M1	LINE/L1	-931	5215	4947	261		261
		792	8.7	0	0	AteGeo_177	500	602	-500	C	Platy-1-2b	Unspecified	0	104	2	219		219		653	13.5	0	0	AteGeo_194	500	603	-500	C	Platy-1-3	Unspecified	0	104	1	262		262
		1732	21.2	2	3.4	AteGeo_177	730	1102	0	C	AluJo	SINE/Alu	0	448	1	220		220		1845	11.2	3.1	2.1	AteGeo_194	608	1103	0	C	AluSq	SINE/Alu	-62	386	1	263		263
		2221	17.3	5.6	4.3	AteGeo_178	315	499	-602	+	AluSp	SINE/Alu	1	135	-313	221		221		279	17.1	1.3	11.1	AteGeo_195	478	556	-550	C	FLAM_C	SINE/Alu	-1	142	71	264	*	264
		795	9.8	0	0	AteGeo_178	500	601	-500	+	Platy-1-1	Unspecified	2	103	-1	222		222		642	12.6	0	3.9	AteGeo_195	500	606	-500	C	Platy-1-3	Unspecified	0	104	2	265		265
		2221	17.3	5.6	4.3	AteGeo_178	602	951	-150	+	AluSp	SINE/Alu	136	393	-55	221		221		764	10.7	0	0	AteGeo_197	500	602	-500	+	Platy-1-3	Unspecified	2	104	0	268		268
		231	23.2	2.8	2.8	AteGeo_179	487	557	-545	C	FLAM_C	SINE/Alu	-7	136	66	223	*	223		347	18.3	18.5	3.7	AteGeo_197	506	624	-478	+	FLAM_C	SINE/Alu	8	143	0	269	*	269
		710	14.6	0	0	AteGeo_179	500	602	-500	C	Platy-1-2b	Unspecified	0	104	2	224		224		1227	13.6	1.1	0	AteGeo_197	919	1102	0	C	AluSc5	SINE/Alu	-10	299	114	270		270
		749	10.3	0	0	AteGeo_18	500	596	-500	+	Platy-1-1	Unspecified	2	98	-6	225		225		732	11.7	0	0	AteGeo_198	500	602	-500	+	Platy-1-3	Unspecified	2	104	0	271		271
		271	27.3	6	0	AteGeo_18	507	622	-474	+	AluJo	SINE/Alu	9	142	0	226	*	226		256	20.3	0	0	AteGeo_198	556	614	-488	+	FLAM_C	SINE/Alu	77	135	-8	272	*	272
		701	13.6	0	0	AteGeo_180	500	602	-500	+	Platy-1-2b	Unspecified	2	104	0	227		227		1917	14.2	2.8	3.2	AteGeo_198	778	1102	0	+	AluSp	SINE/Alu	1	304	-9	273		273
		1842	18.9	1.3	0.6	AteGeo_183	112	437	-665	+	AluJo	SINE/Alu	1	306	-6	228		228		839	8.7	0	0	AteGeo_199	500	602	-500	+	Platy-1-3	Unspecified	2	104	0	274		274
		805	6.8	0	0	AteGeo_183	500	602	-500	+	Platy-1-3	Unspecified	2	104	0	229	*	229		1649	13.4	1.2	0.8	AteGeo_2	314	569	-519	C	AluSz6	SINE/Alu	0	312	56	275		275
		972	20.2	12.8	0.6	AteGeo_183	506	855	-247	+	FLAM_C	SINE/Alu	1	299	-149	230		230		319	21.5	0	6	AteGeo_2	500	588	-500	C	Platy-1-1	Unspecified	0	104	21	276	*	276
		251	6.2	0	0	AteGeo_183	853	884	-218	+	AluSc8	SINE/Alu	80	111	-200	231	*	231		1356	23.7	3.1	4.9	AteGeo_20	207	595	-507	C	AluJr	SINE/Alu	-51	261	3	277		277
		834	13.3	1.6	0	AteGeo_183	884	1011	-91	C	AluSp	SINE/Alu	-183	130	1	232		232		767	11.7	0	0	AteGeo_20	500	602	-500	C	Platy-1-1	Unspecified	0	104	2	278	*	278
		289	19.3	23.1	3.9	AteGeo_184	488	595	-507	C	AluJr	SINE/Alu	-176	136	9	233	*	233		1437	12.4	11.6	0	AteGeo_200	1	242	-630	+	AluSp	SINE/Alu	41	310	-3	279		279
		858	4.8	0	0	AteGeo_184	500	602	-500	C	Platy-1-3	Unspecified	0	104	2	234		234		710	12.6	0	0	AteGeo_200	270	372	-500	+	Platy-1-3	Unspecified	2	104	0	280		280
		1938	14.9	0	1.7	AteGeo_184	802	1102	0	+	AluSx1	SINE/Alu	2	297	-15	235		235		468	14.4	20	0	AteGeo_202	485	574	-521	C	FLAM_C	SINE/Alu	-7	136	29	283		283
		256	6.5	0	0	AteGeo_185	325	355	-728	+	AluSq10	SINE/Alu	147	177	-136	236		236		295	21.8	4.7	1.7	AteGeo_202	500	595	-500	C	Platy-1-4	Unspecified	0	104	5	284	*	284
		436	14.7	1.2	3.6	AteGeo_185	489	573	-510	C	FLAM_C	SINE/Alu	-10	133	51	237		237		933	15.4	0.2	15.3	AteGeo_202	592	861	-234	C	AluJr	SINE/Alu	-93	219	1	285		285
		316	16.5	0	13.5	AteGeo_185	500	583	-500	C	Platy-1-3	Unspecified	0	104	31	238	*	238		291	19.3	20.4	0	AteGeo_203	23	110	-991	+	AluJo	SINE/Alu	207	312	0	286		286
		851	5.9	0	0	AteGeo_186	500	601	-500	+	Platy-1-3	Unspecified	3	104	0	239		239		856	5.9	0	0	AteGeo_203	500	601	-500	+	Platy-1-4	Unspecified	3	104	0	287		287
		285	22.8	19.6	2.3	AteGeo_186	505	616	-485	+	FLAM_C	SINE/Alu	8	138	-5	240	*	240		1975	8.1	0	0.4	AteGeo_203	854	1101	0	+	AluSc8	SINE/Alu	17	263	-48	288		288
		570	18.4	0	10.6	AteGeo_186	955	1100	-1	C	L1PA7	LINE/L1	-112	6042	5911	241		241		322	20.1	19.5	3	AteGeo_204	484	596	-507	C	FLAM_C	SINE/Alu	-5	138	8	289	*	289
		294	23.9	19.5	0	AteGeo_187	484	596	-507	C	FLAM_C	SINE/Alu	-1	142	8	242	*	242		904	4.8	0	0	AteGeo_204	500	603	-500	C	Platy-1-4	Unspecified	0	104	1	290		290
		919	2.9	0	0	AteGeo_187	500	603	-500	C	Platy-1-3	Unspecified	0	104	1	243		243		1697	11.3	4.2	0	AteGeo_205	1	239	-860	+	AluSx1	SINE/Alu	45	293	-19	291		291
		2171	16.4	4.9	5.6	AteGeo_188	8	470	-621	+	AluSx1	SINE/Alu	1	306	-6	244		244		658	13	2	0	AteGeo_205	500	599	-500	+	Platy-1-4	Unspecified	2	103	-1	292		292
		672	4.3	13	0	AteGeo_188	500	591	-500	+	Platy-1-3	Unspecified	1	104	0	245		245		299	21.3	22.1	0.8	AteGeo_205	509	612	-487	+	AluJr4	SINE/Alu	11	136	-176	293	*	293
		905	10.7	0	0	AteGeo_188	970	1091	0	C	AluSq2	SINE/Alu	-69	244	123	246		246		878	4	0	0	AteGeo_206	500	600	-500	+	Platy-1-4a	Unspecified	4	104	0	294		294
		263	27.7	17.1	2.4	AteGeo_189	486	596	-505	C	AluSx3	SINE/Alu	-177	134	8	247	*	247		307	27.4	16.2	0	AteGeo_206	504	620	-480	+	FLAM_C	SINE/Alu	8	143	0	295	*	295
		871	4.9	0	0	AteGeo_189	500	601	-500	C	Platy-1-3	Unspecified	0	104	3	248		248		484	23.4	11.9	0.6	AteGeo_207	20	234	-867	C	L1P5	LINE/L1	-536	5630	5383	296		296
		1813	18.8	0.7	1.6	AteGeo_19	489	827	-218	C	7SLRNA	srpRNA	-6	314	1	249		249		752	21.7	6.1	1.2	AteGeo_207	266	494	-607	C	L1M1	LINE/L1	-750	5396	5157	297		297
		842	6.8	0	0	AteGeo_190	500	602	-500	C	Platy-1-3	Unspecified	0	104	2	250		250		851	4.9	0	0	AteGeo_207	500	601	-500	C	Platy-1-4a	Unspecified	0	104	3	298		298
		470	10	1.4	0	AteGeo_191	1	70	-1033	C	AluSq4	SINE/Alu	-240	71	1	251		251		826	5	0	0	AteGeo_208	500	598	-500	+	Platy-1-4a	Unspecified	4	102	-2	299		299
		852	5.8	0	0	AteGeo_191	500	603	-500	+	Platy-1-3	Unspecified	1	104	0	252		252		272	21	20.2	4	AteGeo_208	504	612	-486	+	FLAM_A	SINE/Alu	7	132	-10	300	*	300
		366	19.2	18.8	2.2	AteGeo_191	507	623	-480	+	FLAM_C	SINE/Alu	8	143	0	253	*	253		1985	14.1	5.4	4.3	AteGeo_209	506	917	-180	+	AluSg	SINE/Alu	1	361	-87	301		301
		2268	17.1	3.2	2.6	AteGeo_192	1	499	-602	+	AluSc	SINE/Alu	1	224	-224	254		254		1185	12.4	3.9	1.6	AteGeo_209	918	1097	0	+	AluSx3	SINE/Alu	77	260	-51	302		302
		855	4.9	0	0	AteGeo_192	500	601	-500	+	Platy-1-3	Unspecified	3	104	0	255		255		1560	15.4	0.4	0	AteGeo_21	313	559	-510	C	AluSx4	SINE/Alu	0	310	63	303		303
		2268	17.1	3.2	2.6	AteGeo_192	602	1101	0	+	AluSc	SINE/Alu	225	448	0	254		254		284	20.9	1.4	4.4	AteGeo_21	500	569	-500	C	Platy-1-1	Unspecified	0	104	37	304	*	304
		1166	10.4	1.2	0.6	AteGeo_193	1	164	-937	C	AluSp	SINE/Alu	-148	165	1	256		256		650	15.3	0	0	AteGeo_210	1	111	-990	+	AluSg7	SINE/Alu	199	309	0	305		305
		706	10.8	1	0	AteGeo_193	500	601	-500	+	Platy-1-3	Unspecified	2	104	0	257		257		270	28.3	4.4	6.8	AteGeo_210	127	393	-708	+	L1PA8A	LINE/L1	5614	5880	-271	306		306
		257	22.6	0	9.2	AteGeo_193	533	615	-486	+	FLAM_C	SINE/Alu	62	137	-6	258	*	258		879	4.9	0	0	AteGeo_210	500	601	-500	+	Platy-1-4a	Unspecified	3	104	0	307		307
		1475	20.9	1.5	2	AteGeo_193	707	1011	-90	+	AluJr	SINE/Alu	7	298	-14	259		259		295	21.8	18.6	2.9	AteGeo_210	505	622	-479	+	FLAM_C	SINE/Alu	8	143	0	308	*	308
		1632	9.3	0.6	0.5	AteGeo_194	1	225	-878	C	AluSg7	SINE/Alu	-52	396	1	260		260		817	6.9	0	0	AteGeo_211	500	601	-500	+	Platy-1-4a	Unspecified	3	104	0	309		309
		387	29.9	7.9	4.5	AteGeo_194	226	485	-618	C	L1M1	LINE/L1	-931	5215	4947	261		261		309	25.9	16.8	0.8	AteGeo_211	505	617	-484	+	FLAM_C	SINE/Alu	8	138	-5	310	*	310
		653	13.5	0	0	AteGeo_194	500	603	-500	C	Platy-1-3	Unspecified	0	104	1	262		262		352	15.8	0	0	AteGeo_212	1	57	-1044	C	AluSp	SINE/Alu	-256	57	1	311		311
		1845	11.2	3.1	2.1	AteGeo_194	608	1103	0	C	AluSq	SINE/Alu	-62	386	1	263		263		867	19.9	10.6	1.1	AteGeo_212	343	596	-505	C	AluSp	SINE/Alu	-7	305	1	312		312
		279	17.1	1.3	11.1	AteGeo_195	478	556	-550	C	FLAM_C	SINE/Alu	-1	142	71	264	*	264		840	5.9	0	0	AteGeo_212	500	601	-500	C	Platy-1-4a	Unspecified	0	104	3	313	*	313
		642	12.6	0	3.9	AteGeo_195	500	606	-500	C	Platy-1-3	Unspecified	0	104	2	265		265		1996	15	5.2	0.7	AteGeo_212	712	1101	0	C	AluSp	SINE/Alu	0	448	1	314		314
		1482	17.9	8.8	0.6	AteGeo_196	239	499	-603	+	AluSg	SINE/Alu	8	368	-80	266		266		876	4.9	0	0	AteGeo_213	500	601	-500	+	Platy-1-4a	Unspecified	3	104	0	315	*	315
		800	6.8	0	0	AteGeo_196	500	602	-500	+	Platy-1-3	Unspecified	2	104	0	267		267		878	16.9	11.4	0.6	AteGeo_213	505	748	-353	+	AluSq10	SINE/Alu	1	303	-9	316		316
		1482	17.9	8.8	0.6	AteGeo_196	603	616	-486	+	AluSg	SINE/Alu	369	390	-58	266		266		818	12.5	0.1	2.6	AteGeo_213	744	878	-223	C	AluSq10	SINE/Alu	-196	117	1	317	*	317
		764	10.7	0	0	AteGeo_197	500	602	-500	+	Platy-1-3	Unspecified	2	104	0	268		268		424	27.7	13.8	1.5	AteGeo_214	642	903	-197	+	L1P3	LINE/L1	4678	4974	-1172	321		321
		347	18.3	18.5	3.7	AteGeo_197	506	624	-478	+	FLAM_C	SINE/Alu	8	143	0	269	*	269		1113	16.8	0	1.6	AteGeo_214	904	1100	0	+	AluSz6	SINE/Alu	3	221	-91	318		318
		1227	13.6	1.1	0	AteGeo_197	919	1102	0	C	AluSc5	SINE/Alu	-10	299	114	270		270		896	12.9	3.5	0	AteGeo_215	146	295	-799	+	AluSp	SINE/Alu	2	133	-180	322		322
		732	11.7	0	0	AteGeo_198	500	602	-500	+	Platy-1-3	Unspecified	2	104	0	271		271		710	5.3	8.4	0	AteGeo_215	500	594	-500	+	Platy-1-4a	Unspecified	2	104	0	323		323
		256	20.3	0	0	AteGeo_198	556	614	-488	+	FLAM_C	SINE/Alu	77	135	-8	272	*	272		313	5.3	0	0	AteGeo_216	1	38	-1053	C	AluSx	SINE/Alu	-248	64	27	324		324
		1917	14.2	2.8	3.2	AteGeo_198	778	1102	0	+	AluSp	SINE/Alu	1	304	-9	273		273		709	4.3	13	0	AteGeo_216	500	591	-500	C	Platy-1-4a	Unspecified	0	104	1	325		325
		839	8.7	0	0	AteGeo_199	500	602	-500	+	Platy-1-3	Unspecified	2	104	0	274		274		1617	17.7	6.4	0.2	AteGeo_216	661	959	-132	C	AluJr	SINE/Alu	-51	397	12	326		326
		1649	13.4	1.2	0.8	AteGeo_2	314	569	-519	C	AluSz6	SINE/Alu	0	312	56	275		275		237	0	0	0	AteGeo_216	1063	1091	0	+	AluJr	SINE/Alu	1	29	-283	327		327
		319	21.5	0	6	AteGeo_2	500	588	-500	C	Platy-1-1	Unspecified	0	104	21	276	*	276		850	5.9	0	0	AteGeo_217	500	601	-500	C	Platy-1-4a	Unspecified	0	104	3	328		328
		1356	23.7	3.1	4.9	AteGeo_20	207	595	-507	C	AluJr	SINE/Alu	-51	261	3	277		277		762	14.5	0	0	AteGeo_217	985	1101	0	C	AluSq	SINE/Alu	-3	310	194	329		329
		767	11.7	0	0	AteGeo_20	500	602	-500	C	Platy-1-1	Unspecified	0	104	2	278	*	278		769	22.9	0	0	AteGeo_218	281	420	-681	+	FAM	SINE/Alu	1	140	-45	330		330
		1437	12.4	11.6	0	AteGeo_200	1	242	-630	+	AluSp	SINE/Alu	41	310	-3	279		279		829	6.9	0	0	AteGeo_218	500	601	-500	C	Platy-1-4a	Unspecified	0	104	3	331		331
		710	12.6	0	0	AteGeo_200	270	372	-500	+	Platy-1-3	Unspecified	2	104	0	280		280		796	9.8	0	0	AteGeo_219	12	113	-500	C	Platy-1-4a	Unspecified	0	104	3	332		332
		303	34.4	0.8	0	AteGeo_201	220	347	-756	C	L1M1	LINE/L1	-1231	4915	4787	281		281		2913	15.4	0.2	0	AteGeo_219	115	613	0	C	L1P1	LINE/L1	-3065	3081	2582	333		333
		728	11.7	0	1	AteGeo_201	500	603	-500	+	Platy-1-3	Unspecified	2	104	0	282		282		1275	11.4	0	0	AteGeo_22	1	176	-928	+	AluSz	SINE/Alu	131	306	-6	334		334
		684	32.3	2.9	4.1	AteGeo_201	684	1103	0	C	L1M1	LINE/L1	-1287	4859	4445	281		281		1073	18.5	0.5	1.1	AteGeo_22	278	468	-636	+	AluJo	SINE/Alu	114	303	-9	335		335
		468	14.4	20	0	AteGeo_202	485	574	-521	C	FLAM_C	SINE/Alu	-7	136	29	283		283		723	12.5	0	1	AteGeo_22	500	604	-500	+	Platy-1-1	Unspecified	1	104	0	336		336
		295	21.8	4.7	1.7	AteGeo_202	500	595	-500	C	Platy-1-4	Unspecified	0	104	5	284	*	284		288	20	4.3	1.6	AteGeo_22	547	623	-481	+	AluSx4	SINE/Alu	64	142	-1	337	*	337
		933	15.4	0.2	15.3	AteGeo_202	592	861	-234	C	AluJr	SINE/Alu	-93	219	1	285		285		1005	9.9	3.7	0.2	AteGeo_22	666	814	-290	+	AluSx	SINE/Alu	1	176	0	338	*	338
		291	19.3	20.4	0	AteGeo_203	23	110	-991	+	AluJo	SINE/Alu	207	312	0	286		286		1094	24.7	1.2	1.1	AteGeo_22	783	1104	0	+	L1M1	LINE/L1	5315	5639	-666	339		339
		856	5.9	0	0	AteGeo_203	500	601	-500	+	Platy-1-4	Unspecified	3	104	0	287		287		818	5.9	0	0	AteGeo_220	500	601	-500	C	Platy-1-4a	Unspecified	0	104	3	340		340
		1975	8.1	0	0.4	AteGeo_203	854	1101	0	+	AluSc8	SINE/Alu	17	263	-48	288		288		807	8.8	0	0	AteGeo_222	500	601	-500	+	Platy-1-4a	Unspecified	3	104	0	343		343
		322	20.1	19.5	3	AteGeo_204	484	596	-507	C	FLAM_C	SINE/Alu	-5	138	8	289	*	289		299	27.9	17.1	0	AteGeo_222	505	615	-486	+	FLAM_C	SINE/Alu	8	137	-6	344	*	344
		904	4.8	0	0	AteGeo_204	500	603	-500	C	Platy-1-4	Unspecified	0	104	1	290		290		1627	8.8	0	0.5	AteGeo_222	885	1101	0	C	AluSg7	SINE/Alu	-9	300	85	345		345
		1697	11.3	4.2	0	AteGeo_205	1	239	-860	+	AluSx1	SINE/Alu	45	293	-19	291		291		806	9.7	0	0	AteGeo_225	500	602	-500	+	Platy-1-2a	Unspecified	2	104	0	346		346
		658	13	2	0	AteGeo_205	500	599	-500	+	Platy-1-4	Unspecified	2	103	-1	292		292		325	25.8	16.2	0.7	AteGeo_225	503	619	-483	+	FLAM_C	SINE/Alu	5	139	-4	347	*	347
		299	21.3	22.1	0.8	AteGeo_205	509	612	-487	+	AluJr4	SINE/Alu	11	136	-176	293	*	293		765	6.4	0	0	AteGeo_226	500	593	-500	C	Platy-1-4a	Unspecified	0	104	11	348		348
		878	4	0	0	AteGeo_206	500	600	-500	+	Platy-1-4a	Unspecified	4	104	0	294		294		780	9.4	0	0	AteGeo_227	500	605	-500	+	Platy-1-5	Unspecified	3	108	0	349		349
		307	27.4	16.2	0	AteGeo_206	504	620	-480	+	FLAM_C	SINE/Alu	8	143	0	295	*	295		264	23	13.9	5.8	AteGeo_227	502	630	-475	+	FLAM_C	SINE/Alu	5	143	0	350	*	350
		484	23.4	11.9	0.6	AteGeo_207	20	234	-867	C	L1P5	LINE/L1	-536	5630	5383	296		296		1941	13.7	1.7	0.7	AteGeo_229	55	349	-782	+	AluSx	SINE/Alu	1	298	-14	353		353
		752	21.7	6.1	1.2	AteGeo_207	266	494	-607	C	L1M1	LINE/L1	-750	5396	5157	297		297		752	19.1	0	1.3	AteGeo_229	490	620	-511	+	AluJr4	SINE/Alu	1	118	-194	354		354
		851	4.9	0	0	AteGeo_207	500	601	-500	C	Platy-1-4a	Unspecified	0	104	3	298		298		251	19.9	0	15.9	AteGeo_229	500	631	-500	+	Platy-1-4	Unspecified	1	108	0	355	*	355
		826	5	0	0	AteGeo_208	500	598	-500	+	Platy-1-4a	Unspecified	4	102	-2	299		299		287	9.8	0	0	AteGeo_229	672	712	-419	+	L1PB1	LINE/L1	5932	5972	-179	356		356
		272	21	20.2	4	AteGeo_208	504	612	-486	+	FLAM_A	SINE/Alu	7	132	-10	300	*	300		1240	11	4.7	0	AteGeo_229	734	924	-207	+	L1PB1	LINE/L1	5951	6150	-1	356		356
		1985	14.1	5.4	4.3	AteGeo_209	506	917	-180	+	AluSg	SINE/Alu	1	361	-87	301		301		431	15.1	0	0	AteGeo_23	11	83	-1019	+	AluSc	SINE/Alu	236	308	-1	357		357
		1185	12.4	3.9	1.6	AteGeo_209	918	1097	0	+	AluSx3	SINE/Alu	77	260	-51	302		302		697	13.6	0	0	AteGeo_23	500	602	-500	C	Platy-1-1	Unspecified	0	104	2	358		358
		1560	15.4	0.4	0	AteGeo_21	313	559	-510	C	AluSx4	SINE/Alu	0	310	63	303		303		1928	14.6	3	0	AteGeo_23	659	959	-143	C	AluSz	SINE/Alu	-2	310	1	359		359
		284	20.9	1.4	4.4	AteGeo_21	500	569	-500	C	Platy-1-1	Unspecified	0	104	37	304	*	304		230	29.7	12.7	0	AteGeo_230	486	603	-503	C	AluSc5	SINE/Alu	-172	137	5	360	*	360
		650	15.3	0	0	AteGeo_210	1	111	-990	+	AluSg7	SINE/Alu	199	309	0	305		305		841	7.5	0	0	AteGeo_230	500	606	-500	C	Platy-1-5	Unspecified	0	108	2	361		361
		270	28.3	4.4	6.8	AteGeo_210	127	393	-708	+	L1PA8A	LINE/L1	5614	5880	-271	306		306		1011	4.6	0	3	AteGeo_230	811	945	-161	C	L1PA7	LINE/L1	0	6154	6024	362		362
		879	4.9	0	0	AteGeo_210	500	601	-500	+	Platy-1-4a	Unspecified	3	104	0	307		307		2465	13.6	4.4	1	AteGeo_231	7	483	-624	C	L1M1	LINE/L1	-2581	3565	3073	363		363
		295	21.8	18.6	2.9	AteGeo_210	505	622	-479	+	FLAM_C	SINE/Alu	8	143	0	308	*	308		250	16.1	6.7	9.2	AteGeo_231	489	577	-530	C	FLAM_A	SINE/Alu	-10	132	46	364	*	364
		817	6.9	0	0	AteGeo_211	500	601	-500	+	Platy-1-4a	Unspecified	3	104	0	309		309		869	6.5	0	0	AteGeo_231	500	607	-500	C	Platy-1-5	Unspecified	0	108	1	365		365
		309	25.9	16.8	0.8	AteGeo_211	505	617	-484	+	FLAM_C	SINE/Alu	8	138	-5	310	*	310		1263	18.2	0.5	1.2	AteGeo_231	771	990	-117	C	AluSq2	SINE/Alu	-73	240	1	366		366
		352	15.8	0	0	AteGeo_212	1	57	-1044	C	AluSp	SINE/Alu	-256	57	1	311		311		782	7.7	6	0	AteGeo_231	991	1107	0	C	L1M1	LINE/L1	-3058	3088	2965	367		367
		867	19.9	10.6	1.1	AteGeo_212	343	596	-505	C	AluSp	SINE/Alu	-7	305	1	312		312		661	12.8	0.3	0	AteGeo_232	415	520	-600	C	AluSz6	SINE/Alu	-19	293	185	368	*	368
		840	5.9	0	0	AteGeo_212	500	601	-500	C	Platy-1-4a	Unspecified	0	104	3	313	*	313		791	10.7	0	0	AteGeo_232	501	603	-517	+	AluSz	SINE/Alu	5	107	-205	369		369
		1996	15	5.2	0.7	AteGeo_212	712	1101	0	C	AluSp	SINE/Alu	0	448	1	314		314		271	22.4	0	26.4	AteGeo_232	506	620	-500	+	Platy-1-1	Unspecified	10	100	-4	370	*	370
		876	4.9	0	0	AteGeo_213	500	601	-500	+	Platy-1-4a	Unspecified	3	104	0	315	*	315		824	8.7	0	0	AteGeo_233	500	603	-500	+	Platy-1-5	Unspecified	3	106	-2	371		371
		878	16.9	11.4	0.6	AteGeo_213	505	748	-353	+	AluSq10	SINE/Alu	1	303	-9	316		316		1008	6	1.3	0.5	AteGeo_233	919	1072	-31	+	L1PA8	LINE/L1	5784	5943	-225	372		372
		818	12.5	0.1	2.6	AteGeo_213	744	878	-223	C	AluSq10	SINE/Alu	-196	117	1	317	*	317		1450	18.8	1.8	3.6	AteGeo_234	3	284	-818	C	AluJr4	SINE/Alu	-35	277	1	373		373
		711	21.6	7.3	0	AteGeo_214	350	551	-549	+	FLAM_A	SINE/Alu	11	298	-14	318		318		853	3.9	3.9	0	AteGeo_234	500	602	-500	+	Platy-1-5	Unspecified	2	108	0	374		374
		679	12.9	3	0	AteGeo_214	500	600	-500	+	Platy-1-4a	Unspecified	1	104	0	319	*	319		331	27.7	16	0	AteGeo_234	503	621	-481	+	FLAM_C	SINE/Alu	5	142	-1	375	*	375
		231	27	1.4	0	AteGeo_214	546	619	-481	+	FLAM_C	SINE/Alu	66	140	-3	320	*	320		801	10.4	0	0	AteGeo_235	500	605	-500	+	Platy-1-5	Unspecified	3	108	0	376		376
		424	27.7	13.8	1.5	AteGeo_214	642	903	-197	+	L1P3	LINE/L1	4678	4974	-1172	321		321		299	29.1	12.8	0	AteGeo_235	502	618	-487	+	AluJr	SINE/Alu	5	136	-176	377	*	377
		1113	16.8	0	1.6	AteGeo_214	904	1100	0	+	AluSz6	SINE/Alu	3	221	-91	318		318		820	7.7	0	0	AteGeo_236	500	603	-500	+	Platy-1-2a	Unspecified	1	104	0	378		378
		896	12.9	3.5	0	AteGeo_215	146	295	-799	+	AluSp	SINE/Alu	2	133	-180	322		322		336	6.7	2.2	0	AteGeo_236	1059	1103	0	C	AluSz6	SINE/Alu	-21	291	246	379		379
		710	5.3	8.4	0	AteGeo_215	500	594	-500	+	Platy-1-4a	Unspecified	2	104	0	323		323		652	17.1	3.6	0	AteGeo_237	3	113	-992	+	AluJo	SINE/Alu	60	174	-138	380	*	380
		313	5.3	0	0	AteGeo_216	1	38	-1053	C	AluSx	SINE/Alu	-248	64	27	324		324		1187	19.6	2.5	0.8	AteGeo_237	97	333	-772	+	AluJb	SINE/Alu	64	304	-8	381		381
		709	4.3	13	0	AteGeo_216	500	591	-500	C	Platy-1-4a	Unspecified	0	104	1	325		325		805	8.5	0	0	AteGeo_237	500	605	-500	+	Platy-1-5	Unspecified	3	108	0	382	*	382
		1617	17.7	6.4	0.2	AteGeo_216	661	959	-132	C	AluJr	SINE/Alu	-51	397	12	326		326		942	16.8	11.2	1.4	AteGeo_237	502	758	-347	+	AluSx1	SINE/Alu	2	302	-10	383		383
		237	0	0	0	AteGeo_216	1063	1091	0	+	AluJr	SINE/Alu	1	29	-283	327		327		760	11.2	0	0	AteGeo_238	500	606	-500	+	Platy-1-5	Unspecified	2	108	0	384	*	384
		850	5.9	0	0	AteGeo_217	500	601	-500	C	Platy-1-4a	Unspecified	0	104	3	328		328		2051	16.3	4.5	0.8	AteGeo_238	503	902	-204	+	AluSg7	SINE/Alu	1	355	-93	385		385
		762	14.5	0	0	AteGeo_217	985	1101	0	C	AluSq	SINE/Alu	-3	310	194	329		329		1386	12.7	7.3	0	AteGeo_239	1	205	-896	+	AluSz6	SINE/Alu	82	301	-11	386		386
		769	22.9	0	0	AteGeo_218	281	420	-681	+	FAM	SINE/Alu	1	140	-45	330		330		802	5.9	0	0	AteGeo_239	500	601	-500	+	Platy-1-5	Unspecified	3	104	-4	387		387
		829	6.9	0	0	AteGeo_218	500	601	-500	C	Platy-1-4a	Unspecified	0	104	3	331		331		266	23	14.9	3	AteGeo_239	502	622	-479	+	FLAM_C	SINE/Alu	5	139	-4	388	*	388
		796	9.8	0	0	AteGeo_219	12	113	-500	C	Platy-1-4a	Unspecified	0	104	3	332		332		1946	15.3	3.2	0.4	AteGeo_239	709	1023	-78	C	AluJb	SINE/Alu	-14	298	3	389		389
		2913	15.4	0.2	0	AteGeo_219	115	613	0	C	L1P1	LINE/L1	-3065	3081	2582	333		333		776	9.7	0	0	AteGeo_240	500	602	-500	C	Platy-1-2a	Unspecified	0	104	2	392		392
		1275	11.4	0	0	AteGeo_22	1	176	-928	+	AluSz	SINE/Alu	131	306	-6	334		334		1274	19	0.5	0.5	AteGeo_241	1	217	-889	C	AluJb	SINE/Alu	-94	218	2	393		393
		1073	18.5	0.5	1.1	AteGeo_22	278	468	-636	+	AluJo	SINE/Alu	114	303	-9	335		335		238	34.8	3.6	1.2	AteGeo_241	253	499	-607	+	L1M1	LINE/L1	5621	5873	-432	394		394
		723	12.5	0	1	AteGeo_22	500	604	-500	+	Platy-1-1	Unspecified	1	104	0	336		336		963	0.9	0	0	AteGeo_241	500	606	-500	+	Platy-1-5	Unspecified	2	108	0	395		395
		288	20	4.3	1.6	AteGeo_22	547	623	-481	+	AluSx4	SINE/Alu	64	142	-1	337	*	337		1093	12.5	0.2	0	AteGeo_241	948	1106	0	+	AluSq4	SINE/Alu	1	220	-92	396		396
		1005	9.9	3.7	0.2	AteGeo_22	666	814	-290	+	AluSx	SINE/Alu	1	176	0	338	*	338		335	21.8	15.1	3.8	AteGeo_242	92	210	-505	C	FLAM_C	SINE/Alu	-4	139	8	397	*	397
		1094	24.7	1.2	1.1	AteGeo_22	783	1104	0	+	L1M1	LINE/L1	5315	5639	-666	339		339		802	10.4	0	0	AteGeo_242	110	215	-500	C	Platy-1-5	Unspecified	0	108	3	398		398
		818	5.9	0	0	AteGeo_220	500	601	-500	C	Platy-1-4a	Unspecified	0	104	3	340		340		235	22.7	6.1	0	AteGeo_243	1	66	-1039	+	AluYc3	SINE/Alu	281	350	-98	399		399
		1766	17.5	4.3	4.6	AteGeo_221	2	140	-594	C	AluY	SINE/Alu	0	448	342	341		341		788	9.4	0	0	AteGeo_243	500	605	-500	+	Platy-1-5	Unspecified	3	108	0	400		400
		772	6.4	0	0	AteGeo_221	141	234	-500	C	Platy-1-4a	Unspecified	0	104	11	342		342		300	26.9	12.4	1.5	AteGeo_243	506	626	-479	+	FLAM_C	SINE/Alu	9	142	-1	401	*	401
		1766	17.5	4.3	4.6	AteGeo_221	235	671	-63	C	AluY	SINE/Alu	0	341	2	341		341		808	8.4	0	0	AteGeo_244	500	606	-500	C	Platy-1-5	Unspecified	0	108	2	402		402
		807	8.8	0	0	AteGeo_222	500	601	-500	+	Platy-1-4a	Unspecified	3	104	0	343		343		1041	18.8	0	0.6	AteGeo_249	229	399	-568	+	AluSz	SINE/Alu	1	170	-142	405	*	405
		299	27.9	17.1	0	AteGeo_222	505	615	-486	+	FLAM_C	SINE/Alu	8	137	-6	344	*	344		1776	16.4	3.4	3.1	AteGeo_249	373	775	-192	+	AluSx4	SINE/Alu	1	396	-52	406		406
		1627	8.8	0	0.5	AteGeo_222	885	1101	0	C	AluSg7	SINE/Alu	-9	300	85	345		345		508	10.3	0	0	AteGeo_249	890	967	0	C	AluSq	SINE/Alu	0	313	236	407		407
		806	9.7	0	0	AteGeo_225	500	602	-500	+	Platy-1-2a	Unspecified	2	104	0	346		346		260	17.5	2.6	14.7	AteGeo_25	500	613	-500	+	Platy-1-1	Unspecified	3	104	0	408	*	408
		325	25.8	16.2	0.7	AteGeo_225	503	619	-483	+	FLAM_C	SINE/Alu	5	139	-4	347	*	347		1398	17.1	3.4	5.4	AteGeo_25	527	792	-321	+	AluSx3	SINE/Alu	52	312	0	409		409
		765	6.4	0	0	AteGeo_226	500	593	-500	C	Platy-1-4a	Unspecified	0	104	11	348		348		800	13.6	0	0	AteGeo_25	996	1113	0	+	AluSz	SINE/Alu	3	120	-192	410		410
		780	9.4	0	0	AteGeo_227	500	605	-500	+	Platy-1-5	Unspecified	3	108	0	349		349		662	15.7	0	1	AteGeo_250	500	602	-500	+	Platy-1-6	Unspecified	3	104	0	411	*	411
		264	23	13.9	5.8	AteGeo_227	502	630	-475	+	FLAM_C	SINE/Alu	5	143	0	350	*	350		1982	18.4	4.7	2.4	AteGeo_250	506	926	-176	+	AluSc	SINE/Alu	5	447	-1	412		412
		2017	17.6	2	2.3	AteGeo_228	479	499	-610	C	AluSx1	SINE/Alu	-52	396	374	351		351		442	24.9	0	0.1	AteGeo_251	500	603	-500	+	Platy-1-1	Unspecified	2	104	0	413		413
		811	7.4	0	1.9	AteGeo_228	500	609	-500	C	Platy-1-5	Unspecified	0	108	1	352		352		352	20.1	20.9	0.7	AteGeo_251	504	618	-485	+	FLAM_C	SINE/Alu	6	143	0	414	*	414
		2017	17.6	2	2.3	AteGeo_228	610	947	-162	C	AluSx1	SINE/Alu	-52	373	1	351		351		1298	17.1	1.1	0.5	AteGeo_251	880	1102	-1	+	AluJr	SINE/Alu	1	214	-98	415		415
		1941	13.7	1.7	0.7	AteGeo_229	55	349	-782	+	AluSx	SINE/Alu	1	298	-14	353		353		579	10	0	0	AteGeo_252	500	579	-519	+	Platy-1-2	Unspecified	2	81	-23	416		416
		752	19.1	0	1.3	AteGeo_229	490	620	-511	+	AluJr4	SINE/Alu	1	118	-194	354		354		524	21.6	0	0	AteGeo_26	500	596	-500	+	Platy-1-1	Unspecified	2	98	-6	417		417
		251	19.9	0	15.9	AteGeo_229	500	631	-500	+	Platy-1-4	Unspecified	1	108	0	355	*	355		332	17.4	0	4.4	AteGeo_26	545	615	-481	+	AluJr4	SINE/Alu	66	136	-7	418	*	418
		287	9.8	0	0	AteGeo_229	672	712	-419	+	L1PB1	LINE/L1	5932	5972	-179	356		356		1308	17.1	0.9	2.2	AteGeo_27	323	555	-546	C	AluSx1	SINE/Alu	-16	296	67	419		419
		1240	11	4.7	0	AteGeo_229	734	924	-207	+	L1PB1	LINE/L1	5951	6150	-1	356		356		769	8.8	1	0	AteGeo_27	500	601	-500	C	Platy-1-1	Unspecified	0	104	2	420	*	420
		431	15.1	0	0	AteGeo_23	11	83	-1019	+	AluSc	SINE/Alu	236	308	-1	357		357		975	18.8	1.7	1.8	AteGeo_27	534	738	-363	C	AluSz	SINE/Alu	-103	209	1	421		421
		697	13.6	0	0	AteGeo_23	500	602	-500	C	Platy-1-1	Unspecified	0	104	2	358		358		2131	17.3	4.6	0.6	AteGeo_28	181	595	-508	C	AluSc	SINE/Alu	-83	365	2	422		422
		1928	14.6	3	0	AteGeo_23	659	959	-143	C	AluSz	SINE/Alu	-2	310	1	359		359		684	17.3	0	0	AteGeo_28	500	603	-500	C	Platy-1-1	Unspecified	0	104	1	423	*	423
		230	29.7	12.7	0	AteGeo_230	486	603	-503	C	AluSc5	SINE/Alu	-172	137	5	360	*	360		1433	12.9	2.5	0.7	AteGeo_29	1	217	-879	C	AluSx	SINE/Alu	-94	354	1	424		424
		841	7.5	0	0	AteGeo_230	500	606	-500	C	Platy-1-5	Unspecified	0	108	2	361		361		683	13.4	0	0	AteGeo_29	500	596	-500	+	Platy-1-1	Unspecified	2	98	-6	425		425
		1011	4.6	0	3	AteGeo_230	811	945	-161	C	L1PA7	LINE/L1	0	6154	6024	362		362		307	24.1	17	0	AteGeo_29	511	622	-474	+	FLAM_C	SINE/Alu	13	143	0	426	*	426
		2465	13.6	4.4	1	AteGeo_231	7	483	-624	C	L1M1	LINE/L1	-2581	3565	3073	363		363		714	24	0	3.9	AteGeo_3	484	644	-416	C	FLAM_C	SINE/Alu	-92	220	1	427		427
		250	16.1	6.7	9.2	AteGeo_231	489	577	-530	C	FLAM_A	SINE/Alu	-10	132	46	364	*	364		774	9.7	0	0	AteGeo_30	500	602	-500	C	Platy-1-1	Unspecified	0	104	2	428		428
		869	6.5	0	0	AteGeo_231	500	607	-500	C	Platy-1-5	Unspecified	0	108	1	365		365		594	12.2	3.3	0	AteGeo_31	1	90	-974	C	AluTa7	SINE/Alu	-172	122	30	429		429
		1263	18.2	0.5	1.2	AteGeo_231	771	990	-117	C	AluSq2	SINE/Alu	-73	240	1	366		366		697	11.4	1.6	11.1	AteGeo_31	433	560	-504	C	AluSx	SINE/Alu	-133	179	63	430		430
		782	7.7	6	0	AteGeo_231	991	1107	0	C	L1M1	LINE/L1	-3058	3088	2965	367		367		577	14	0	1.3	AteGeo_32	473	585	-512	C	AluSz6	SINE/Alu	-160	150	41	431		431
		661	12.8	0.3	0	AteGeo_232	415	520	-600	C	AluSz6	SINE/Alu	-19	293	185	368	*	368		277	18.9	1	13.8	AteGeo_32	500	597	-500	C	Platy-1-3	Unspecified	0	104	18	432	*	432
		791	10.7	0	0	AteGeo_232	501	603	-517	+	AluSz	SINE/Alu	5	107	-205	369		369		1738	19.3	3.9	1.6	AteGeo_33	197	559	-510	C	AluSz6	SINE/Alu	-81	367	1	433		433
		271	22.4	0	26.4	AteGeo_232	506	620	-500	+	Platy-1-1	Unspecified	10	100	-4	370	*	370		317	23.6	0	2.9	AteGeo_33	500	569	-500	C	Platy-1-1	Unspecified	0	104	37	434	*	434
		824	8.7	0	0	AteGeo_233	500	603	-500	+	Platy-1-5	Unspecified	3	106	-2	371		371		469	12.5	0	5	AteGeo_33	736	819	-250	C	AluSz6	SINE/Alu	-10	302	223	435		435
		1008	6	1.3	0.5	AteGeo_233	919	1072	-31	+	L1PA8	LINE/L1	5784	5943	-225	372		372		781	9.7	1.1	1.8	AteGeo_34	1	129	-976	C	AluSq2	SINE/Alu	-92	220	1	436		436
		1450	18.8	1.8	3.6	AteGeo_234	3	284	-818	C	AluJr4	SINE/Alu	-35	277	1	373		373		583	17.5	0	2.9	AteGeo_34	500	605	-500	C	Platy-1-1	Unspecified	0	104	2	437		437
		853	3.9	3.9	0	AteGeo_234	500	602	-500	+	Platy-1-5	Unspecified	2	108	0	374		374		563	17.5	0	2.3	AteGeo_34	994	1105	0	+	AluJb	SINE/Alu	13	210	-103	438		438
		331	27.7	16	0	AteGeo_234	503	621	-481	+	FLAM_C	SINE/Alu	5	142	-1	375	*	375		827	7.8	0	0	AteGeo_35	500	602	-500	+	Platy-1-1	Unspecified	2	104	0	439	*	439
		801	10.4	0	0	AteGeo_235	500	605	-500	+	Platy-1-5	Unspecified	3	108	0	376		376		2058	16.9	3.2	1.4	AteGeo_35	506	929	-173	+	AluSx	SINE/Alu	1	309	-3	440		440
		299	29.1	12.8	0	AteGeo_235	502	618	-487	+	AluJr	SINE/Alu	5	136	-176	377	*	377		1163	16.6	3.5	0.8	AteGeo_36	22	276	-808	+	L1M1	LINE/L1	2948	3209	-2937	441		441
		820	7.7	0	0	AteGeo_236	500	603	-500	+	Platy-1-2a	Unspecified	1	104	0	378		378		386	5.3	0	1.8	AteGeo_36	277	334	-750	+	L1PB2	LINE/L1	6086	6142	-9	442		442
		336	6.7	2.2	0	AteGeo_236	1059	1103	0	C	AluSz6	SINE/Alu	-21	291	246	379		379		1771	10.8	0	0	AteGeo_36	335	574	-510	C	AluSg	SINE/Alu	-22	288	49	443		443
		652	17.1	3.6	0	AteGeo_237	3	113	-992	+	AluJo	SINE/Alu	60	174	-138	380	*	380		299	26.9	0	3.7	AteGeo_36	500	584	-500	C	Platy-1-1	Unspecified	0	104	23	444	*	444
		1187	19.6	2.5	0.8	AteGeo_237	97	333	-772	+	AluJb	SINE/Alu	64	304	-8	381		381		2362	10.5	0.3	0.2	AteGeo_36	617	940	-144	+	AluSp	SINE/Alu	1	305	-8	445		445
		805	8.5	0	0	AteGeo_237	500	605	-500	+	Platy-1-5	Unspecified	3	108	0	382	*	382		726	14.9	0	1.4	AteGeo_36	924	1066	-18	+	L1P4	LINE/L1	5352	5492	-673	446	*	446
		942	16.8	11.2	1.4	AteGeo_237	502	758	-347	+	AluSx1	SINE/Alu	2	302	-10	383		383		1816	17.2	6.2	3.2	AteGeo_37	1	919	-182	C	AluSz	SINE/Alu	0	448	1	447		447
		760	11.2	0	0	AteGeo_238	500	606	-500	+	Platy-1-5	Unspecified	2	108	0	384	*	384		2028	14.1	4	1.2	AteGeo_38	202	555	-544	C	AluSp	SINE/Alu	0	448	26	448		448
		2051	16.3	4.5	0.8	AteGeo_238	503	902	-204	+	AluSg7	SINE/Alu	1	355	-93	385		385		663	13	1	0	AteGeo_38	500	599	-500	C	Platy-1-1	Unspecified	0	104	4	449	*	449
		1386	12.7	7.3	0	AteGeo_239	1	205	-896	+	AluSz6	SINE/Alu	82	301	-11	386		386		266	28	0	0	AteGeo_39	484	558	-546	C	AluJr	SINE/Alu	-171	141	67	450	*	450
		802	5.9	0	0	AteGeo_239	500	601	-500	+	Platy-1-5	Unspecified	3	104	-4	387		387		744	8.7	0	1.9	AteGeo_39	500	604	-500	C	Platy-1-1	Unspecified	0	104	2	451	*	451
		266	23	14.9	3	AteGeo_239	502	622	-479	+	FLAM_C	SINE/Alu	5	139	-4	388	*	388		1996	15	1.8	1.2	AteGeo_39	526	914	-190	C	AluSq	SINE/Alu	-58	390	1	452		452
		1946	15.3	3.2	0.4	AteGeo_239	709	1023	-78	C	AluJb	SINE/Alu	-14	298	3	389		389		1627	13.2	0	0.4	AteGeo_4	1	243	-853	+	AluSc	SINE/Alu	67	308	-1	453		453
		2048	13.5	1.5	0.3	AteGeo_24	127	445	-657	C	AluSp	SINE/Alu	0	448	1	390		390		642	14.4	0	0	AteGeo_4	500	596	-500	+	Platy-1-1	Unspecified	2	98	-6	454		454
		700	12.6	0	0	AteGeo_24	500	602	-500	C	Platy-1-1	Unspecified	0	104	2	391	*	391		1159	12.7	0	0	AteGeo_4	939	1096	0	+	AluSq10	SINE/Alu	1	158	-155	455		455
		1929	13	2.9	2.5	AteGeo_24	528	1102	0	C	AluSq	SINE/Alu	0	448	1	390		390		2101	12.1	1.4	0	AteGeo_40	632	928	-174	C	AluSx4	SINE/Alu	-9	301	1	458		458
		776	9.7	0	0	AteGeo_240	500	602	-500	C	Platy-1-2a	Unspecified	0	104	2	392		392		640	13.6	0.2	0.7	AteGeo_40	1002	1102	0	+	AluSc8	SINE/Alu	2	190	-98	459		459
		1274	19	0.5	0.5	AteGeo_241	1	217	-889	C	AluJb	SINE/Alu	-94	218	2	393		393		585	14.1	0	0	AteGeo_41	1	85	-1017	+	AluSq2	SINE/Alu	206	290	-23	460		460
		238	34.8	3.6	1.2	AteGeo_241	253	499	-607	+	L1M1	LINE/L1	5621	5873	-432	394		394		2148	18.2	4	2.1	AteGeo_41	169	596	-506	C	AluSx4	SINE/Alu	-1	447	1	461		461
		963	0.9	0	0	AteGeo_241	500	606	-500	+	Platy-1-5	Unspecified	2	108	0	395		395		806	7.8	0	0	AteGeo_41	500	602	-500	C	Platy-1-1	Unspecified	0	104	2	462	*	462
		1093	12.5	0.2	0	AteGeo_241	948	1106	0	+	AluSq4	SINE/Alu	1	220	-92	396		396		294	23.4	18.6	1.5	AteGeo_42	483	595	-506	C	FLAM_C	SINE/Alu	-4	139	8	463	*	463
		335	21.8	15.1	3.8	AteGeo_242	92	210	-505	C	FLAM_C	SINE/Alu	-4	139	8	397	*	397		721	10.8	1	0	AteGeo_42	500	601	-500	C	Platy-1-1	Unspecified	0	104	2	464		464
		802	10.4	0	0	AteGeo_242	110	215	-500	C	Platy-1-5	Unspecified	0	108	3	398		398		777	9.7	0	0	AteGeo_43	500	602	-500	+	Platy-1-1	Unspecified	2	104	0	465		465
		235	22.7	6.1	0	AteGeo_243	1	66	-1039	+	AluYc3	SINE/Alu	281	350	-98	399		399		707	12.4	0	0	AteGeo_44	500	596	-500	+	Platy-1-1	Unspecified	2	98	-6	466		466
		788	9.4	0	0	AteGeo_243	500	605	-500	+	Platy-1-5	Unspecified	3	108	0	400		400		762	19.4	0	2.3	AteGeo_45	1	132	-971	C	FLAM_C	SINE/Alu	-12	131	3	467		467
		300	26.9	12.4	1.5	AteGeo_243	506	626	-479	+	FLAM_C	SINE/Alu	9	142	-1	401	*	401		2156	15.7	3.7	1.7	AteGeo_46	177	556	-541	C	AluSx3	SINE/Alu	-52	396	1	470		470
		808	8.4	0	0	AteGeo_244	500	606	-500	C	Platy-1-5	Unspecified	0	108	2	402		402		705	8.2	5.1	0	AteGeo_46	500	597	-500	C	Platy-1-1	Unspecified	0	104	2	471	*	471
		2127	17.2	5.3	3.8	AteGeo_245	478	499	-603	C	AluSp	SINE/Alu	0	448	430	403		403		1200	9.6	0	0.9	AteGeo_46	933	1096	-1	+	AluSg	SINE/Alu	1	218	-94	472		472
		765	8.7	3.9	0	AteGeo_245	500	602	-500	C	Platy-1-5	Unspecified	0	108	2	404		404		725	13.9	0	0	AteGeo_47	500	600	-500	+	Platy-1-1	Unspecified	1	101	-3	473		473
		2127	17.2	5.3	3.8	AteGeo_245	603	1081	-21	C	AluSp	SINE/Alu	0	429	1	403		403		299	21.7	20	3.3	AteGeo_47	508	612	-488	+	AluJr	SINE/Alu	9	130	-182	474	*	474
		1041	18.8	0	0.6	AteGeo_249	229	399	-568	+	AluSz	SINE/Alu	1	170	-142	405	*	405		1753	11.8	3.5	0	AteGeo_48	326	579	-516	C	AluSq2	SINE/Alu	-5	308	46	475		475
		1776	16.4	3.4	3.1	AteGeo_249	373	775	-192	+	AluSx4	SINE/Alu	1	396	-52	406		406		283	24.7	4.2	3.1	AteGeo_48	500	595	-500	C	Platy-1-1	Unspecified	0	104	8	476	*	476
		508	10.3	0	0	AteGeo_249	890	967	0	C	AluSq	SINE/Alu	0	313	236	407		407		1177	9.4	2.5	0.6	AteGeo_48	935	1095	0	+	AluSc8	SINE/Alu	1	164	-147	477		477
		260	17.5	2.6	14.7	AteGeo_25	500	613	-500	+	Platy-1-1	Unspecified	3	104	0	408	*	408		660	14.6	0	1.9	AteGeo_49	500	604	-500	+	Platy-1-1	Unspecified	2	104	0	478		478
		1398	17.1	3.4	5.4	AteGeo_25	527	792	-321	+	AluSx3	SINE/Alu	52	312	0	409		409		1720	12.2	0.4	0	AteGeo_5	1	245	-857	+	AluSz	SINE/Alu	67	312	0	479		479
		800	13.6	0	0	AteGeo_25	996	1113	0	+	AluSz	SINE/Alu	3	120	-192	410		410		803	17.9	1.4	3.4	AteGeo_5	365	554	-548	+	AluJo	SINE/Alu	1	191	-121	480		480
		662	15.7	0	1	AteGeo_250	500	602	-500	+	Platy-1-6	Unspecified	3	104	0	411	*	411		760	8.7	0	0	AteGeo_5	500	602	-500	+	Platy-1-1	Unspecified	2	104	0	481	*	481
		1982	18.4	4.7	2.4	AteGeo_250	506	926	-176	+	AluSc	SINE/Alu	5	447	-1	412		412		232	26.9	4.5	0	AteGeo_5	546	612	-490	+	AluJr	SINE/Alu	67	136	-176	482	*	482
		442	24.9	0	0.1	AteGeo_251	500	603	-500	+	Platy-1-1	Unspecified	2	104	0	413		413		2135	15.7	1.7	0.9	AteGeo_50	199	579	-520	+	AluSz	SINE/Alu	1	393	-55	483		483
		352	20.1	20.9	0.7	AteGeo_251	504	618	-485	+	FLAM_C	SINE/Alu	6	143	0	414	*	414		749	10	0	0	AteGeo_50	500	599	-500	+	Platy-1-1	Unspecified	4	103	-1	484	*	484
		1298	17.1	1.1	0.5	AteGeo_251	880	1102	-1	+	AluJr	SINE/Alu	1	214	-98	415		415		304	11.1	2.2	0	AteGeo_50	1055	1099	0	+	AluSz	SINE/Alu	1	46	-266	485		485
		579	10	0	0	AteGeo_252	500	579	-519	+	Platy-1-2	Unspecified	2	81	-23	416		416		1771	16.7	3.3	2.5	AteGeo_51	7	389	-714	+	AluSc	SINE/Alu	5	396	-52	486		486
		524	21.6	0	0	AteGeo_26	500	596	-500	+	Platy-1-1	Unspecified	2	98	-6	417		417		765	9.6	0	0	AteGeo_51	500	603	-500	+	Platy-1-1	Unspecified	1	104	0	487		487
		332	17.4	0	4.4	AteGeo_26	545	615	-481	+	AluJr4	SINE/Alu	66	136	-7	418	*	418		256	23.6	18.5	3.7	AteGeo_51	507	625	-478	+	FLAM_C	SINE/Alu	8	143	0	488	*	488
		1308	17.1	0.9	2.2	AteGeo_27	323	555	-546	C	AluSx1	SINE/Alu	-16	296	67	419		419		520	20.4	0	1	AteGeo_54	500	603	-493	+	Platy-1-6d	Unspecified	2	104	0	491		491
		769	8.8	1	0	AteGeo_27	500	601	-500	C	Platy-1-1	Unspecified	0	104	2	420	*	420		389	22.1	16.8	0	AteGeo_54	504	616	-480	+	FLAM_C	SINE/Alu	6	137	-6	492	*	492
		975	18.8	1.7	1.8	AteGeo_27	534	738	-363	C	AluSz	SINE/Alu	-103	209	1	421		421		1960	16.9	1	0	AteGeo_59	33	352	-740	C	7SLRNA	srpRNA	-1	319	3	493		493
		2131	17.3	4.6	0.6	AteGeo_28	181	595	-508	C	AluSc	SINE/Alu	-83	365	2	422		422		266	16.7	4	5.3	AteGeo_59	481	556	-536	C	AluJr	SINE/Alu	-2	141	67	494	*	494
		684	17.3	0	0	AteGeo_28	500	603	-500	C	Platy-1-1	Unspecified	0	104	1	423	*	423		625	7.6	1.5	0	AteGeo_59	500	592	-500	C	Platy-1-2a	Unspecified	0	104	8	495		495
		1433	12.9	2.5	0.7	AteGeo_29	1	217	-879	C	AluSx	SINE/Alu	-94	354	1	424		424		926	17.9	8.1	0	AteGeo_59	920	1092	0	+	AluJb	SINE/Alu	1	187	-125	496		496
		683	13.4	0	0	AteGeo_29	500	596	-500	+	Platy-1-1	Unspecified	2	98	-6	425		425		234	21.9	9.2	1.4	AteGeo_6	493	557	-545	C	AluSx3	SINE/Alu	-178	133	64	497	*	497
		307	24.1	17	0	AteGeo_29	511	622	-474	+	FLAM_C	SINE/Alu	13	143	0	426	*	426		735	13.6	0	0	AteGeo_6	500	602	-500	C	Platy-1-1	Unspecified	0	104	2	498		498
		714	24	0	3.9	AteGeo_3	484	644	-416	C	FLAM_C	SINE/Alu	-92	220	1	427		427		791	6.9	1	1	AteGeo_60	500	602	-500	+	Platy-1-2	Unspecified	2	104	0	499		499
		774	9.7	0	0	AteGeo_30	500	602	-500	C	Platy-1-1	Unspecified	0	104	2	428		428		249	28.7	16.4	0.8	AteGeo_60	506	621	-481	+	FLAM_C	SINE/Alu	8	141	-2	500	*	500
		594	12.2	3.3	0	AteGeo_31	1	90	-974	C	AluTa7	SINE/Alu	-172	122	30	429		429		786	11.7	0	0	AteGeo_61	500	602	-500	C	Platy-1-2	Unspecified	0	104	2	501		501
		697	11.4	1.6	11.1	AteGeo_31	433	560	-504	C	AluSx	SINE/Alu	-133	179	63	430		430		761	10.7	0	0	AteGeo_62	500	602	-500	+	Platy-1-2	Unspecified	2	104	0	502		502
		577	14	0	1.3	AteGeo_32	473	585	-512	C	AluSz6	SINE/Alu	-160	150	41	431		431		317	25.2	17.1	0	AteGeo_62	506	616	-486	+	FLAM_C	SINE/Alu	8	137	-6	503	*	503
		277	18.9	1	13.8	AteGeo_32	500	597	-500	C	Platy-1-3	Unspecified	0	104	18	432	*	432		839	8.7	0	0	AteGeo_63	500	602	-500	+	Platy-1-2	Unspecified	2	104	0	504		504
		1738	19.3	3.9	1.6	AteGeo_33	197	559	-510	C	AluSz6	SINE/Alu	-81	367	1	433		433		308	18.6	18.3	6	AteGeo_63	603	617	-485	+	FLAM_C	SINE/Alu	5	136	-7	505		505
		317	23.6	0	2.9	AteGeo_33	500	569	-500	C	Platy-1-1	Unspecified	0	104	37	434	*	434		591	16	3	0	AteGeo_64	500	599	-500	C	Platy-1-2	Unspecified	0	104	2	506		506
		469	12.5	0	5	AteGeo_33	736	819	-250	C	AluSz6	SINE/Alu	-10	302	223	435		435		342	19.9	0	4.8	AteGeo_65	385	493	-609	+	AluJr	SINE/Alu	44	142	0	507		507
		781	9.7	1.1	1.8	AteGeo_34	1	129	-976	C	AluSq2	SINE/Alu	-92	220	1	436		436		770	9.7	0	0	AteGeo_65	500	602	-500	+	Platy-1-2	Unspecified	2	104	0	508		508
		583	17.5	0	2.9	AteGeo_34	500	605	-500	C	Platy-1-1	Unspecified	0	104	2	437		437		1706	8.7	0.5	0	AteGeo_65	883	1101	-1	+	AluSc	SINE/Alu	14	233	-76	509		509
		563	17.5	0	2.3	AteGeo_34	994	1105	0	+	AluJb	SINE/Alu	13	210	-103	438		438		2318	15.2	3.1	1.7	AteGeo_66	161	597	-504	C	AluSp	SINE/Alu	-3	445	1	510		510
		827	7.8	0	0	AteGeo_35	500	602	-500	+	Platy-1-1	Unspecified	2	104	0	439	*	439		804	6.9	0	1	AteGeo_66	500	601	-500	C	Platy-1-2	Unspecified	0	104	4	511	*	511
		2058	16.9	3.2	1.4	AteGeo_35	506	929	-173	+	AluSx	SINE/Alu	1	309	-3	440		440		751	12.5	0	0	AteGeo_67	500	603	-500	+	Platy-1-1	Unspecified	1	104	0	512		512
		1163	16.6	3.5	0.8	AteGeo_36	22	276	-808	+	L1M1	LINE/L1	2948	3209	-2937	441		441		1675	18.5	1	2.7	AteGeo_67	804	1103	0	C	AluJr	SINE/Alu	-5	307	13	513		513
		386	5.3	0	1.8	AteGeo_36	277	334	-750	+	L1PB2	LINE/L1	6086	6142	-9	442		442		802	4.9	0	1	AteGeo_68	500	603	-500	+	Platy-1-2	Unspecified	2	104	0	514		514
		1771	10.8	0	0	AteGeo_36	335	574	-510	C	AluSg	SINE/Alu	-22	288	49	443		443		315	15.1	18	7.1	AteGeo_68	604	625	-478	+	FLAM_C	SINE/Alu	5	143	0	515		515
		299	26.9	0	3.7	AteGeo_36	500	584	-500	C	Platy-1-1	Unspecified	0	104	23	444	*	444		1870	13.5	0	3.3	AteGeo_68	759	1041	-62	+	AluSz6	SINE/Alu	23	296	-16	516		516
		2362	10.5	0.3	0.2	AteGeo_36	617	940	-144	+	AluSp	SINE/Alu	1	305	-8	445		445		2029	16	3	3.6	AteGeo_69	177	499	-602	C	AluSx1	SINE/Alu	-52	396	2	517		517
		726	14.9	0	1.4	AteGeo_36	924	1066	-18	+	L1P4	LINE/L1	5352	5492	-673	446	*	446		644	13.7	1	0	AteGeo_69	500	601	-500	C	Platy-1-2	Unspecified	0	104	2	518		518
		1816	17.2	6.2	3.2	AteGeo_37	1	919	-182	C	AluSz	SINE/Alu	0	448	1	447		447		1747	10.9	0	0	AteGeo_69	846	1101	0	+	L1P1	LINE/L1	4863	5118	-1028	519		519
		2028	14.1	4	1.2	AteGeo_38	202	555	-544	C	AluSp	SINE/Alu	0	448	26	448		448		1663	13.9	0.5	0.1	AteGeo_7	341	581	-506	C	AluSz	SINE/Alu	-27	285	44	520		520
		663	13	1	0	AteGeo_38	500	599	-500	C	Platy-1-1	Unspecified	0	104	4	449	*	449		301	26.8	19.5	0.6	AteGeo_7	677	830	-257	C	L1M1	LINE/L1	-1215	4931	4749	521		521
		266	28	0	0	AteGeo_39	484	558	-546	C	AluJr	SINE/Alu	-171	141	67	450	*	450		782	9.7	0	0	AteGeo_70	500	602	-500	+	Platy-1-2	Unspecified	2	104	0	522		522
		744	8.7	0	1.9	AteGeo_39	500	604	-500	C	Platy-1-1	Unspecified	0	104	2	451	*	451		371	17.6	19	2.2	AteGeo_70	506	621	-481	+	FLAM_C	SINE/Alu	8	142	-1	523	*	523
		1996	15	1.8	1.2	AteGeo_39	526	914	-190	C	AluSq	SINE/Alu	-58	390	1	452		452		2226	13.9	2.9	0.8	AteGeo_71	194	593	-508	C	AluSp	SINE/Alu	-52	396	2	524		524
		1627	13.2	0	0.4	AteGeo_4	1	243	-853	+	AluSc	SINE/Alu	67	308	-1	453		453		659	13.7	1	0	AteGeo_71	500	601	-500	C	Platy-1-2	Unspecified	0	104	2	525	*	525
		642	14.4	0	0	AteGeo_4	500	596	-500	+	Platy-1-1	Unspecified	2	98	-6	454		454		247	22.1	21.1	4.1	AteGeo_72	488	591	-510	C	AluJr4	SINE/Alu	-179	133	13	526	*	526
		1159	12.7	0	0	AteGeo_4	939	1096	0	+	AluSq10	SINE/Alu	1	158	-155	455		455		851	5.9	0	0	AteGeo_72	500	601	-500	C	Platy-1-2	Unspecified	0	104	3	527		527
		1955	18	2.8	2.9	AteGeo_40	5	499	-603	+	AluSq2	SINE/Alu	1	380	-68	456		456		2026	10.4	1.4	0.7	AteGeo_72	760	1055	-46	+	AluSx3	SINE/Alu	1	282	-29	528		528
		581	19.6	0	1	AteGeo_40	500	602	-500	+	Platy-1-1	Unspecified	2	103	-1	457		457		625	13.7	0	2.9	AteGeo_73	500	604	-500	+	Platy-1-2	Unspecified	3	104	0	529		529
		1955	18	2.8	2.9	AteGeo_40	603	622	-480	+	AluSq2	SINE/Alu	381	396	-52	456		456		420	19.2	0	0	AteGeo_73	1027	1104	0	C	AluSq2	SINE/Alu	-2	311	234	530		530
		2101	12.1	1.4	0	AteGeo_40	632	928	-174	C	AluSx4	SINE/Alu	-9	301	1	458		458		710	13.6	0	0	AteGeo_74	500	602	-500	+	Platy-1-2	Unspecified	2	104	0	531		531
		640	13.6	0.2	0.7	AteGeo_40	1002	1102	0	+	AluSc8	SINE/Alu	2	190	-98	459		459		338	18.7	0	0.2	AteGeo_74	547	621	-481	+	FLAM_C	SINE/Alu	68	142	-1	532	*	532
		585	14.1	0	0	AteGeo_41	1	85	-1017	+	AluSq2	SINE/Alu	206	290	-23	460		460		795	9.7	0	0	AteGeo_75	500	602	-500	C	Platy-1-2	Unspecified	0	104	2	533		533
		2148	18.2	4	2.1	AteGeo_41	169	596	-506	C	AluSx4	SINE/Alu	-1	447	1	461		461		256	22.3	20	2.3	AteGeo_76	483	592	-510	C	FLAM_C	SINE/Alu	-4	139	11	535	*	535
		806	7.8	0	0	AteGeo_41	500	602	-500	C	Platy-1-1	Unspecified	0	104	2	462	*	462		606	14.1	3	0	AteGeo_77	500	598	-500	+	Platy-1-2	Unspecified	2	103	-1	537		537
		294	23.4	18.6	1.5	AteGeo_42	483	595	-506	C	FLAM_C	SINE/Alu	-4	139	8	463	*	463		2140	9.7	1	0.3	AteGeo_77	644	934	-164	+	AluSq2	SINE/Alu	2	294	-19	538		538
		721	10.8	1	0	AteGeo_42	500	601	-500	C	Platy-1-1	Unspecified	0	104	2	464		464		565	12.2	0	0	AteGeo_78	1	74	-1024	+	AluSc5	SINE/Alu	218	291	-18	539		539
		777	9.7	0	0	AteGeo_43	500	602	-500	+	Platy-1-1	Unspecified	2	104	0	465		465		528	14.1	5	0	AteGeo_78	500	598	-500	+	Platy-1-2	Unspecified	1	104	0	540	*	540
		707	12.4	0	0	AteGeo_44	500	596	-500	+	Platy-1-1	Unspecified	2	98	-6	466		466		1944	15.5	0.8	3.2	AteGeo_78	554	1093	-5	+	AluSx	SINE/Alu	2	396	-52	541		541
		762	19.4	0	2.3	AteGeo_45	1	132	-971	C	FLAM_C	SINE/Alu	-12	131	3	467		467		2093	11.6	0	2.7	AteGeo_79	71	379	-723	C	AluSx	SINE/Alu	-11	301	1	542		542
		1885	15.5	4.1	4.2	AteGeo_45	375	499	-604	+	AluSp	SINE/Alu	1	100	-348	468		468		768	10.7	0	0	AteGeo_79	500	602	-500	+	Platy-1-2	Unspecified	2	104	0	543		543
		721	12.6	0	1	AteGeo_45	500	603	-500	+	Platy-1-1	Unspecified	2	104	0	469		469		598	34	4.8	1.7	AteGeo_79	619	1079	-23	C	L1M1	LINE/L1	-1095	5051	4577	544		544
		1885	15.5	4.1	4.2	AteGeo_45	604	972	-131	+	AluSp	SINE/Alu	101	396	-52	468		468		574	18.6	1	0	AteGeo_8	500	601	-500	+	Platy-1-1	Unspecified	2	104	0	545		545
		2156	15.7	3.7	1.7	AteGeo_46	177	556	-541	C	AluSx3	SINE/Alu	-52	396	1	470		470		740	11.7	0	1	AteGeo_81	500	603	-500	+	Platy-1-1	Unspecified	2	104	0	546		546
		705	8.2	5.1	0	AteGeo_46	500	597	-500	C	Platy-1-1	Unspecified	0	104	2	471	*	471		1386	6.2	0.1	0.6	AteGeo_81	928	1103	0	+	AluSc5	SINE/Alu	1	162	-147	547		547
		1200	9.6	0	0.9	AteGeo_46	933	1096	-1	+	AluSg	SINE/Alu	1	218	-94	472		472		637	15	0	14.7	AteGeo_82	500	616	-500	C	Platy-1-2a	Unspecified	0	104	3	548		548
		725	13.9	0	0	AteGeo_47	500	600	-500	+	Platy-1-1	Unspecified	1	101	-3	473		473		1960	16.9	1	0	AteGeo_83	33	352	-730	C	7SLRNA	srpRNA	-1	319	3	549		549
		299	21.7	20	3.3	AteGeo_47	508	612	-488	+	AluJr	SINE/Alu	9	130	-182	474	*	474		266	16.7	4	5.3	AteGeo_83	481	556	-526	C	AluJr	SINE/Alu	-2	141	67	550	*	550
		1753	11.8	3.5	0	AteGeo_48	326	579	-516	C	AluSq2	SINE/Alu	-5	308	46	475		475		625	7.6	1.5	0	AteGeo_83	500	592	-490	C	Platy-1-2a	Unspecified	0	104	8	551		551
		283	24.7	4.2	3.1	AteGeo_48	500	595	-500	C	Platy-1-1	Unspecified	0	104	8	476	*	476		862	18.4	8.6	0	AteGeo_83	920	1082	0	+	AluJb	SINE/Alu	1	177	-135	552		552
		1177	9.4	2.5	0.6	AteGeo_48	935	1095	0	+	AluSc8	SINE/Alu	1	164	-147	477		477		774	8.7	0	1.9	AteGeo_84	500	604	-500	+	Platy-1-2a	Unspecified	2	104	0	553		553
		660	14.6	0	1.9	AteGeo_49	500	604	-500	+	Platy-1-1	Unspecified	2	104	0	478		478		569	20.5	0.4	2.4	AteGeo_84	809	939	-165	+	AluJr4	SINE/Alu	2	133	-179	554		554
		1720	12.2	0.4	0	AteGeo_5	1	245	-857	+	AluSz	SINE/Alu	67	312	0	479		479		858	5.8	0	0	AteGeo_85	500	602	-500	+	Platy-1-2a	Unspecified	2	104	0	555		555
		803	17.9	1.4	3.4	AteGeo_5	365	554	-548	+	AluJo	SINE/Alu	1	191	-121	480		480		337	18.2	17.6	2.9	AteGeo_85	506	624	-478	+	FLAM_C	SINE/Alu	8	143	0	556	*	556
		760	8.7	0	0	AteGeo_5	500	602	-500	+	Platy-1-1	Unspecified	2	104	0	481	*	481		277	20.3	19.6	3.1	AteGeo_86	484	595	-507	C	FLAM_C	SINE/Alu	-5	138	9	557	*	557
		232	26.9	4.5	0	AteGeo_5	546	612	-490	+	AluJr	SINE/Alu	67	136	-176	482	*	482		865	5.8	0	0	AteGeo_86	500	602	-500	C	Platy-1-2a	Unspecified	0	104	2	558		558
		2135	15.7	1.7	0.9	AteGeo_50	199	579	-520	+	AluSz	SINE/Alu	1	393	-55	483		483		572	18.4	1	1	AteGeo_87	500	603	-500	C	Platy-1-2a	Unspecified	0	104	1	559		559
		749	10	0	0	AteGeo_50	500	599	-500	+	Platy-1-1	Unspecified	4	103	-1	484	*	484		2019	13.3	0.3	1	AteGeo_88	35	330	-771	C	AluSz	SINE/Alu	-18	294	1	560		560
		304	11.1	2.2	0	AteGeo_50	1055	1099	0	+	AluSz	SINE/Alu	1	46	-266	485		485		871	4.9	0	0	AteGeo_88	500	601	-500	+	Platy-1-2a	Unspecified	3	104	0	561		561
		1771	16.7	3.3	2.5	AteGeo_51	7	389	-714	+	AluSc	SINE/Alu	5	396	-52	486		486		351	17	18.6	5.3	AteGeo_88	602	613	-488	+	FLAM_C	SINE/Alu	6	134	-9	562		562
		765	9.6	0	0	AteGeo_51	500	603	-500	+	Platy-1-1	Unspecified	1	104	0	487		487		1822	19	3.3	0.8	AteGeo_89	204	579	-524	+	AluJo	SINE/Alu	1	390	-58	563		563
		256	23.6	18.5	3.7	AteGeo_51	507	625	-478	+	FLAM_C	SINE/Alu	8	143	0	488	*	488		820	7.7	0	0	AteGeo_89	500	603	-500	+	Platy-1-2a	Unspecified	1	104	0	564	*	564
		2145	14	3.4	2.9	AteGeo_52	30	213	-600	C	AluSz	SINE/Alu	0	310	192	489		489		243	16.9	5.9	4.3	AteGeo_89	548	615	-488	+	AluJr	SINE/Alu	68	136	-176	565	*	565
		307	20.3	0	16.3	AteGeo_52	214	313	-500	C	Platy-1-1	Unspecified	0	104	19	490		490		2108	9.2	0.7	1.4	AteGeo_9	1	288	-804	+	AluSx3	SINE/Alu	14	299	-12	566		566
		2145	14	3.4	2.9	AteGeo_52	314	608	-205	C	AluSz	SINE/Alu	0	191	1	489		489		282	22.6	0	0	AteGeo_9	500	552	-540	C	AluJo	SINE/Alu	-188	124	72	567	*	567
		520	20.4	0	1	AteGeo_54	500	603	-493	+	Platy-1-6d	Unspecified	2	104	0	491		491		359	22.4	2.3	1.1	AteGeo_9	507	592	-500	C	Platy-1-1	Unspecified	-6	98	12	568		568
		389	22.1	16.8	0	AteGeo_54	504	616	-480	+	FLAM_C	SINE/Alu	6	137	-6	492	*	492		779	26	3.9	6.5	AteGeo_91	159	486	-615	C	L1M1	LINE/L1	-574	5592	5272	571		571
		1960	16.9	1	0	AteGeo_59	33	352	-740	C	7SLRNA	srpRNA	-1	319	3	493		493		345	21.2	18.3	1.5	AteGeo_91	481	595	-506	C	FLAM_C	SINE/Alu	-1	142	9	572	*	572
		266	16.7	4	5.3	AteGeo_59	481	556	-536	C	AluJr	SINE/Alu	-2	141	67	494	*	494		833	7.8	0	0	AteGeo_91	500	601	-500	C	Platy-1-2a	Unspecified	0	104	3	573		573
		625	7.6	1.5	0	AteGeo_59	500	592	-500	C	Platy-1-2a	Unspecified	0	104	8	495		495		311	13.9	0	3.1	AteGeo_92	1036	1102	0	C	AluYc3	SINE/Alu	-146	302	238	576		576
		926	17.9	8.1	0	AteGeo_59	920	1092	0	+	AluJb	SINE/Alu	1	187	-125	496		496		765	8.9	0	0	AteGeo_93	500	600	-500	+	Platy-1-2a	Unspecified	2	102	-2	577		577
		234	21.9	9.2	1.4	AteGeo_6	493	557	-545	C	AluSx3	SINE/Alu	-178	133	64	497	*	497		306	25.2	17.1	0	AteGeo_93	507	617	-483	+	FLAM_C	SINE/Alu	9	138	-5	578	*	578
		735	13.6	0	0	AteGeo_6	500	602	-500	C	Platy-1-1	Unspecified	0	104	2	498		498		754	9.7	0	1	AteGeo_94	500	603	-500	+	Platy-1-2a	Unspecified	2	104	0	579		579
		791	6.9	1	1	AteGeo_60	500	602	-500	+	Platy-1-2	Unspecified	2	104	0	499		499		1494	14.8	5.4	1.1	AteGeo_94	840	1099	-4	C	AluSz6	SINE/Alu	-1	311	41	580		580
		249	28.7	16.4	0.8	AteGeo_60	506	621	-481	+	FLAM_C	SINE/Alu	8	141	-2	500	*	500		618	13.6	0	3.9	AteGeo_95	500	606	-500	C	Platy-1-2a	Unspecified	0	104	2	581		581
		786	11.7	0	0	AteGeo_61	500	602	-500	C	Platy-1-2	Unspecified	0	104	2	501		501		1742	18.6	1.3	0.7	AteGeo_95	637	939	-167	+	AluJb	SINE/Alu	1	305	-7	582		582
		761	10.7	0	0	AteGeo_62	500	602	-500	+	Platy-1-2	Unspecified	2	104	0	502		502		809	6.8	0	1.9	AteGeo_96	500	604	-500	+	Platy-1-2a	Unspecified	2	104	0	583		583
		317	25.2	17.1	0	AteGeo_62	506	616	-486	+	FLAM_C	SINE/Alu	8	137	-6	503	*	503		771	19	0	2.9	AteGeo_96	697	837	-267	+	FLAM_A	SINE/Alu	1	137	-5	584		584
		839	8.7	0	0	AteGeo_63	500	602	-500	+	Platy-1-2	Unspecified	2	104	0	504		504		786	8.7	0	0	AteGeo_97	500	602	-500	+	Platy-1-2a	Unspecified	2	104	0	585		585
		308	18.6	18.3	6	AteGeo_63	603	617	-485	+	FLAM_C	SINE/Alu	5	136	-7	505		505		749	9	3	0	AteGeo_98	500	599	-500	C	Platy-1-2a	Unspecified	0	104	2	586	*	586
		591	16	3	0	AteGeo_64	500	599	-500	C	Platy-1-2	Unspecified	0	104	2	506		506		2032	12.8	5.9	3.6	AteGeo_98	551	875	-224	C	AluSq2	SINE/Alu	-17	296	4	587		587
		342	19.9	0	4.8	AteGeo_65	385	493	-609	+	AluJr	SINE/Alu	44	142	0	507		507		1730	12.2	1.9	1.1	AteGeo_99	1	258	-843	+	AluSx	SINE/Alu	53	312	0	588		588
		770	9.7	0	0	AteGeo_65	500	602	-500	+	Platy-1-2	Unspecified	2	104	0	508		508		847	6.9	0	0	AteGeo_99	500	601	-500	+	Platy-1-2a	Unspecified	3	104	0	589		589
		1706	8.7	0.5	0	AteGeo_65	883	1101	-1	+	AluSc	SINE/Alu	14	233	-76	509		509		346	19.4	18.6	3.7	AteGeo_99	506	623	-478	+	FLAM_C	SINE/Alu	9	143	0	590	*	590
		2318	15.2	3.1	1.7	AteGeo_66	161	597	-504	C	AluSp	SINE/Alu	-3	445	1	510		510		2271	9.8	2.8	1.6	AteGeo_102	488	499	-603	C	AluSc	SINE/Alu	-52	396	383	14		14
		804	6.9	0	1	AteGeo_66	500	601	-500	C	Platy-1-2	Unspecified	0	104	4	511	*	511		858	5.8	0	0	AteGeo_102	500	602	-500	C	Platy-1-2a	Unspecified	0	104	2	15		15
		751	12.5	0	0	AteGeo_67	500	603	-500	+	Platy-1-1	Unspecified	1	104	0	512		512		2271	9.8	2.8	1.6	AteGeo_102	603	912	-190	C	AluSc	SINE/Alu	-52	382	1	14		14
		1675	18.5	1	2.7	AteGeo_67	804	1103	0	C	AluJr	SINE/Alu	-5	307	13	513		513		475	18.4	28	1.3	AteGeo_105	483	499	-603	C	AluSz6	SINE/Alu	-64	384	335	24	*	24
		802	4.9	0	1	AteGeo_68	500	603	-500	+	Platy-1-2	Unspecified	2	104	0	514		514		822	8.7	0	0	AteGeo_105	500	602	-500	C	Platy-1-2a	Unspecified	0	104	2	25		25
		315	15.1	18	7.1	AteGeo_68	604	625	-478	+	FLAM_C	SINE/Alu	5	143	0	515		515		475	18.4	28	1.3	AteGeo_105	603	705	-397	C	AluSz6	SINE/Alu	-64	334	8	24		24
		1870	13.5	0	3.3	AteGeo_68	759	1041	-62	+	AluSz6	SINE/Alu	23	296	-16	516		516		2018	17.1	4.5	3.4	AteGeo_106	1	499	-617	C	AluJb	SINE/Alu	-58	390	84	26		26
		2029	16	3	3.6	AteGeo_69	177	499	-602	C	AluSx1	SINE/Alu	-52	396	2	517		517		657	10.7	0	12.5	AteGeo_106	500	616	-500	C	Platy-1-2a	Unspecified	0	104	1	27		27
		644	13.7	1	0	AteGeo_69	500	601	-500	C	Platy-1-2	Unspecified	0	104	2	518		518		2018	17.1	4.5	3.4	AteGeo_106	617	750	-366	C	AluJb	SINE/Alu	-58	83	1	26		26
		1747	10.9	0	0	AteGeo_69	846	1101	0	+	L1P1	LINE/L1	4863	5118	-1028	519		519		1488	27.3	3.1	0.6	AteGeo_112	2	491	-610	+	L1M1	LINE/L1	3689	4190	-1956	44		44
		1663	13.9	0.5	0.1	AteGeo_7	341	581	-506	C	AluSz	SINE/Alu	-27	285	44	520		520		657	13.7	0	0	AteGeo_112	500	601	-500	C	Platy-1-2a	Unspecified	0	104	3	45		45
		301	26.8	19.5	0.6	AteGeo_7	677	830	-257	C	L1M1	LINE/L1	-1215	4931	4749	521		521		1072	27.5	4.4	2.6	AteGeo_112	602	1098	-3	+	L1M1	LINE/L1	4179	4684	-1462	44		44
		782	9.7	0	0	AteGeo_70	500	602	-500	+	Platy-1-2	Unspecified	2	104	0	522		522		2042	14.6	3.9	4.1	AteGeo_12	1	499	-597	+	AluSc8	SINE/Alu	1	301	-147	61		61
		371	17.6	19	2.2	AteGeo_70	506	621	-481	+	FLAM_C	SINE/Alu	8	142	-1	523	*	523		672	15.5	0	0	AteGeo_12	500	596	-500	+	Platy-1-1	Unspecified	2	98	-6	62		62
		2226	13.9	2.9	0.8	AteGeo_71	194	593	-508	C	AluSp	SINE/Alu	-52	396	2	524		524		2042	14.6	3.9	4.1	AteGeo_12	597	839	-257	+	AluSc8	SINE/Alu	302	448	0	61		61
		659	13.7	1	0	AteGeo_71	500	601	-500	C	Platy-1-2	Unspecified	0	104	2	525	*	525		322	23.4	0	0	AteGeo_120	481	557	-534	C	FLAM_C	SINE/Alu	-1	142	66	65	*	65
		247	22.1	21.1	4.1	AteGeo_72	488	591	-510	C	AluJr4	SINE/Alu	-179	133	13	526	*	526		709	3.3	10.9	0	AteGeo_120	500	591	-500	C	Platy-1-2a	Unspecified	0	104	3	66		66
		851	5.9	0	0	AteGeo_72	500	601	-500	C	Platy-1-2	Unspecified	0	104	3	527		527		272	29.6	0.7	0.7	AteGeo_120	594	729	-362	C	L1M1	LINE/L1	-5164	2401	2266	64		64
		2026	10.4	1.4	0.7	AteGeo_72	760	1055	-46	+	AluSx3	SINE/Alu	1	282	-29	528		528		2211	17.9	5.1	3.5	AteGeo_123	185	499	-604	+	AluSp	SINE/Alu	1	177	-271	75		75
		625	13.7	0	2.9	AteGeo_73	500	604	-500	+	Platy-1-2	Unspecified	3	104	0	529		529		738	9.8	1	1.9	AteGeo_123	500	603	-500	+	Platy-1-2a	Unspecified	2	104	0	76		76
		420	19.2	0	0	AteGeo_73	1027	1104	0	C	AluSq2	SINE/Alu	-2	311	234	530		530		2211	17.9	5.1	3.5	AteGeo_123	604	1086	-17	+	AluSp	SINE/Alu	178	448	0	75		75
		710	13.6	0	0	AteGeo_74	500	602	-500	+	Platy-1-2	Unspecified	2	104	0	531		531		2037	15.9	6.6	3.2	AteGeo_125	363	499	-599	+	AluSg	SINE/Alu	1	100	-348	80		80
		338	18.7	0	0.2	AteGeo_74	547	621	-481	+	FLAM_C	SINE/Alu	68	142	-1	532	*	532		858	4	0	0	AteGeo_125	500	598	-500	+	Platy-1-2a	Unspecified	2	100	-4	81		81
		795	9.7	0	0	AteGeo_75	500	602	-500	C	Platy-1-2	Unspecified	0	104	2	533		533		2037	15.9	6.6	3.2	AteGeo_125	599	1070	-28	+	AluSg	SINE/Alu	101	448	0	80		80
		1213	14.3	10.2	0	AteGeo_76	276	491	-611	C	L1PA14	LINE/L1	-114	6051	5814	534		534		2086	18.1	1.8	0.9	AteGeo_131	94	488	-613	C	AluSz6	SINE/Alu	0	448	1	98		98
		256	22.3	20	2.3	AteGeo_76	483	592	-510	C	FLAM_C	SINE/Alu	-4	139	11	535	*	535		701	12.8	1	0	AteGeo_131	500	601	-500	C	Platy-1-2a	Unspecified	0	104	2	99		99
		754	8.7	1	0	AteGeo_76	500	602	-500	C	Platy-1-2	Unspecified	0	104	1	536		536		523	23.1	1	3.2	AteGeo_131	593	729	-372	C	FAM	SINE/Alu	-70	242	5	98	*	98
		3206	12.8	1	0	AteGeo_76	603	1086	-16	C	L1PA14	LINE/L1	-333	5828	5340	534		534		307	22.5	17	1.9	AteGeo_133	470	499	-604	+	FLAM_C	SINE/Alu	10	86	-57	104		104
		606	14.1	3	0	AteGeo_77	500	598	-500	+	Platy-1-2	Unspecified	2	103	-1	537		537		797	9.7	0	1	AteGeo_133	500	603	-500	+	Platy-1-2a	Unspecified	2	104	0	105		105
		2140	9.7	1	0.3	AteGeo_77	644	934	-164	+	AluSq2	SINE/Alu	2	294	-19	538		538		307	22.5	17	1.9	AteGeo_133	604	623	-480	+	FLAM_C	SINE/Alu	87	143	0	104		104
		565	12.2	0	0	AteGeo_78	1	74	-1024	+	AluSc5	SINE/Alu	218	291	-18	539		539		2038	14.8	11.8	2.9	AteGeo_137	1	331	-603	C	AluSx3	SINE/Alu	0	448	208	113		113
		528	14.1	5	0	AteGeo_78	500	598	-500	+	Platy-1-2	Unspecified	1	104	0	540	*	540		869	5.8	0	0	AteGeo_137	332	434	-500	C	Platy-1-2a	Unspecified	0	104	2	114		114
		1944	15.5	0.8	3.2	AteGeo_78	554	1093	-5	+	AluSx	SINE/Alu	2	396	-52	541		541		2038	14.8	11.8	2.9	AteGeo_137	435	717	-217	C	AluSx3	SINE/Alu	0	207	1	113		113
		2093	11.6	0	2.7	AteGeo_79	71	379	-723	C	AluSx	SINE/Alu	-11	301	1	542		542		2477	15.5	3	2.4	AteGeo_153	50	499	-603	+	7SLRNA	srpRNA	1	295	-153	156		156
		768	10.7	0	0	AteGeo_79	500	602	-500	+	Platy-1-2	Unspecified	2	104	0	543		543		810	9.7	0	0	AteGeo_153	500	602	-500	+	Platy-1-2b	Unspecified	2	104	0	157		157
		598	34	4.8	1.7	AteGeo_79	619	1079	-23	C	L1M1	LINE/L1	-1095	5051	4577	544		544		2477	15.5	3	2.4	AteGeo_153	603	751	-351	+	7SLRNA	srpRNA	296	393	-55	156		156
		574	18.6	1	0	AteGeo_8	500	601	-500	+	Platy-1-1	Unspecified	2	104	0	545		545		1581	20.3	6.2	2.8	AteGeo_166	197	499	-603	C	AluJr	SINE/Alu	-9	303	99	187		187
		740	11.7	0	1	AteGeo_81	500	603	-500	+	Platy-1-1	Unspecified	2	104	0	546		546		654	15.5	0	0	AteGeo_166	500	602	-500	C	Platy-1-1	Unspecified	0	104	2	188		188
		1386	6.2	0.1	0.6	AteGeo_81	928	1103	0	+	AluSc5	SINE/Alu	1	162	-147	547		547		1581	20.3	6.2	2.8	AteGeo_166	603	745	-357	C	AluJr	SINE/Alu	-9	98	1	187		187
		637	15	0	14.7	AteGeo_82	500	616	-500	C	Platy-1-2a	Unspecified	0	104	3	548		548		2221	17.3	5.6	4.3	AteGeo_178	315	499	-602	+	AluSp	SINE/Alu	1	135	-313	221		221
		1960	16.9	1	0	AteGeo_83	33	352	-730	C	7SLRNA	srpRNA	-1	319	3	549		549		795	9.8	0	0	AteGeo_178	500	601	-500	+	Platy-1-1	Unspecified	2	103	-1	222		222
		266	16.7	4	5.3	AteGeo_83	481	556	-526	C	AluJr	SINE/Alu	-2	141	67	550	*	550		2221	17.3	5.6	4.3	AteGeo_178	602	951	-150	+	AluSp	SINE/Alu	136	393	-55	221		221
		625	7.6	1.5	0	AteGeo_83	500	592	-490	C	Platy-1-2a	Unspecified	0	104	8	551		551		2268	17.1	3.2	2.6	AteGeo_192	1	499	-602	+	AluSc	SINE/Alu	1	224	-224	254		254
		862	18.4	8.6	0	AteGeo_83	920	1082	0	+	AluJb	SINE/Alu	1	177	-135	552		552		855	4.9	0	0	AteGeo_192	500	601	-500	+	Platy-1-3	Unspecified	3	104	0	255		255
		774	8.7	0	1.9	AteGeo_84	500	604	-500	+	Platy-1-2a	Unspecified	2	104	0	553		553		2268	17.1	3.2	2.6	AteGeo_192	602	1101	0	+	AluSc	SINE/Alu	225	448	0	254		254
		569	20.5	0.4	2.4	AteGeo_84	809	939	-165	+	AluJr4	SINE/Alu	2	133	-179	554		554		1482	17.9	8.8	0.6	AteGeo_196	239	499	-603	+	AluSg	SINE/Alu	8	368	-80	266		266
		858	5.8	0	0	AteGeo_85	500	602	-500	+	Platy-1-2a	Unspecified	2	104	0	555		555		800	6.8	0	0	AteGeo_196	500	602	-500	+	Platy-1-3	Unspecified	2	104	0	267		267
		337	18.2	17.6	2.9	AteGeo_85	506	624	-478	+	FLAM_C	SINE/Alu	8	143	0	556	*	556		1482	17.9	8.8	0.6	AteGeo_196	603	616	-486	+	AluSg	SINE/Alu	369	390	-58	266		266
		277	20.3	19.6	3.1	AteGeo_86	484	595	-507	C	FLAM_C	SINE/Alu	-5	138	9	557	*	557		303	34.4	0.8	0	AteGeo_201	220	347	-756	C	L1M1	LINE/L1	-1231	4915	4787	281		281
		865	5.8	0	0	AteGeo_86	500	602	-500	C	Platy-1-2a	Unspecified	0	104	2	558		558		728	11.7	0	1	AteGeo_201	500	603	-500	+	Platy-1-3	Unspecified	2	104	0	282		282
		572	18.4	1	1	AteGeo_87	500	603	-500	C	Platy-1-2a	Unspecified	0	104	1	559		559		684	32.3	2.9	4.1	AteGeo_201	684	1103	0	C	L1M1	LINE/L1	-1287	4859	4445	281		281
		2019	13.3	0.3	1	AteGeo_88	35	330	-771	C	AluSz	SINE/Alu	-18	294	1	560		560		711	21.6	7.3	0	AteGeo_214	350	551	-549	+	FLAM_A	SINE/Alu	11	298	-14	318		318
		871	4.9	0	0	AteGeo_88	500	601	-500	+	Platy-1-2a	Unspecified	3	104	0	561		561		679	12.9	3	0	AteGeo_214	500	600	-500	+	Platy-1-4a	Unspecified	1	104	0	319	*	319
		351	17	18.6	5.3	AteGeo_88	602	613	-488	+	FLAM_C	SINE/Alu	6	134	-9	562		562		231	27	1.4	0	AteGeo_214	546	619	-481	+	FLAM_C	SINE/Alu	66	140	-3	320	*	320
		1822	19	3.3	0.8	AteGeo_89	204	579	-524	+	AluJo	SINE/Alu	1	390	-58	563		563		1766	17.5	4.3	4.6	AteGeo_221	2	140	-594	C	AluY	SINE/Alu	0	448	342	341		341
		820	7.7	0	0	AteGeo_89	500	603	-500	+	Platy-1-2a	Unspecified	1	104	0	564	*	564		772	6.4	0	0	AteGeo_221	141	234	-500	C	Platy-1-4a	Unspecified	0	104	11	342		342
		243	16.9	5.9	4.3	AteGeo_89	548	615	-488	+	AluJr	SINE/Alu	68	136	-176	565	*	565		1766	17.5	4.3	4.6	AteGeo_221	235	671	-63	C	AluY	SINE/Alu	0	341	2	341		341
		2108	9.2	0.7	1.4	AteGeo_9	1	288	-804	+	AluSx3	SINE/Alu	14	299	-12	566		566		2017	17.6	2	2.3	AteGeo_228	479	499	-610	C	AluSx1	SINE/Alu	-52	396	374	351		351
		282	22.6	0	0	AteGeo_9	500	552	-540	C	AluJo	SINE/Alu	-188	124	72	567	*	567		811	7.4	0	1.9	AteGeo_228	500	609	-500	C	Platy-1-5	Unspecified	0	108	1	352		352
		359	22.4	2.3	1.1	AteGeo_9	507	592	-500	C	Platy-1-1	Unspecified	-6	98	12	568		568		2017	17.6	2	2.3	AteGeo_228	610	947	-162	C	AluSx1	SINE/Alu	-52	373	1	351		351
		2130	14.8	1.3	1.8	AteGeo_90	484	499	-603	C	AluSq2	SINE/Alu	-58	390	373	569		569		2048	13.5	1.5	0.3	AteGeo_24	127	445	-657	C	AluSp	SINE/Alu	0	448	1	390		390
		836	7.8	0	0	AteGeo_90	500	602	-500	C	Platy-1-2a	Unspecified	0	104	2	570		570		700	12.6	0	0	AteGeo_24	500	602	-500	C	Platy-1-1	Unspecified	0	104	2	391	*	391
		2130	14.8	1.3	1.8	AteGeo_90	603	920	-182	C	AluSq2	SINE/Alu	-58	372	1	569		569		1929	13	2.9	2.5	AteGeo_24	528	1102	0	C	AluSq	SINE/Alu	0	448	1	390		390
		779	26	3.9	6.5	AteGeo_91	159	486	-615	C	L1M1	LINE/L1	-574	5592	5272	571		571		2127	17.2	5.3	3.8	AteGeo_245	478	499	-603	C	AluSp	SINE/Alu	0	448	430	403		403
		345	21.2	18.3	1.5	AteGeo_91	481	595	-506	C	FLAM_C	SINE/Alu	-1	142	9	572	*	572		765	8.7	3.9	0	AteGeo_245	500	602	-500	C	Platy-1-5	Unspecified	0	108	2	404		404
		833	7.8	0	0	AteGeo_91	500	601	-500	C	Platy-1-2a	Unspecified	0	104	3	573		573		2127	17.2	5.3	3.8	AteGeo_245	603	1081	-21	C	AluSp	SINE/Alu	0	429	1	403		403
		345	30.9	3.8	3.3	AteGeo_92	205	468	-634	+	L1P4	LINE/L1	5127	5395	-751	574		574		1955	18	2.8	2.9	AteGeo_40	5	499	-603	+	AluSq2	SINE/Alu	1	380	-68	456		456
		850	6.8	0	0	AteGeo_92	500	602	-500	+	Platy-1-2a	Unspecified	2	104	0	575		575		581	19.6	0	1	AteGeo_40	500	602	-500	+	Platy-1-1	Unspecified	2	103	-1	457		457
		269	20.8	2.5	2.5	AteGeo_92	695	773	-329	+	L1P4	LINE/L1	5693	5771	-390	574		574		1955	18	2.8	2.9	AteGeo_40	603	622	-480	+	AluSq2	SINE/Alu	381	396	-52	456		456
		311	13.9	0	3.1	AteGeo_92	1036	1102	0	C	AluYc3	SINE/Alu	-146	302	238	576		576		1885	15.5	4.1	4.2	AteGeo_45	375	499	-604	+	AluSp	SINE/Alu	1	100	-348	468		468
		765	8.9	0	0	AteGeo_93	500	600	-500	+	Platy-1-2a	Unspecified	2	102	-2	577		577		721	12.6	0	1	AteGeo_45	500	603	-500	+	Platy-1-1	Unspecified	2	104	0	469		469
		306	25.2	17.1	0	AteGeo_93	507	617	-483	+	FLAM_C	SINE/Alu	9	138	-5	578	*	578		1885	15.5	4.1	4.2	AteGeo_45	604	972	-131	+	AluSp	SINE/Alu	101	396	-52	468		468
		754	9.7	0	1	AteGeo_94	500	603	-500	+	Platy-1-2a	Unspecified	2	104	0	579		579		2145	14	3.4	2.9	AteGeo_52	30	213	-600	C	AluSz	SINE/Alu	0	310	192	489		489
		1494	14.8	5.4	1.1	AteGeo_94	840	1099	-4	C	AluSz6	SINE/Alu	-1	311	41	580		580		307	20.3	0	16.3	AteGeo_52	214	313	-500	C	Platy-1-1	Unspecified	0	104	19	490		490
		618	13.6	0	3.9	AteGeo_95	500	606	-500	C	Platy-1-2a	Unspecified	0	104	2	581		581		2145	14	3.4	2.9	AteGeo_52	314	608	-205	C	AluSz	SINE/Alu	0	191	1	489		489
		1742	18.6	1.3	0.7	AteGeo_95	637	939	-167	+	AluJb	SINE/Alu	1	305	-7	582		582		1213	14.3	10.2	0	AteGeo_76	276	491	-611	C	L1PA14	LINE/L1	-114	6051	5814	534		534
		809	6.8	0	1.9	AteGeo_96	500	604	-500	+	Platy-1-2a	Unspecified	2	104	0	583		583		754	8.7	1	0	AteGeo_76	500	602	-500	C	Platy-1-2	Unspecified	0	104	1	536		536
		771	19	0	2.9	AteGeo_96	697	837	-267	+	FLAM_A	SINE/Alu	1	137	-5	584		584		3206	12.8	1	0	AteGeo_76	603	1086	-16	C	L1PA14	LINE/L1	-333	5828	5340	534		534
		786	8.7	0	0	AteGeo_97	500	602	-500	+	Platy-1-2a	Unspecified	2	104	0	585		585		2130	14.8	1.3	1.8	AteGeo_90	484	499	-603	C	AluSq2	SINE/Alu	-58	390	373	569		569
		749	9	3	0	AteGeo_98	500	599	-500	C	Platy-1-2a	Unspecified	0	104	2	586	*	586		836	7.8	0	0	AteGeo_90	500	602	-500	C	Platy-1-2a	Unspecified	0	104	2	570		570
		2032	12.8	5.9	3.6	AteGeo_98	551	875	-224	C	AluSq2	SINE/Alu	-17	296	4	587		587		2130	14.8	1.3	1.8	AteGeo_90	603	920	-182	C	AluSq2	SINE/Alu	-58	372	1	569		569
		1730	12.2	1.9	1.1	AteGeo_99	1	258	-843	+	AluSx	SINE/Alu	53	312	0	588		588		345	30.9	3.8	3.3	AteGeo_92	205	468	-634	+	L1P4	LINE/L1	5127	5395	-751	574		574
		847	6.9	0	0	AteGeo_99	500	601	-500	+	Platy-1-2a	Unspecified	3	104	0	589		589		850	6.8	0	0	AteGeo_92	500	602	-500	+	Platy-1-2a	Unspecified	2	104	0	575		575
		346	19.4	18.6	3.7	AteGeo_99	506	623	-478	+	FLAM_C	SINE/Alu	9	143	0	590	*	590		269	20.8	2.5	2.5	AteGeo_92	695	773	-329	+	L1P4	LINE/L1	5693	5771	-390	574		574
[truncated: 20 more columns]

## Sheet: ORGONE
		SW	perc	perc	perc	query	position	in	query		matching	repeat	position	in	repeat
		score	div.	del.	ins.	sequence	begin	end	(left)	Strand	repeat	class/family	begin	end	(left)	ID		Duplicate ID
		1150	25.2	0.7	0.7	ORGONE_1	1	299	-805	C	L1M1	LINE/L1	-655	5650	5352	1		1		1150	25.2	0.7	0.7	ORGONE_1	1	299	-805	C	L1M1	LINE/L1	-655	5650	5352	1		1		2344	9.3	3.9	1	ORGONE_102	188	499	-603	+	AluSc8	SINE/Alu	1
		1029	9.7	5.8	0.2	ORGONE_1	297	464	-640	C	AluSx	SINE/Alu	0	312	1	2	*	2		1029	9.7	5.8	0.2	ORGONE_1	297	464	-640	C	AluSx	SINE/Alu	0	312	1	2	*	2		858	5.8	0	0	ORGONE_102	500	602	-500	+	Platy-1-2a	Unspecified	2
		288	20	4.3	1.6	ORGONE_1	482	557	-547	C	AluSx4	SINE/Alu	-2	141	64	3	*	3		288	20	4.3	1.6	ORGONE_1	482	557	-547	C	AluSx4	SINE/Alu	-2	141	64	3	*	3		2344	9.3	3.9	1	ORGONE_102	603	614	-488	+	AluSc8	SINE/Alu	375
		723	12.5	0	1	ORGONE_1	500	604	-500	C	Platy-1-1	Unspecified	0	104	1	4		4		723	12.5	0	1	ORGONE_1	500	604	-500	C	Platy-1-1	Unspecified	0	104	1	4		4		2046	17.7	7.8	2.4	ORGONE_107	11	499	-603	C	AluSg	SINE/Alu	0
		1073	18.5	0.5	1.1	ORGONE_1	637	827	-277	C	AluJo	SINE/Alu	-9	303	114	5		5		1073	18.5	0.5	1.1	ORGONE_1	637	827	-277	C	AluJo	SINE/Alu	-9	303	114	5		5		877	4.8	0	0	ORGONE_107	500	602	-500	C	Platy-1-2a	Unspecified	0
		1361	9	0	0	ORGONE_1	928	1104	0	C	AluSz	SINE/Alu	-6	306	130	6		6		1361	9	0	0	ORGONE_1	928	1104	0	C	AluSz	SINE/Alu	-6	306	130	6		6		2046	17.7	7.8	2.4	ORGONE_107	603	739	-363	C	AluSg	SINE/Alu	0
		2152	17.6	4.9	0.1	ORGONE_10	185	595	-508	C	AluSc	SINE/Alu	-83	365	2	7		7		2152	17.6	4.9	0.1	ORGONE_10	185	595	-508	C	AluSc	SINE/Alu	-83	365	2	7		7		2161	16.5	2.9	1.6	ORGONE_112	196	499	-603	+	AluSz	SINE/Alu	1
		684	17.3	0	0	ORGONE_10	500	603	-500	C	Platy-1-1	Unspecified	0	104	1	8	*	8		684	17.3	0	0	ORGONE_10	500	603	-500	C	Platy-1-1	Unspecified	0	104	1	8	*	8		786	9.7	0	0	ORGONE_112	500	602	-500	+	Platy-1-1	Unspecified	1
		1667	11.3	1.3	0	ORGONE_100	248	485	-600	C	AluSc	SINE/Alu	-15	294	54	9		9		1667	11.3	1.3	0	ORGONE_100	248	485	-600	C	AluSc	SINE/Alu	-15	294	54	9		9		2161	16.5	2.9	1.6	ORGONE_112	603	632	-470	+	AluSz	SINE/Alu	357
		250	24.6	3.3	0	ORGONE_100	493	553	-532	C	FLAM_C	SINE/Alu	-15	128	66	10	*	10		250	24.6	3.3	0	ORGONE_100	493	553	-532	C	FLAM_C	SINE/Alu	-15	128	66	10	*	10		1972	16.6	5.2	3.3	ORGONE_115	1	499	-616	C	AluJb	SINE/Alu	-58
		454	12.8	18.6	0	ORGONE_100	500	585	-500	C	Platy-1-2a	Unspecified	0	104	3	11		11		454	12.8	18.6	0	ORGONE_100	500	585	-500	C	Platy-1-2a	Unspecified	0	104	3	11		11		611	11.8	0.9	12.5	ORGONE_115	500	615	-500	C	Platy-1-2a	Unspecified	0
		2010	13.7	0.8	2.6	ORGONE_100	588	907	-178	C	AluSc5	SINE/Alu	-11	298	1	12		12		2010	13.7	0.8	2.6	ORGONE_100	588	907	-178	C	AluSc5	SINE/Alu	-11	298	1	12		12		1972	16.6	5.2	3.3	ORGONE_115	616	749	-366	C	AluJb	SINE/Alu	-58
		572	18.4	1	1	ORGONE_101	500	603	-500	C	Platy-1-2a	Unspecified	0	104	1	13		13		572	18.4	1	1	ORGONE_101	500	603	-500	C	Platy-1-2a	Unspecified	0	104	1	13		13		334	30.6	4.2	3.3	ORGONE_121	206	468	-633	+	L1P4	LINE/L1	5127
		1136	15.4	0.1	0.1	ORGONE_102	1	187	-915	C	AluSp	SINE/Alu	-7	306	119	14		14		1136	15.4	0.1	0.1	ORGONE_102	1	187	-915	C	AluSp	SINE/Alu	-7	306	119	14		14		809	6.9	1	0	ORGONE_121	500	601	-500	+	Platy-1-2a	Unspecified	2
		2344	9.3	3.9	1	ORGONE_102	188	499	-603	+	AluSc8	SINE/Alu	1	374	-74	15		15		781	27.9	9.8	1.9	ORGONE_102	777	1072	-30	C	L1MA2	LINE/L1	-291	6013	5695	17		17		269	20.8	2.5	2.5	ORGONE_121	693	771	-330	+	L1P4	LINE/L1	5693
		858	5.8	0	0	ORGONE_102	500	602	-500	+	Platy-1-2a	Unspecified	2	104	0	16		16		833	7.8	0	0	ORGONE_103	500	601	-500	+	Platy-1-2a	Unspecified	3	104	0	18		18		272	29.6	0.7	0.7	ORGONE_122	362	497	-594	+	L1M1	LINE/L1	2266
		2344	9.3	3.9	1	ORGONE_102	603	614	-488	+	AluSc8	SINE/Alu	375	390	-58	15		15		367	20.1	18.1	1.5	ORGONE_103	506	621	-480	+	FLAM_C	SINE/Alu	9	143	0	19	*	19		638	6.5	10.9	0	ORGONE_122	500	591	-500	+	Platy-1-2a	Unspecified	3
		781	27.9	9.8	1.9	ORGONE_102	777	1072	-30	C	L1MA2	LINE/L1	-291	6013	5695	17		17		761	26.1	3.9	6.1	ORGONE_103	621	947	-154	+	L1M1	LINE/L1	5272	5592	-574	20		20		304	34	3.8	3.1	ORGONE_122	599	1072	-19	+	L1M1	LINE/L1	2381
		833	7.8	0	0	ORGONE_103	500	601	-500	+	Platy-1-2a	Unspecified	3	104	0	18		18		760	10.7	0	0	ORGONE_104	500	602	-500	+	Platy-1-2a	Unspecified	2	104	0	21		21		1075	26.8	5	2.8	ORGONE_123	5	499	-602	C	L1M1	LINE/L1	-1462
		367	20.1	18.1	1.5	ORGONE_103	506	621	-480	+	FLAM_C	SINE/Alu	9	143	0	19	*	19		282	19.4	18.5	4.4	ORGONE_104	603	617	-485	+	FLAM_C	SINE/Alu	5	138	-5	22		22		657	13.7	0	0	ORGONE_123	500	601	-500	+	Platy-1-2a	Unspecified	3
		761	26.1	3.9	6.1	ORGONE_103	621	947	-154	+	L1M1	LINE/L1	5272	5592	-574	20		20		700	10.8	1	1	ORGONE_105	500	602	-500	C	Platy-1-2a	Unspecified	0	104	2	23		23		1451	27.3	3.7	0.6	ORGONE_123	612	1098	-3	C	L1M1	LINE/L1	-1956
		760	10.7	0	0	ORGONE_104	500	602	-500	+	Platy-1-2a	Unspecified	2	104	0	21		21		1673	6.7	0	0.5	ORGONE_106	1	211	-874	+	AluSp	SINE/Alu	69	278	-35	24		24		1415	17.9	11.6	3.8	ORGONE_124	198	572	-530	+	AluSz6	SINE/Alu	1
		282	19.4	18.5	4.4	ORGONE_104	603	617	-485	+	FLAM_C	SINE/Alu	5	138	-5	22		22		643	2.3	19.8	0	ORGONE_106	500	585	-500	+	Platy-1-2a	Unspecified	2	104	0	25		25		763	10.7	0	0	ORGONE_124	500	602	-500	+	Platy-1-2a	Unspecified	2
		700	10.8	1	1	ORGONE_105	500	602	-500	C	Platy-1-2a	Unspecified	0	104	2	23		23		261	15.6	4.4	6	ORGONE_106	529	596	-489	+	FLAM_A	SINE/Alu	66	132	-10	26	*	26		1559	13.2	0.1	0.6	ORGONE_124	872	1099	-3	+	AluSq2	SINE/Alu	1
		1673	6.7	0	0.5	ORGONE_106	1	211	-874	+	AluSp	SINE/Alu	69	278	-35	24		24		856	7.8	0	0	ORGONE_108	500	602	-500	+	Platy-1-2a	Unspecified	2	104	0	29		29		2204	12.3	3	6	ORGONE_130	201	499	-611	+	AluSx1	SINE/Alu	1
		643	2.3	19.8	0	ORGONE_106	500	585	-500	+	Platy-1-2a	Unspecified	2	104	0	25		25		654	12.2	16.8	0	ORGONE_108	695	801	-301	C	AluJb	SINE/Alu	-187	125	1	30		30		593	11.1	2.7	10.7	ORGONE_130	500	610	-500	+	Platy-1-2a	Unspecified	2
		261	15.6	4.4	6	ORGONE_106	529	596	-489	+	FLAM_A	SINE/Alu	66	132	-10	26	*	26		728	10.7	0	1	ORGONE_109	500	603	-500	+	Platy-1-2a	Unspecified	2	104	0	31		31		2204	12.3	3	6	ORGONE_130	611	1110	0	+	AluSx1	SINE/Alu	149
		2046	17.7	7.8	2.4	ORGONE_107	11	499	-603	C	AluSg	SINE/Alu	0	448	100	27		27		1542	15.2	5.3	0.7	ORGONE_109	839	1103	0	C	AluSz6	SINE/Alu	-1	311	35	32		32		293	22.5	16.2	2.4	ORGONE_136	482	499	-604	C	FLAM_C	SINE/Alu	-2
		877	4.8	0	0	ORGONE_107	500	602	-500	C	Platy-1-2a	Unspecified	0	104	2	28		28		709	13	1	0	ORGONE_11	500	599	-500	+	Platy-1-1	Unspecified	1	101	-3	33		33		809	8.7	0	1	ORGONE_136	500	603	-500	C	Platy-1-2a	Unspecified	0
		2046	17.7	7.8	2.4	ORGONE_107	603	739	-363	C	AluSg	SINE/Alu	0	99	1	27		27		284	20.9	21.1	3.3	ORGONE_11	508	611	-488	+	AluJr	SINE/Alu	9	130	-182	34	*	34		293	22.5	16.2	2.4	ORGONE_136	604	632	-471	C	FLAM_C	SINE/Alu	-2
		856	7.8	0	0	ORGONE_108	500	602	-500	+	Platy-1-2a	Unspecified	2	104	0	29		29		2017	13.9	0.3	0	ORGONE_110	37	330	-771	C	AluSz	SINE/Alu	-17	295	1	35		35		495	18	25.3	1.6	ORGONE_139	390	499	-603	+	AluSz6	SINE/Alu	8
		654	12.2	16.8	0	ORGONE_108	695	801	-301	C	AluJb	SINE/Alu	-187	125	1	30		30		845	5.9	0	0	ORGONE_110	500	601	-500	+	Platy-1-2a	Unspecified	3	104	0	36		36		822	8.7	0	0	ORGONE_139	500	602	-500	+	Platy-1-2a	Unspecified	2
		728	10.7	0	1	ORGONE_109	500	603	-500	+	Platy-1-2a	Unspecified	2	104	0	31		31		351	18	18.6	6.1	ORGONE_110	602	613	-488	+	FLAM_C	SINE/Alu	6	133	-10	37		37		495	18	25.3	1.6	ORGONE_139	603	621	-481	+	AluSz6	SINE/Alu	325
		1542	15.2	5.3	0.7	ORGONE_109	839	1103	0	C	AluSz6	SINE/Alu	-1	311	35	32		32		1670	19.7	2.7	8.1	ORGONE_111	150	594	-508	C	AluSx1	SINE/Alu	-83	365	3	38		38		1584	20.1	6.3	3	ORGONE_143	195	499	-603	C	AluJr	SINE/Alu	-8
		709	13	1	0	ORGONE_11	500	599	-500	+	Platy-1-1	Unspecified	1	101	-3	33		33		774	10.7	0	0	ORGONE_111	500	602	-500	C	Platy-1-2a	Unspecified	0	104	2	39	*	39		654	15.5	0	0	ORGONE_143	500	602	-500	C	Platy-1-1	Unspecified	0
		284	20.9	21.1	3.3	ORGONE_11	508	611	-488	+	AluJr	SINE/Alu	9	130	-182	34	*	34		1274	11.8	0	0	ORGONE_111	934	1102	0	+	AluSz	SINE/Alu	1	169	-143	40		40		1584	20.1	6.3	3	ORGONE_143	603	744	-358	C	AluJr	SINE/Alu	-8
		2017	13.9	0.3	0	ORGONE_110	37	330	-771	C	AluSz	SINE/Alu	-17	295	1	35		35		311	10.9	2.2	0	ORGONE_112	1057	1102	0	+	AluSz	SINE/Alu	1	47	-265	43		43		2477	15.5	3	2.4	ORGONE_169	51	499	-603	+	7SLRNA	srpRNA	1
		845	5.9	0	0	ORGONE_110	500	601	-500	+	Platy-1-2a	Unspecified	3	104	0	36		36		741	11	1	0	ORGONE_113	500	599	-500	+	Platy-1-2a	Unspecified	3	103	-1	44		44		810	9.7	0	0	ORGONE_169	500	602	-500	+	Platy-1-2b	Unspecified	2
		351	18	18.6	6.1	ORGONE_110	602	613	-488	+	FLAM_C	SINE/Alu	6	133	-10	37		37		821	7.8	0	0	ORGONE_114	500	602	-500	+	Platy-1-2a	Unspecified	2	104	0	45		45		2477	15.5	3	2.4	ORGONE_169	603	751	-351	+	7SLRNA	srpRNA	295
		1670	19.7	2.7	8.1	ORGONE_111	150	594	-508	C	AluSx1	SINE/Alu	-83	365	3	38		38		265	24.2	0	0	ORGONE_114	556	621	-481	+	FLAM_C	SINE/Alu	77	142	-1	46	*	46		241	27.3	5.4	0.9	ORGONE_177	366	476	-624	+	L1M1	LINE/L1	5021
		774	10.7	0	0	ORGONE_111	500	602	-500	C	Platy-1-2a	Unspecified	0	104	2	39	*	39		1719	13.7	1.1	0	ORGONE_114	736	997	-105	C	AluJo	SINE/Alu	-47	265	1	47		47		701	10.9	1	0	ORGONE_177	500	600	-500	+	Platy-1-2b	Unspecified	3
		1274	11.8	0	0	ORGONE_111	934	1102	0	+	AluSz	SINE/Alu	1	169	-143	40		40		412	15.7	0	0	ORGONE_115	1042	1111	-4	C	FLAM_C	SINE/Alu	0	143	74	50		50		785	25.4	1.9	0.8	ORGONE_177	601	923	-177	+	L1M1	LINE/L1	5151
		2161	16.5	2.9	1.6	ORGONE_112	196	499	-603	+	AluSz	SINE/Alu	1	356	-92	41		41		814	8.7	0	0	ORGONE_116	500	603	-500	+	Platy-1-2a	Unspecified	1	104	0	51		51		1504	17.8	8.8	0.6	ORGONE_190	239	499	-603	+	AluSg	SINE/Alu	8
		786	9.7	0	0	ORGONE_112	500	602	-500	+	Platy-1-1	Unspecified	1	103	-1	42		42		421	15	19	2.2	ORGONE_116	508	623	-480	+	FLAM_C	SINE/Alu	9	143	0	52	*	52		788	7.8	0	0	ORGONE_190	500	602	-500	+	Platy-1-3	Unspecified	2
		2161	16.5	2.9	1.6	ORGONE_112	603	632	-470	+	AluSz	SINE/Alu	357	393	-55	41		41		313	19.7	0	0	ORGONE_117	14	74	-1028	+	AluJb	SINE/Alu	242	302	-10	53		53		1504	17.8	8.8	0.6	ORGONE_190	603	616	-486	+	AluSg	SINE/Alu	369
		311	10.9	2.2	0	ORGONE_112	1057	1102	0	+	AluSz	SINE/Alu	1	47	-265	43		43		719	10.7	0	0	ORGONE_117	500	602	-500	+	Platy-1-2a	Unspecified	2	104	0	54		54		2239	17	2.8	2.2	ORGONE_197	1	499	-602	+	AluSc	SINE/Alu	1
		741	11	1	0	ORGONE_113	500	599	-500	+	Platy-1-2a	Unspecified	3	103	-1	44		44		232	21.9	1.5	4.6	ORGONE_117	546	612	-490	+	FLAM_A	SINE/Alu	66	130	-12	55	*	55		855	4.9	0	0	ORGONE_197	500	601	-500	+	Platy-1-3	Unspecified	3
		821	7.8	0	0	ORGONE_114	500	602	-500	+	Platy-1-2a	Unspecified	2	104	0	45		45		275	10	3.2	4.8	ORGONE_117	925	987	-115	C	L1PA17	LINE/L1	-140	6026	5965	56		56		2239	17	2.8	2.2	ORGONE_197	602	1100	-1	+	AluSc	SINE/Alu	225
		265	24.2	0	0	ORGONE_114	556	621	-481	+	FLAM_C	SINE/Alu	77	142	-1	46	*	46		582	12.2	2	2	ORGONE_117	1003	1102	0	C	AluSz6	SINE/Alu	-1	311	212	57		57		703	23.8	4.1	0.2	ORGONE_212	479	499	-601	C	FLAM_A	SINE/Alu	-58
		1719	13.7	1.1	0	ORGONE_114	736	997	-105	C	AluJo	SINE/Alu	-47	265	1	47		47		264	14.8	4.6	6.2	ORGONE_118	492	556	-546	C	FLAM_A	SINE/Alu	-13	129	66	58	*	58		696	11.9	3	0	ORGONE_212	500	600	-500	C	Platy-1-4a	Unspecified	0
		1972	16.6	5.2	3.3	ORGONE_115	1	499	-616	C	AluJb	SINE/Alu	-58	390	84	48		48		824	6.8	0	0	ORGONE_118	500	602	-500	C	Platy-1-2a	Unspecified	0	104	2	59		59		703	23.8	4.1	0.2	ORGONE_212	601	722	-378	C	FLAM_A	SINE/Alu	-58
		611	11.8	0.9	12.5	ORGONE_115	500	615	-500	C	Platy-1-2a	Unspecified	0	104	1	49		49		598	7.9	12.4	0	ORGONE_119	500	588	-500	C	Platy-1-2a	Unspecified	0	104	5	60		60		2187	12.4	3.5	1.4	ORGONE_22	317	499	-600	C	AluSz	SINE/Alu	-52
		1972	16.6	5.2	3.3	ORGONE_115	616	749	-366	C	AluJb	SINE/Alu	-58	83	1	48		48		692	12.6	0	0	ORGONE_12	500	602	-500	+	Platy-1-1	Unspecified	2	104	0	61		61		307	20.3	0	16.3	ORGONE_22	500	599	-500	C	Platy-1-1	Unspecified	0
		412	15.7	0	0	ORGONE_115	1042	1111	-4	C	FLAM_C	SINE/Alu	0	143	74	50		50		1822	17.6	0.3	0	ORGONE_12	624	918	-184	C	AluJr	SINE/Alu	-11	301	6	62		62		2187	12.4	3.5	1.4	ORGONE_22	600	896	-203	C	AluSz	SINE/Alu	-52
		814	8.7	0	0	ORGONE_116	500	603	-500	+	Platy-1-2a	Unspecified	1	104	0	51		51		1413	5.9	0.1	0.6	ORGONE_120	1	179	-924	C	AluSc5	SINE/Alu	-144	165	1	63		63		1993	17.4	3	2.1	ORGONE_227	170	499	-610	+	AluSx1	SINE/Alu	1
		421	15	19	2.2	ORGONE_116	508	623	-480	+	FLAM_C	SINE/Alu	9	143	0	52	*	52		740	11.7	0	1	ORGONE_120	500	603	-500	C	Platy-1-1	Unspecified	0	104	2	64		64		811	7.4	0	1.9	ORGONE_227	500	609	-500	+	Platy-1-5	Unspecified	1
		313	19.7	0	0	ORGONE_117	14	74	-1028	+	AluJb	SINE/Alu	242	302	-10	53		53		323	13.7	0	3	ORGONE_121	1034	1101	0	C	AluYc3	SINE/Alu	-146	302	237	67		67		1993	17.4	3	2.1	ORGONE_227	610	626	-483	+	AluSx1	SINE/Alu	376
		719	10.7	0	0	ORGONE_117	500	602	-500	+	Platy-1-2a	Unspecified	2	104	0	54		54		257	19.2	4	4	ORGONE_122	534	609	-482	+	FLAM_C	SINE/Alu	66	141	-2	70	*	70		2114	16.6	5.5	3	ORGONE_239	20	499	-603	+	AluSp	SINE/Alu	1
		232	21.9	1.5	4.6	ORGONE_117	546	612	-490	+	FLAM_A	SINE/Alu	66	130	-12	55	*	55		278	31.8	8.7	4.3	ORGONE_125	176	464	-637	+	L1P4	LINE/L1	5329	5629	-545	75		75		755	12.6	0	0	ORGONE_239	500	602	-500	+	Platy-1-4a	Unspecified	2
		275	10	3.2	4.8	ORGONE_117	925	987	-115	C	L1PA17	LINE/L1	-140	6026	5965	56		56		732	9.8	1	0	ORGONE_125	500	601	-500	+	Platy-1-2a	Unspecified	2	104	0	76		76		2114	16.6	5.5	3	ORGONE_239	603	624	-478	+	AluSp	SINE/Alu	428
		582	12.2	2	2	ORGONE_117	1003	1102	0	C	AluSz6	SINE/Alu	-1	311	212	57		57		338	16.7	19.7	2.9	ORGONE_125	506	622	-479	+	FLAM_C	SINE/Alu	8	143	0	77	*	77		2077	14.7	3.6	4.5	ORGONE_28	1	499	-597	+	AluSc8	SINE/Alu	1
		264	14.8	4.6	6.2	ORGONE_118	492	556	-546	C	FLAM_A	SINE/Alu	-13	129	66	58	*	58		789	18.3	0	2.9	ORGONE_126	267	407	-697	C	FLAM_A	SINE/Alu	-5	137	1	78		78		672	15.5	0	0	ORGONE_28	500	596	-500	+	Platy-1-1	Unspecified	2
		824	6.8	0	0	ORGONE_118	500	602	-500	C	Platy-1-2a	Unspecified	0	104	2	59		59		800	7.8	0	1.9	ORGONE_126	500	604	-500	C	Platy-1-2a	Unspecified	0	104	2	79		79		2077	14.7	3.6	4.5	ORGONE_28	597	837	-259	+	AluSc8	SINE/Alu	303
		598	7.9	12.4	0	ORGONE_119	500	588	-500	C	Platy-1-2a	Unspecified	0	104	5	60		60		1809	18	1.3	0.7	ORGONE_127	162	469	-637	C	AluJb	SINE/Alu	-2	310	1	80		80		1889	18.6	3	2.9	ORGONE_32	6	499	-603	+	AluSq2	SINE/Alu	1
		692	12.6	0	0	ORGONE_12	500	602	-500	+	Platy-1-1	Unspecified	2	104	0	61		61		600	12.8	0.9	4.8	ORGONE_127	500	606	-500	+	Platy-1-2a	Unspecified	2	104	0	81		81		553	20.6	0	1	ORGONE_32	500	602	-500	+	Platy-1-1	Unspecified	2
		1822	17.6	0.3	0	ORGONE_12	624	918	-184	C	AluJr	SINE/Alu	-11	301	6	62		62		290	24.9	17.5	1.5	ORGONE_128	483	596	-506	C	FLAM_C	SINE/Alu	-4	139	8	82	*	82		1889	18.6	3	2.9	ORGONE_32	603	622	-480	+	AluSq2	SINE/Alu	381
		1413	5.9	0.1	0.6	ORGONE_120	1	179	-924	C	AluSc5	SINE/Alu	-144	165	1	63		63		773	10.7	0	0	ORGONE_128	500	602	-500	C	Platy-1-2a	Unspecified	0	104	2	83		83		803	19.1	5.8	3.3	ORGONE_33	365	499	-603	+	AluJo	SINE/Alu	1
		740	11.7	0	1	ORGONE_120	500	603	-500	C	Platy-1-1	Unspecified	0	104	2	64		64		650	16.7	0	0	ORGONE_129	500	601	-500	+	Platy-1-1	Unspecified	3	104	0	84		84		760	8.7	0	0	ORGONE_33	500	602	-500	+	Platy-1-1	Unspecified	2
		334	30.6	4.2	3.3	ORGONE_121	206	468	-633	+	L1P4	LINE/L1	5127	5395	-751	65		65		1067	16.5	2.4	0	ORGONE_129	929	1098	-3	C	AluSz	SINE/Alu	-2	310	137	85		85		803	19.1	5.8	3.3	ORGONE_33	603	616	-486	+	AluJo	SINE/Alu	172
		809	6.9	1	0	ORGONE_121	500	601	-500	+	Platy-1-2a	Unspecified	2	104	0	66		66		577	18.6	1	0	ORGONE_13	500	601	-500	C	Platy-1-1	Unspecified	0	104	2	86		86		463	16.5	3.5	0	ORGONE_39	483	567	-540	C	AluJr	SINE/Alu	-170
		269	20.8	2.5	2.5	ORGONE_121	693	771	-330	+	L1P4	LINE/L1	5693	5771	-390	65		65		763	8.9	0	0	ORGONE_131	500	600	-500	+	Platy-1-2a	Unspecified	2	102	-2	89		89		305	21.3	1.9	8.9	ORGONE_39	500	607	-500	C	Platy-1-1	Unspecified	0
		323	13.7	0	3	ORGONE_121	1034	1101	0	C	AluYc3	SINE/Alu	-146	302	237	67		67		319	22.9	18.2	0.8	ORGONE_131	507	616	-484	+	FLAM_C	SINE/Alu	9	137	-6	90	*	90		331	13.6	0	0	ORGONE_39	762	805	-302	C	AluJr	SINE/Alu	-268
		272	29.6	0.7	0.7	ORGONE_122	362	497	-594	+	L1M1	LINE/L1	2266	2401	-5164	68		68		838	5.9	1	0	ORGONE_132	500	601	-500	C	Platy-1-2a	Unspecified	0	104	2	91		91		2165	15.9	5	2.4	ORGONE_45	194	499	-602	C	AluSp	SINE/Alu	0
		638	6.5	10.9	0	ORGONE_122	500	591	-500	+	Platy-1-2a	Unspecified	3	104	0	69		69		243	16.9	5.9	4.3	ORGONE_133	488	555	-548	C	AluJr	SINE/Alu	-176	136	68	92	*	92		741	10.8	1	0	ORGONE_45	500	601	-500	C	Platy-1-1	Unspecified	0
		257	19.2	4	4	ORGONE_122	534	609	-482	+	FLAM_C	SINE/Alu	66	141	-2	70	*	70		820	7.7	0	0	ORGONE_133	500	603	-500	C	Platy-1-2a	Unspecified	0	104	1	93	*	93		2165	15.9	5	2.4	ORGONE_45	602	732	-369	C	AluSp	SINE/Alu	0
		304	34	3.8	3.1	ORGONE_122	599	1072	-19	+	L1M1	LINE/L1	2381	2857	-4708	68		68		1812	19	3.3	0.8	ORGONE_133	524	899	-204	C	AluJo	SINE/Alu	-58	390	1	94		94		2228	16.2	5.6	5.1	ORGONE_53	315	499	-602	+	AluSp	SINE/Alu	1
		1075	26.8	5	2.8	ORGONE_123	5	499	-602	C	L1M1	LINE/L1	-1462	4684	4179	71		71		342	18.9	19.3	2.3	ORGONE_134	482	595	-506	C	FLAM_C	SINE/Alu	-2	141	9	95	*	95		795	9.8	0	0	ORGONE_53	500	601	-500	+	Platy-1-1	Unspecified	2
		657	13.7	0	0	ORGONE_123	500	601	-500	+	Platy-1-2a	Unspecified	3	104	0	72		72		847	6.9	0	0	ORGONE_134	500	601	-500	C	Platy-1-2a	Unspecified	0	104	3	96		96		2228	16.2	5.6	5.1	ORGONE_53	602	949	-152	+	AluSp	SINE/Alu	156
		1451	27.3	3.7	0.6	ORGONE_123	612	1098	-3	C	L1M1	LINE/L1	-1956	4190	3689	71		71		1787	11.6	2.3	1.1	ORGONE_134	840	1101	0	C	AluSx	SINE/Alu	-1	311	47	97		97		1955	13	2.4	2.8	ORGONE_54	1	574	-528	+	AluSq	SINE/Alu	1
		1415	17.9	11.6	3.8	ORGONE_124	198	572	-530	+	AluSz6	SINE/Alu	1	387	-61	73		73		760	7.8	0.9	1.9	ORGONE_135	500	604	-500	+	Platy-1-2a	Unspecified	1	104	0	98		98		736	10.7	0	0	ORGONE_54	500	602	-500	+	Platy-1-1	Unspecified	2
		763	10.7	0	0	ORGONE_124	500	602	-500	+	Platy-1-2a	Unspecified	2	104	0	74	*	74		1920	12.5	2.8	3.5	ORGONE_136	94	420	-683	C	AluSx1	SINE/Alu	-8	304	1	99		99		2011	14	1.7	0.8	ORGONE_54	647	972	-130	+	AluSp	SINE/Alu	1
		1559	13.2	0.1	0.6	ORGONE_124	872	1099	-3	+	AluSq2	SINE/Alu	1	220	-92	73		73		921	10.7	2.6	0.3	ORGONE_137	251	400	-689	+	AluSg	SINE/Alu	1	211	-77	102		102		1882	15.8	5	3.7	ORGONE_57	135	499	-603	C	AluSp	SINE/Alu	-52
		278	31.8	8.7	4.3	ORGONE_125	176	464	-637	+	L1P4	LINE/L1	5329	5629	-545	75		75		532	11.1	14.4	0	ORGONE_137	500	589	-500	+	Platy-1-2a	Unspecified	2	104	0	103		103		724	13.6	0	0	ORGONE_57	500	602	-500	C	Platy-1-1	Unspecified	0
		732	9.8	1	0	ORGONE_125	500	601	-500	+	Platy-1-2a	Unspecified	2	104	0	76		76		1969	15.2	1	0.5	ORGONE_137	645	953	-136	+	AluSc	SINE/Alu	1	299	-10	104		104		1882	15.8	5	3.7	ORGONE_57	603	727	-375	C	AluSp	SINE/Alu	-52
		338	16.7	19.7	2.9	ORGONE_125	506	622	-479	+	FLAM_C	SINE/Alu	8	143	0	77	*	77		301	22.5	17.8	2.2	ORGONE_138	479	596	-506	C	FLAM_C	SINE/Alu	0	143	8	105	*	105		2116	18.1	4.8	5.2	ORGONE_6	11	499	-597	C	AluSq10	SINE/Alu	-52
		789	18.3	0	2.9	ORGONE_126	267	407	-697	C	FLAM_A	SINE/Alu	-5	137	1	78		78		826	7.8	0	0	ORGONE_138	500	602	-500	C	Platy-1-2a	Unspecified	0	104	2	106		106		311	22.8	0	14.1	ORGONE_6	500	596	-500	C	Platy-1-1	Unspecified	0
		800	7.8	0	1.9	ORGONE_126	500	604	-500	C	Platy-1-2a	Unspecified	0	104	2	79		79		2211	10.9	0	0.5	ORGONE_138	716	1028	-74	C	AluSg4	SINE/Alu	-62	386	1	107		107		2116	18.1	4.8	5.2	ORGONE_6	597	785	-311	C	AluSq10	SINE/Alu	-52
		1809	18	1.3	0.7	ORGONE_127	162	469	-637	C	AluJb	SINE/Alu	-2	310	1	80		80		609	27.6	5.1	7.6	ORGONE_139	627	1057	-45	+	L1M1	LINE/L1	5288	5708	-443	110		110		2211	18.1	6	3.4	ORGONE_80	183	499	-597	+	AluSp	SINE/Alu	1
		600	12.8	0.9	4.8	ORGONE_127	500	606	-500	+	Platy-1-2a	Unspecified	2	104	0	81		81		2194	3.9	0.4	0.3	ORGONE_14	152	431	-665	+	AluTa7	SINE/Alu	1	294	0	111		111		760	7.8	1	1.9	ORGONE_80	500	603	-493	+	Platy-1-2a	Unspecified	2
		290	24.9	17.5	1.5	ORGONE_128	483	596	-506	C	FLAM_C	SINE/Alu	-4	139	8	82	*	82		558	17.5	1	0	ORGONE_14	500	596	-500	+	Platy-1-1	Unspecified	1	98	-6	112		112		2211	18.1	6	3.4	ORGONE_80	604	1085	-11	+	AluSp	SINE/Alu	178
		773	10.7	0	0	ORGONE_128	500	602	-500	C	Platy-1-2a	Unspecified	0	104	2	83		83		368	17.4	2.8	5	ORGONE_14	505	626	-470	+	AluJr	SINE/Alu	6	142	0	113	*	113		1193	13.9	10.7	0	ORGONE_81	277	491	-611	C	L1PA14	LINE/L1	-114
		650	16.7	0	0	ORGONE_129	500	601	-500	+	Platy-1-1	Unspecified	3	104	0	84		84		274	11.7	4.8	4.8	ORGONE_140	484	546	-556	C	FLAM_C	SINE/Alu	-4	139	77	114	*	114		778	7.8	1	0	ORGONE_81	500	602	-500	C	Platy-1-2	Unspecified	0
		1067	16.5	2.4	0	ORGONE_129	929	1098	-3	C	AluSz	SINE/Alu	-2	310	137	85		85		799	9.7	0	0	ORGONE_140	500	602	-500	C	Platy-1-2b	Unspecified	0	104	2	115		115		3190	12.6	1.2	0	ORGONE_81	603	1085	-17	C	L1PA14	LINE/L1	-333
		577	18.6	1	0	ORGONE_13	500	601	-500	C	Platy-1-1	Unspecified	0	104	2	86		86		645	15.8	0	0	ORGONE_141	500	600	-500	C	Platy-1-2b	Unspecified	0	104	4	116		116		2090	14.8	2.7	1.4	ORGONE_89	488	499	-603	C	AluSq2	SINE/Alu	-58
		2204	12.3	3	6	ORGONE_130	201	499	-611	+	AluSx1	SINE/Alu	1	148	-300	87		87		2304	12.4	1	0.1	ORGONE_142	21	348	-753	+	AluSx	SINE/Alu	1	312	0	117		117		836	7.8	0	0	ORGONE_89	500	602	-500	C	Platy-1-2a	Unspecified	0
		593	11.1	2.7	10.7	ORGONE_130	500	610	-500	+	Platy-1-2a	Unspecified	2	104	0	88		88		628	15.7	1	0	ORGONE_142	500	601	-500	+	Platy-1-2b	Unspecified	2	104	0	118		118		2090	14.8	2.7	1.4	ORGONE_89	603	905	-197	C	AluSq2	SINE/Alu	-58
		2204	12.3	3	6	ORGONE_130	611	1110	0	+	AluSx1	SINE/Alu	149	396	-52	87		87		256	24.7	19.1	1.5	ORGONE_142	506	620	-481	+	FLAM_C	SINE/Alu	8	142	-1	119	*	119		2075	17.4	4.7	3.6	ORGONE_96	218	499	-603	+	AluSx3	SINE/Alu	1
		763	8.9	0	0	ORGONE_131	500	600	-500	+	Platy-1-2a	Unspecified	2	102	-2	89		89		1744	13.2	1.5	1.7	ORGONE_142	772	1061	-40	+	AluSx1	SINE/Alu	1	296	-16	120		120		830	7.8	0	0	ORGONE_96	500	602	-500	+	Platy-1-2a	Unspecified	2
		319	22.9	18.2	0.8	ORGONE_131	507	616	-484	+	FLAM_C	SINE/Alu	9	137	-6	90	*	90		482	7.2	1.4	0	ORGONE_143	1	69	-1033	+	AluSp	SINE/Alu	235	304	-9	121		121		2075	17.4	4.7	3.6	ORGONE_96	603	937	-165	+	AluSx3	SINE/Alu	205
		838	5.9	1	0	ORGONE_132	500	601	-500	C	Platy-1-2a	Unspecified	0	104	2	91		91		473	12.8	1.3	1.3	ORGONE_143	959	1037	-65	+	AluSx3	SINE/Alu	45	123	-188	124		124		543	24.1	0.9	3.2	ORGONE_98	372	508	-593	+	FAM	SINE/Alu	2
		243	16.9	5.9	4.3	ORGONE_133	488	555	-548	C	AluJr	SINE/Alu	-176	136	68	92	*	92		274	26.6	16	2.2	ORGONE_144	477	595	-506	C	FLAM_C	SINE/Alu	0	143	9	125	*	125		674	13.7	1	0	ORGONE_98	500	601	-500	+	Platy-1-2a	Unspecified	2
		820	7.7	0	0	ORGONE_133	500	603	-500	C	Platy-1-2a	Unspecified	0	104	1	93	*	93		734	12.8	0	0	ORGONE_144	500	601	-500	C	Platy-1-2b	Unspecified	0	104	3	126		126		2091	17.7	1.9	0.9	ORGONE_98	613	1004	-97	+	AluSz6	SINE/Alu	1
		1812	19	3.3	0.8	ORGONE_133	524	899	-204	C	AluJo	SINE/Alu	-58	390	1	94		94		775	11.7	0	0	ORGONE_145	500	602	-500	+	Platy-1-2b	Unspecified	2	104	0	127	*	127
		342	18.9	19.3	2.3	ORGONE_134	482	595	-506	C	FLAM_C	SINE/Alu	-2	141	9	95	*	95		2176	17	5.9	0.7	ORGONE_145	506	918	-184	+	AluSx	SINE/Alu	1	301	-11	128		128
		847	6.9	0	0	ORGONE_134	500	601	-500	C	Platy-1-2a	Unspecified	0	104	3	96		96		663	12.7	0	8.7	ORGONE_146	500	611	-500	C	Platy-1-2b	Unspecified	0	104	2	129		129
		1787	11.6	2.3	1.1	ORGONE_134	840	1101	0	C	AluSx	SINE/Alu	-1	311	47	97		97		717	14.8	0	0	ORGONE_147	500	600	-500	+	Platy-1-2b	Unspecified	4	104	0	130		130
		760	7.8	0.9	1.9	ORGONE_135	500	604	-500	+	Platy-1-2a	Unspecified	1	104	0	98		98		278	25	1.5	0	ORGONE_147	543	610	-490	+	AluJr	SINE/Alu	66	134	-178	131	*	131
		1920	12.5	2.8	3.5	ORGONE_136	94	420	-683	C	AluSx1	SINE/Alu	-8	304	1	99		99		616	10.1	0.9	12.8	ORGONE_148	500	613	-500	C	Platy-1-4	Unspecified	0	104	3	132		132
		293	22.5	16.2	2.4	ORGONE_136	482	499	-604	C	FLAM_C	SINE/Alu	-2	141	95	100		100		622	18.3	0	0	ORGONE_149	500	603	-500	+	Platy-1-2b	Unspecified	1	104	0	133		133
		809	8.7	0	1	ORGONE_136	500	603	-500	C	Platy-1-2a	Unspecified	0	104	2	101		101		1511	11.4	1.3	0.9	ORGONE_15	329	557	-507	C	AluSx1	SINE/Alu	-16	296	67	134		134
		293	22.5	16.2	2.4	ORGONE_136	604	632	-471	C	FLAM_C	SINE/Alu	-2	94	10	100		100		290	17.5	1.5	3.1	ORGONE_15	500	564	-500	C	Platy-1-1	Unspecified	0	104	41	135	*	135
[truncated: 540 more rows]
[truncated: 20 more columns]

## Sheet: SagImp
	SW	perc	perc	perc	query	position	in	query		matching	repeat	position	in	repeat					SW	perc	perc	perc	query	position	in	query		matching	repeat	position	in	repeat					SW	perc	perc	perc	query	position	in	query		matching	repeat	position	in
[truncated: 23,268 more rows]
[truncated: 49 more columns]

[truncated: 12 more sheets: ASM2_v1, calJac4, GCF_Anan_2.0, sBol_2.1, Cebus_imitator1.0, CebAlb_v1, GSC_monkey_1.0, CalcData, SagImp-sf-chart, Platy-count-chart, non-call number, Percent-Alu-L1]
